# Supplementary material for: A New Trichlorinated Xanthone and Compounds Isolated from Cladonia skottsbergii with Antimicrobial Properties
Source: Pharmaceuticals (Basel). 2026 Jan 19;19(1):174. doi: 10.3390/ph19010174 (PMC12844737; doi:10.3390/ph19010174)
Supplement: Supplementary file 1 [file pharmaceuticals-19-00174-s001.zip]

Archive with 3 entries (3 files):
- 2. CIF Clarosione (1).cif
- 2. CIF Usnic Acid (2).cif
- pharmaceuticals-4058862-supplementary.pdf
