# Supplementary material for: A New Trichlorinated Xanthone and Compounds Isolated from Cladonia skottsbergii with Antimicrobial Properties
Source: Pharmaceuticals (Basel). 2026 Jan 19;19(1):174. doi: 10.3390/ph19010174 (PMC12844737; doi:10.3390/ph19010174)
Supplement: Supplementary file 1 [file pharmaceuticals-19-00174-s001.zip › 2. CIF Clarosione (1).cif]

data_global
_audit_creation_method                  'APEX5 v2023.9-4'

_publ_requested_journal                 ?

_publ_contact_author_name               ?
_publ_contact_author_address            
;
Huebschle, C. B., Shedrick, G. M. & Dittrich, B. (2011).


"ShelXle: a Qt graphical user interface for SHELXL",


J. Appl. Cryst. 44, 1281----1284.


doi: 10.1107/S0021889811043202


Kratzert D., Holstein, J. J., Krossing, I. (2015).


"DSR: enhanced modelling and refinement of disordered structures with SHELXL"


J. Appl. Cryst. 48, 933----938.


doi: 10.1107/S1600576715005580


Krause, L., Herbst----Irmer, R., Sheldrick, G. M. & Stalke, D. (2015).


"Comparison of silver and molybdenum microfocus X----ray sources for


single----crystal structure determination",


J. Appl.Cryst. 48, 3----10. doi: 10.1107/S1600576714022985


L\"ubben, J., Wandtke, C.M., H\"ubschle, C.B., Ruf, M., Sheldrick, G.M.,


and Dittrich, B. (2019)


"Aspherical scattering factors for SHELX----


model, implementation and application"


Acta Cryst. A75, 50----62.


doi: 10.1107/S2053273318013840


Momma, K., Izume, F. (2011) "VESTA 3 for three----dimensional visualization of


crystal,Volumetric and morphology data,"


J. Appl. Crystallogr., 44, 1272----1276 (2011).


doi: 10.1107/S0021889811038970


Sheldrick, G. M. (2015). "SHELXT----Integrated space----group and


crystal----structure determination,"


Acta Cryst. A71, 3----8.


doi: 10.1107/S2053273314026370


Sheldrick, G. M. (2015) "Crystal structure refinement with SHELXL",


Acta Cryst., C71, 3----8. doi: 10.1107/S2053229614024218


Spek, A. L. (2009). "Structure validation in chemical crystallography",


Acta Cryst. D65, 148----155.


doi: 10.1107/S090744490804362X


Wilson, A. J. C. (Ed). (1992)


International Tables for Crystallography, Volume C.


Kluwer Academic Publishers, Dordrecht: Tables 6.1.1.4 (pp. 500--502),


4.2.6.8 (pp. 291----292) and 4.2.4.2 (pp. 193----199).


doi: 10.1107/97809553602060000103


;
_publ_contact_author_email              simmonsc@hawaii.edu
_publ_contact_author_fax                ?
_publ_contact_author_phone              808-932-7204
loop_
    _publ_author_name
    _publ_author_address
    'Charles J. Simmons' 
;
Chemistry Department
University of Hawaii -- Hilo
Hilo, HI USA 96720
;

_publ_section_title                     
;
;
_publ_section_abstract                  
;
;
_publ_section_references                
;
;
_publ_section_acknowledgements                  
;
CJS acknowledges the purchase of the Bruker D8 VENTURE diffractometer
through funding by the National Science Foundation/Major Research
Instrumentation Program under Grant No. 1919792.
;

data_Clarosione
_chemical_name_systematic               ?
_chemical_name_common                   ?
_chemical_formula_moiety                'C15 H9 Cl3 O4'
_chemical_formula_sum                   'C15 H9 Cl3 O4'
_chemical_formula_iupac                 ?
_chemical_formula_weight                359.57
_chemical_absolute_configuration        ad

_chemical_melting_point                 ?

_space_group_crystal_system             orthorhombic
_space_group_IT_number                  19
_space_group_name_H-M_alt               'P 21 21 21'
_space_group_name_Hall                  'P 2ac 2ab'
loop_
    _space_group_symop_operation_xyz
    'x, y, z'
    '-x+1/2, -y, z+1/2'
    '-x, y+1/2, -z+1/2'
    'x+1/2, -y+1/2, -z'

_cell_length_a                          4.37920(10)
_cell_length_b                          17.3020(3)
_cell_length_c                          19.1464(3)
_cell_angle_alpha                       90
_cell_angle_beta                        90
_cell_angle_gamma                       90
_cell_volume                            1450.70(5)
_cell_formula_units_Z                   4
_cell_measurement_reflns_used           8917
_cell_measurement_theta_min             5.2806
_cell_measurement_theta_max             75.0939
_cell_measurement_temperature           298.(2)

_exptl_crystal_description              needle
_exptl_crystal_colour                   yellow
_exptl_crystal_size_max                 0.200
_exptl_crystal_size_mid                 0.060
_exptl_crystal_size_min                 0.060
_exptl_crystal_density_diffrn           1.646
_exptl_crystal_density_meas             ?
_exptl_crystal_density_method           'not measured'
_exptl_crystal_F_000                    728

_exptl_absorpt_coefficient_mu           5.870
_exptl_absorpt_correction_type          Multi-Scan
_exptl_absorpt_process_details          
;
Krause, L., Herbst-Irmer, R., Sheldrick, G. M., Stalke, D. (2015).


"Comparison of silver and molybdenum microfocus X-ray sources for
single-crystal structure determination"


J. Appl. Cryst. 48, 3-10.


doi:10.1107/S1600576714022985
;
_exptl_absorpt_correction_T_min         0.5973
_exptl_absorpt_correction_T_max         0.7541

_exptl_special_details                  
;
; 

_diffrn_ambient_temperature             298.(2)

_diffrn_source                          ' microfocus sealed tube'
_diffrn_source_type                     'Incoatec I\mS 3.0'
_diffrn_source_power                    0.06
_diffrn_source_current                  1.1
_diffrn_source_voltage                  50

_diffrn_radiation_probe                 x-ray
_diffrn_radiation_type                  'Cu K\a'
_diffrn_radiation_wavelength            1.54178
_diffrn_radiation_monochromator         'multilayer mirror'

_diffrn_measurement_device              '\k--geometry diffractometer'
_diffrn_measurement_device_type         'Bruker D8 VENTURE'
_diffrn_measurement_method              '\f and \w scans'

_diffrn_detector_area_resol_mean        7.3910

_diffrn_reflns_number                   37383
_diffrn_reflns_av_R_equivalents         0.0827
_diffrn_reflns_av_unetI/netI            0.0363
_diffrn_reflns_theta_min                3.44
_diffrn_reflns_theta_max                77.27
_diffrn_reflns_theta_full               67.68
_diffrn_measured_fraction_theta_max     0.999
_diffrn_measured_fraction_theta_full    0.999
_diffrn_reflns_limit_h_min              -5
_diffrn_reflns_limit_h_max              5
_diffrn_reflns_limit_k_min              -21
_diffrn_reflns_limit_k_max              21
_diffrn_reflns_limit_l_min              -22
_diffrn_reflns_limit_l_max              24

_refine_special_details                 
;

Refined as a 2-component inversion twin.
;

_reflns_number_total                    3089
_reflns_number_gt                       2790
_reflns_threshold_expression            'I > 2\s(I)'
_reflns_Friedel_coverage                0.677
_reflns_Friedel_fraction_max            0.994
_reflns_Friedel_fraction_full           1.000

_refine_ls_structure_factor_coef        Fsqd
_refine_ls_matrix_type                  full
_refine_ls_R_factor_all                 0.0378
_refine_ls_R_factor_gt                  0.0330
_refine_ls_wR_factor_gt                 0.0818
_refine_ls_wR_factor_ref                0.0853
_refine_ls_goodness_of_fit_ref          1.064
_refine_ls_restrained_S_all             1.064
_refine_ls_number_reflns                3089
_refine_ls_number_parameters            207
_refine_ls_number_restraints            0
_refine_ls_number_constraints           0
_refine_ls_hydrogen_treatment           mixed
_refine_ls_weighting_scheme             calc
_refine_ls_weighting_details            
    'w=1/[\s^2^(Fo^2^)+(0.0406P)^2^+0.1975P] where P=(Fo^2^+2Fc^2^)/3'

_atom_sites_solution_hydrogens          mixed
_atom_sites_solution_primary            dual
_atom_sites_solution_secondary          difmap

_refine_ls_shift/su_max                 0.001
_refine_ls_shift/su_mean                0.000
_refine_diff_density_max                0.304
_refine_diff_density_min                -0.326
_refine_ls_extinction_method            none
_refine_ls_extinction_coef              ?
_refine_ls_abs_structure_details        
;

Flack x determined using 1044 quotients [(I+)-(I-)]/[(I+)+(I-)]
(Parsons, Flack and Wagner, Acta Cryst. B69 (2013) 249-259).
;
_refine_ls_abs_structure_Flack          0.051(9)

loop_
    _atom_type_symbol
    _atom_type_description
    _atom_type_scat_dispersion_real
    _atom_type_scat_dispersion_imag
    _atom_type_scat_source
    C C 0.0181 0.0091 'International Tables Vol C Tables 4.2.6.8 and 6.1.1.4'
    H H 0.0000 0.0000 'International Tables Vol C Tables 4.2.6.8 and 6.1.1.4'
    O O 0.0492 0.0322 'International Tables Vol C Tables 4.2.6.8 and 6.1.1.4'
    Cl Cl 0.3639 0.7018
     'International Tables Vol C Tables 4.2.6.8 and 6.1.1.4'

_computing_data_collection              
    'Bruker Instrument Service (BIS) v8.5.0.23 (Bruker AXS, LLC., 2023)'
_computing_cell_refinement              'SAINT V8.40B (Bruker AXS LLC, 2019)'
_computing_data_reduction               'SAINT V8.40B (Bruker AXS LLC., 2019)'
_computing_structure_solution           'XT, VERSION 2019/1 (Sheldrick, 2019)'
_computing_structure_refinement         'SHELXTL-2019/1 (Sheldrick, 2019)'
_computing_molecular_graphics           
    'APEX5 v2023.3.9-4 (Bruker AXS LLC., 2024)'
_computing_publication_material         
    'APEX5 v2023.3.9-4 (Bruker AXS LLC., 2024)'

loop_
    _atom_site_type_symbol
    _atom_site_label
    _atom_site_fract_x
    _atom_site_fract_y
    _atom_site_fract_z
    _atom_site_U_iso_or_equiv
    _atom_site_adp_type
    _atom_site_calc_flag
    _atom_site_refinement_flags_adp
    _atom_site_refinement_flags_occupancy
    _atom_site_refinement_flags_posn
    _atom_site_occupancy
    _atom_site_disorder_assembly
    _atom_site_disorder_group
    Cl Cl1 1.1953(2) 0.66824(7) 0.80415(5) 0.0767(3) Uani d . . . 1 . .
    O O1 0.3613(4) 0.56360(11) 0.58464(10) 0.0470(5) Uani d . . . 1 . .
    C C1 0.8639(7) 0.5606(2) 0.73870(16) 0.0549(8) Uani d . . . 1 . .
    Cl Cl2 0.5355(2) 0.71989(4) 0.56716(4) 0.0615(2) Uani d . . . 1 . .
    O O2 0.6372(7) 0.40618(15) 0.73153(14) 0.0755(8) Uani d . . . 1 . .
    C C2 0.9546(7) 0.6379(2) 0.73805(16) 0.0550(7) Uani d . . . 1 . .
    Cl Cl3 -0.2617(2) 0.37360(6) 0.44769(5) 0.0740(3) Uani d . . . 1 . .
    O O3 0.9701(7) 0.51297(18) 0.78793(14) 0.0756(7) Uani d . . . 1 . .
    C C3 0.8536(7) 0.68984(19) 0.68656(16) 0.0509(7) Uani d . . . 1 . .
    H H3 0.873(8) 0.460(2) 0.7766(17) 0.050000 Uiso d U . . 1 . .
    O O4 -0.0407(5) 0.52934(13) 0.48349(12) 0.0583(5) Uani d . . . 1 . .
    C C4 0.6601(7) 0.66164(17) 0.63439(15) 0.0473(6) Uani d . . . 1 . .
    C C5 0.0671(7) 0.47226(17) 0.52573(16) 0.0486(6) Uani d . . . 1 . .
    C C6 -0.0292(8) 0.39626(19) 0.51763(18) 0.0563(7) Uani d . . . 1 . .
    C C7 0.0581(9) 0.33857(19) 0.5646(2) 0.0660(9) Uani d . . . 1 . .
    H H7 -0.012507 0.288274 0.558901 0.079000 Uiso calc U . R 1 . .
    C C8 0.2489(10) 0.35652(19) 0.6191(2) 0.0663(9) Uani d . . . 1 . .
    H H8 0.307462 0.318028 0.650280 0.080000 Uiso calc U . R 1 . .
    C C9 0.5590(8) 0.45363(18) 0.68612(16) 0.0549(8) Uani d . . . 1 . .
    C C10 0.6611(7) 0.53369(18) 0.68681(15) 0.0473(7) Uani d . . . 1 . .
    C C11 0.5607(7) 0.58502(16) 0.63542(14) 0.0428(6) Uani d . . . 1 . .
    C C12 0.2672(7) 0.48884(16) 0.58082(14) 0.0453(6) Uani d . . . 1 . .
    C C13 0.3569(7) 0.43245(17) 0.62853(16) 0.0507(7) Uani d . . . 1 . .
    C C14 0.9445(10) 0.7737(2) 0.6874(2) 0.0687(9) Uani d . . . 1 . .
    H H14A 1.121050 0.780237 0.716482 0.103000 Uiso calc U . R 1 . .
    H H14B 0.779114 0.804120 0.705450 0.103000 Uiso calc U . R 1 . .
    H H14C 0.991211 0.790160 0.640708 0.103000 Uiso calc U . R 1 . .
    C C15 0.1516(11) 0.5518(3) 0.4280(2) 0.0863(13) Uani d . . . 1 . .
    H H15A 0.322228 0.580237 0.446126 0.129000 Uiso calc U . R 1 . .
    H H15B 0.039467 0.583717 0.396011 0.129000 Uiso calc U . R 1 . .
    H H15C 0.224075 0.506597 0.404034 0.129000 Uiso calc U . R 1 . .

loop_
    _atom_site_aniso_label
    _atom_site_aniso_U_11
    _atom_site_aniso_U_22
    _atom_site_aniso_U_33
    _atom_site_aniso_U_12
    _atom_site_aniso_U_13
    _atom_site_aniso_U_23
    Cl1 0.0622(5) 0.1136(8) 0.0543(4) -0.0055(5) -0.0046(4) -0.0134(5)
    O1 0.0530(11) 0.0401(10) 0.0479(10) 0.0013(8) 0.0007(9) 0.0030(8)
    C1 0.0520(16) 0.070(2) 0.0428(15) 0.0126(15) 0.0045(12) 0.0060(14)
    Cl2 0.0818(5) 0.0465(4) 0.0563(4) -0.0025(4) -0.0032(4) 0.0100(3)
    O2 0.092(2) 0.0631(15) 0.0716(15) 0.0159(14) -0.0034(14) 0.0269(13)
    C2 0.0469(15) 0.073(2) 0.0447(15) 0.0043(15) 0.0036(13) -0.0049(14)
    Cl3 0.0740(6) 0.0695(5) 0.0787(6) -0.0173(5) 0.0025(5) -0.0177(4)
    O3 0.0779(17) 0.0886(19) 0.0603(14) 0.0162(16) -0.0144(13) 0.0140(13)
    C3 0.0483(15) 0.0563(17) 0.0480(15) -0.0001(13) 0.0068(13) -0.0070(12)
    O4 0.0584(12) 0.0570(12) 0.0594(12) 0.0049(11) -0.0041(11) 0.0015(10)
    C4 0.0507(15) 0.0456(14) 0.0456(13) 0.0012(13) 0.0063(12) 0.0023(12)
    C5 0.0485(15) 0.0452(14) 0.0522(15) 0.0019(13) 0.0077(13) -0.0016(12)
    C6 0.0543(17) 0.0509(17) 0.0637(18) -0.0044(14) 0.0126(16) -0.0077(14)
    C7 0.076(2) 0.0430(15) 0.079(2) -0.0076(16) 0.014(2) -0.0027(16)
    C8 0.078(2) 0.0448(17) 0.076(2) 0.0036(16) 0.014(2) 0.0120(15)
    C9 0.0604(17) 0.0503(16) 0.0541(16) 0.0145(14) 0.0125(15) 0.0137(13)
    C10 0.0488(15) 0.0496(16) 0.0435(14) 0.0095(13) 0.0029(12) 0.0071(12)
    C11 0.0456(13) 0.0422(14) 0.0407(13) 0.0062(12) 0.0056(11) 0.0023(11)
    C12 0.0507(14) 0.0388(13) 0.0464(14) 0.0035(12) 0.0094(13) 0.0015(11)
    C13 0.0559(17) 0.0421(15) 0.0541(16) 0.0083(13) 0.0113(14) 0.0081(13)
    C14 0.073(2) 0.062(2) 0.071(2) -0.0070(19) 0.0017(19) -0.0146(17)
    C15 0.096(3) 0.093(3) 0.070(2) 0.004(2) 0.008(2) 0.029(2)

_geom_special_details                   
;


All esds (except the esd in the dihedral angle between two l.s. planes)


are estimated using the full covariance matrix.  The cell esds are taken


into account individually in the estimation of esds in distances, angles


and torsion angles; correlations between esds in cell parameters are only


used when they are defined by crystal symmetry.  An approximate (isotropic)


treatment of cell esds is used for estimating esds involving l.s. planes.
;

loop_
    _geom_bond_atom_site_label_1
    _geom_bond_atom_site_label_2
    _geom_bond_site_symmetry_2
    _geom_bond_distance
    _geom_bond_publ_flag
    Cl1 C2 . 1.729(3) ?
    O1 C11 . 1.358(4) ?
    O1 C12 . 1.360(3) ?
    C1 O3 . 1.335(4) ?
    C1 C2 . 1.395(5) ?
    C1 C10 . 1.411(4) ?
    Cl2 C4 . 1.723(3) ?
    O2 C9 . 1.244(4) ?
    C2 C3 . 1.406(5) ?
    Cl3 C6 . 1.727(4) ?
    O3 H3 . 1.02(4) ?
    C3 C4 . 1.398(4) ?
    C3 C14 . 1.504(5) ?
    O4 C5 . 1.361(4) ?
    O4 C15 . 1.410(5) ?
    C4 C11 . 1.396(4) ?
    C5 C6 . 1.390(4) ?
    C5 C12 . 1.401(4) ?
    C6 C7 . 1.396(5) ?
    C7 C8 . 1.373(6) ?
    C7 H7 . 0.930000 ?
    C8 C13 . 1.408(5) ?
    C8 H8 . 0.930000 ?
    C9 C10 . 1.456(5) ?
    C9 C13 . 1.461(5) ?
    C10 C11 . 1.396(4) ?
    C12 C13 . 1.393(4) ?
    C14 H14A . 0.960000 ?
    C14 H14B . 0.960000 ?
    C14 H14C . 0.960000 ?
    C15 H15A . 0.960000 ?
    C15 H15B . 0.960000 ?
    C15 H15C . 0.960000 ?

loop_
    _geom_angle_atom_site_label_1
    _geom_angle_atom_site_label_2
    _geom_angle_atom_site_label_3
    _geom_angle_site_symmetry_1
    _geom_angle_site_symmetry_3
    _geom_angle
    _geom_angle_publ_flag
    C11 O1 C12 . . 119.5(2) ?
    O3 C1 C2 . . 119.9(3) ?
    O3 C1 C10 . . 120.9(3) ?
    C2 C1 C10 . . 119.2(3) ?
    C1 C2 C3 . . 122.0(3) ?
    C1 C2 Cl1 . . 117.3(3) ?
    C3 C2 Cl1 . . 120.7(3) ?
    C1 O3 H3 . . 104.7(19) ?
    C4 C3 C2 . . 117.9(3) ?
    C4 C3 C14 . . 120.3(3) ?
    C2 C3 C14 . . 121.7(3) ?
    C5 O4 C15 . . 116.1(3) ?
    C11 C4 C3 . . 120.7(3) ?
    C11 C4 Cl2 . . 117.9(2) ?
    C3 C4 Cl2 . . 121.4(2) ?
    O4 C5 C6 . . 121.0(3) ?
    O4 C5 C12 . . 121.1(3) ?
    C6 C5 C12 . . 117.9(3) ?
    C5 C6 C7 . . 121.4(3) ?
    C5 C6 Cl3 . . 118.7(3) ?
    C7 C6 Cl3 . . 119.9(3) ?
    C8 C7 C6 . . 119.6(3) ?
    C8 C7 H7 . . 120.200000 ?
    C6 C7 H7 . . 120.200000 ?
    C7 C8 C13 . . 120.8(3) ?
    C7 C8 H8 . . 119.600000 ?
    C13 C8 H8 . . 119.600000 ?
    O2 C9 C10 . . 122.5(3) ?
    O2 C9 C13 . . 121.9(3) ?
    C10 C9 C13 . . 115.6(3) ?
    C11 C10 C1 . . 119.0(3) ?
    C11 C10 C9 . . 120.1(3) ?
    C1 C10 C9 . . 120.9(3) ?
    O1 C11 C4 . . 116.7(2) ?
    O1 C11 C10 . . 122.2(3) ?
    C4 C11 C10 . . 121.1(3) ?
    O1 C12 C13 . . 123.1(3) ?
    O1 C12 C5 . . 115.1(2) ?
    C13 C12 C5 . . 121.8(3) ?
    C12 C13 C8 . . 118.4(3) ?
    C12 C13 C9 . . 119.3(3) ?
    C8 C13 C9 . . 122.3(3) ?
    C3 C14 H14A . . 109.500000 ?
    C3 C14 H14B . . 109.500000 ?
    H14A C14 H14B . . 109.500000 ?
    C3 C14 H14C . . 109.500000 ?
    H14A C14 H14C . . 109.500000 ?
    H14B C14 H14C . . 109.500000 ?
    O4 C15 H15A . . 109.500000 ?
    O4 C15 H15B . . 109.500000 ?
    H15A C15 H15B . . 109.500000 ?
    O4 C15 H15C . . 109.500000 ?
    H15A C15 H15C . . 109.500000 ?
    H15B C15 H15C . . 109.500000 ?

loop_
    _geom_torsion_atom_site_label_1
    _geom_torsion_atom_site_label_2
    _geom_torsion_atom_site_label_3
    _geom_torsion_atom_site_label_4
    _geom_torsion_site_symmetry_1
    _geom_torsion_site_symmetry_2
    _geom_torsion_site_symmetry_3
    _geom_torsion_site_symmetry_4
    _geom_torsion
    _geom_torsion_publ_flag
    O3 C1 C2 C3 . . . . 178.8(3) ?
    C10 C1 C2 C3 . . . . -1.0(5) ?
    O3 C1 C2 Cl1 . . . . -1.9(4) ?
    C10 C1 C2 Cl1 . . . . 178.3(2) ?
    C1 C2 C3 C4 . . . . -0.9(5) ?
    Cl1 C2 C3 C4 . . . . 179.8(2) ?
    C1 C2 C3 C14 . . . . 178.1(3) ?
    Cl1 C2 C3 C14 . . . . -1.2(4) ?
    C2 C3 C4 C11 . . . . 2.7(4) ?
    C14 C3 C4 C11 . . . . -176.4(3) ?
    C2 C3 C4 Cl2 . . . . -177.6(2) ?
    C14 C3 C4 Cl2 . . . . 3.4(4) ?
    C15 O4 C5 C6 . . . . -99.8(4) ?
    C15 O4 C5 C12 . . . . 83.3(4) ?
    O4 C5 C6 C7 . . . . -174.1(3) ?
    C12 C5 C6 C7 . . . . 2.9(5) ?
    O4 C5 C6 Cl3 . . . . 6.0(4) ?
    C12 C5 C6 Cl3 . . . . -177.0(2) ?
    C5 C6 C7 C8 . . . . -1.5(5) ?
    Cl3 C6 C7 C8 . . . . 178.5(3) ?
    C6 C7 C8 C13 . . . . 0.2(6) ?
    O3 C1 C10 C11 . . . . -178.7(3) ?
    C2 C1 C10 C11 . . . . 1.1(4) ?
    O3 C1 C10 C9 . . . . 0.8(4) ?
    C2 C1 C10 C9 . . . . -179.4(3) ?
    O2 C9 C10 C11 . . . . -178.5(3) ?
    C13 C9 C10 C11 . . . . 1.3(4) ?
    O2 C9 C10 C1 . . . . 2.0(5) ?
    C13 C9 C10 C1 . . . . -178.2(3) ?
    C12 O1 C11 C4 . . . . 176.9(2) ?
    C12 O1 C11 C10 . . . . -3.6(4) ?
    C3 C4 C11 O1 . . . . 176.8(3) ?
    Cl2 C4 C11 O1 . . . . -2.9(4) ?
    C3 C4 C11 C10 . . . . -2.6(4) ?
    Cl2 C4 C11 C10 . . . . 177.6(2) ?
    C1 C10 C11 O1 . . . . -178.8(3) ?
    C9 C10 C11 O1 . . . . 1.7(4) ?
    C1 C10 C11 C4 . . . . 0.7(4) ?
    C9 C10 C11 C4 . . . . -178.8(3) ?
    C11 O1 C12 C13 . . . . 2.4(4) ?
    C11 O1 C12 C5 . . . . -178.6(2) ?
    O4 C5 C12 O1 . . . . -5.1(4) ?
    C6 C5 C12 O1 . . . . 177.9(3) ?
    O4 C5 C12 C13 . . . . 173.8(3) ?
    C6 C5 C12 C13 . . . . -3.2(4) ?
    O1 C12 C13 C8 . . . . -179.2(3) ?
    C5 C12 C13 C8 . . . . 2.0(5) ?
    O1 C12 C13 C9 . . . . 0.6(4) ?
    C5 C12 C13 C9 . . . . -178.2(3) ?
    C7 C8 C13 C12 . . . . -0.4(5) ?
    C7 C8 C13 C9 . . . . 179.8(3) ?
    O2 C9 C13 C12 . . . . 177.4(3) ?
    C10 C9 C13 C12 . . . . -2.4(4) ?
    O2 C9 C13 C8 . . . . -2.8(5) ?
    C10 C9 C13 C8 . . . . 177.4(3) ?

loop_
    _geom_hbond_atom_site_label_D
    _geom_hbond_atom_site_label_H
    _geom_hbond_atom_site_label_A
    _geom_hbond_site_symmetry_A
    _geom_hbond_distance_DH
    _geom_hbond_distance_HA
    _geom_hbond_distance_DA
    _geom_hbond_angle_DHA
    _geom_hbond_publ_flag
    O3 H3 O2 . 1.02(4) 1.64(4) 2.589(4) 151.(3) ?
    C15 H15C O3 2_664 0.960000 2.620000 3.345(5) 132.900000 ?

_shelx_res_file                         
;

TITL MV3Bb2B_a.res in P2(1)2(1)2(1)
    MV3Bb2B_a.res
    created by SHELXL-2019/1 at 14:12:59 on 23-Jan-2025
REM Old TITL MV3Bb2B in P2(1)2(1)2(1)
REM SHELXT solution in P2(1)2(1)2(1): R1 0.133, Rweak 0.031, Alpha 0.001
REM <I/s>   0.354 for   26 systematic absences,  Orientation as input
REM Flack x =  0.099 ( 0.009 ) from  1034 Parsons' quotients
REM Formula found by SHELXT:  C15 N O3 Cl3
CELL  1.54178   4.3792  17.3020  19.1464   90.000   90.000   90.000
ZERR   4.000   0.0001   0.0003   0.0003    0.000    0.000    0.000
LATT -1
SYMM 1/2-X, -Y, 1/2+Z
SYMM -X, 1/2+Y, 1/2-Z
SYMM 1/2+X, 1/2-Y, -Z
SFAC C H O Cl
UNIT 60 36 16 12

+MV3Bb2B_a.bodd
ACTA
LIST 4
TEMP 25
BOND $H
CONF
SIZE 0.06 0.06 0.20
HTAB
HTAB O3 O2
EQIV $1 -x+3/2, -y+1, z-1/2
HTAB C15 O3_$1
L.S. 10
FMAP 2
PLAN 20
WGHT    0.040600    0.197500
FVAR       0.62532   0.16704   0.29707   0.80382
CL1   4    1.195274    0.668245    0.804149    11.00000    0.06218    0.11356 =
         0.05427   -0.01336   -0.00462   -0.00548
O1    3    0.361338    0.563604    0.584643    11.00000    0.05304    0.04009 =
         0.04789    0.00301    0.00075    0.00132
C1    1    0.863939    0.560553    0.738702    11.00000    0.05204    0.06994 =
         0.04276    0.00598    0.00450    0.01261
CL2   4    0.535518    0.719890    0.567159    11.00000    0.08182    0.04647 =
         0.05628    0.00996   -0.00316   -0.00254
O2    3    0.637238    0.406175    0.731534    11.00000    0.09171    0.06306 =
         0.07160    0.02685   -0.00340    0.01591
C2    1    0.954561    0.637867    0.738052    11.00000    0.04689    0.07332 =
         0.04473   -0.00491    0.00356    0.00425
CL3   4   -0.261717    0.373604    0.447688    11.00000    0.07395    0.06949 =
         0.07867   -0.01770    0.00246   -0.01726
O3    3    0.970072    0.512965    0.787928    11.00000    0.07790    0.08864 =
         0.06026    0.01400   -0.01442    0.01623
C3    1    0.853550    0.689835    0.686556    11.00000    0.04835    0.05632 =
         0.04801   -0.00703    0.00678   -0.00008
H3    2    0.873493    0.460471    0.776642    11.00000   10.05000
O4    3   -0.040735    0.529336    0.483487    11.00000    0.05843    0.05704 =
         0.05939    0.00151   -0.00414    0.00490
C4    1    0.660130    0.661638    0.634387    11.00000    0.05070    0.04562 =
         0.04558    0.00226    0.00631    0.00116
C5    1    0.067111    0.472262    0.525727    11.00000    0.04852    0.04522 =
         0.05216   -0.00155    0.00768    0.00194
C6    1   -0.029170    0.396263    0.517631    11.00000    0.05427    0.05095 =
         0.06368   -0.00770    0.01265   -0.00442
C7    1    0.058144    0.338574    0.564567    11.00000    0.07647    0.04300 =
         0.07853   -0.00273    0.01412   -0.00765
AFIX  43
H7    2   -0.012507    0.288274    0.558901    11.00000   -1.20000
AFIX   0
C8    1    0.248895    0.356520    0.619136    11.00000    0.07805    0.04477 =
         0.07619    0.01203    0.01388    0.00356
AFIX  43
H8    2    0.307462    0.318028    0.650280    11.00000   -1.20000
AFIX   0
C9    1    0.559002    0.453632    0.686117    11.00000    0.06038    0.05028 =
         0.05415    0.01366    0.01255    0.01453
C10   1    0.661102    0.533686    0.686808    11.00000    0.04884    0.04961 =
         0.04350    0.00712    0.00289    0.00949
C11   1    0.560688    0.585017    0.635419    11.00000    0.04558    0.04220 =
         0.04071    0.00230    0.00557    0.00622
C12   1    0.267204    0.488841    0.580822    11.00000    0.05067    0.03879 =
         0.04642    0.00149    0.00944    0.00346
C13   1    0.356910    0.432447    0.628529    11.00000    0.05589    0.04209 =
         0.05410    0.00813    0.01129    0.00834
C14   1    0.944454    0.773672    0.687373    11.00000    0.07307    0.06219 =
         0.07071   -0.01458    0.00167   -0.00697
AFIX 137
H14A  2    1.121050    0.780237    0.716482    11.00000   -1.50000
H14B  2    0.779114    0.804120    0.705450    11.00000   -1.50000
H14C  2    0.991211    0.790160    0.640708    11.00000   -1.50000
AFIX   0
C15   1    0.151617    0.551763    0.427983    11.00000    0.09571    0.09320 =
         0.06985    0.02851    0.00817    0.00383
AFIX 137
H15A  2    0.322228    0.580237    0.446126    11.00000   -1.50000
H15B  2    0.039467    0.583717    0.396011    11.00000   -1.50000
H15C  2    0.224075    0.506597    0.404034    11.00000   -1.50000
AFIX   0
HKLF 4

L1      2    0.44236    0.57231    0.60528  !    0.01553    0.07367  O1
L2      2    0.36134    0.56360    0.58464  !   -0.01553    0.45336  O1
L3      2    0.32305    0.53320    0.58309  !    0.01553    0.07367  O1
L4      2    0.36134    0.56360    0.58464  !   -0.01553    0.45336  O1
L5      2    0.91427    0.60349    0.73834  !    0.12662    0.08348  C1
L6      2    0.86394    0.56055    0.73870  !   -0.12662    0.46461  C1
L7      2    0.90965    0.54006    0.75990  !    0.05061    0.24479  C1
L8      2    0.86394    0.56055    0.73870  !   -0.05061    0.46461  C1
L9      2    0.76751    0.54778    0.71403  !    0.10490    0.07724  C1
L10     2    0.86394    0.56055    0.73870  !   -0.10490    0.46461  C1
L11     2    0.59957    0.42902    0.70967  !    0.09404    0.05763  O2
L12     2    0.63724    0.40618    0.73153  !   -0.09404    0.47586  O2
L13     2    0.90398    0.66389    0.71226  !    0.11409    0.07397  C2
L14     2    0.95456    0.63787    0.73805  !   -0.11409    0.45497  C2
L15     2    0.89520    0.58722    0.73848  !    0.09655    0.05199  C2
L16     2    0.95456    0.63787    0.73805  !   -0.09655    0.45497  C2
L17     2    1.10799    0.65723    0.78018  !    0.11292    0.11110  C2
L18     2    0.95456    0.63787    0.73805  !   -0.11292    0.45497  C2
L19     2    0.92070    0.53510    0.76503  !    0.08335    0.07635  O3
L20     2    0.97007    0.51297    0.78793  !   -0.08335    0.45014  O3
L21     2    0.94180    0.49760    0.78462  !    0.08118    0.09001  O3
L22     2    0.97007    0.51297    0.78793  !   -0.08118    0.45014  O3
L23     2    0.90665    0.66252    0.71363  !    0.11810    0.07813  C3
L24     2    0.85355    0.68984    0.68656  !   -0.11810    0.46863  C3
L25     2    0.75155    0.67497    0.65904  !    0.11810    0.07813  C3
L26     2    0.85355    0.68984    0.68656  !   -0.11810    0.46863  C3
L27     2    0.89839    0.73119    0.68696  !    0.07149    0.08882  C3
L28     2    0.85355    0.68984    0.68656  !   -0.07149    0.46863  C3
L29     2    0.91109    0.48091    0.78104  !    0.17773    0.16666  H3
L30     2    0.87349    0.46047    0.77664  !   -0.17773    0.45657  H3
L31     2    0.04804    0.53969    0.45787  !    0.03525    0.08972  O4
L32     2   -0.04074    0.52934    0.48349  !   -0.03525    0.44210  O4
L33     2    0.00879    0.50313    0.50289  !    0.07500    0.07159  O4
L34     2   -0.04074    0.52934    0.48349  !   -0.07500    0.44210  O4
L35     2    0.78829    0.68032    0.66895  !    0.09505    0.06744  C4
L36     2    0.66013    0.66164    0.63439  !   -0.09505    0.46541  C4
L37     2    0.58501    0.69675    0.59386  !    0.14800    0.13398  C4
L38     2    0.66013    0.66164    0.63439  !   -0.14800    0.46541  C4
L39     2    0.61175    0.62436    0.63489  !    0.10908    0.07664  C4
L40     2    0.66013    0.66164    0.63439  !   -0.10908    0.46541  C4
L41     2    0.18522    0.48205    0.55825  !    0.09605    0.08882  C5
L42     2    0.06711    0.47226    0.52573  !   -0.09605    0.45336  C5
L43     2    0.00974    0.42698    0.52090  !    0.10724    0.08348  C5
L44     2    0.06711    0.47226    0.52573  !   -0.10724    0.45336  C5
L45     2    0.00372    0.50581    0.50090  !    0.15719    0.11437  C5
L46     2    0.06711    0.47226    0.52573  !   -0.15719    0.45336  C5
L47     2    0.01466    0.36730    0.54119  !    0.11409    0.07397  C6
L48     2   -0.02917    0.39626    0.51763  !   -0.11409    0.45497  C6
L49     2    0.03402    0.44614    0.52294  !    0.09655    0.05199  C6
L50     2   -0.02917    0.39626    0.51763  !   -0.09655    0.45497  C6
L51     2   -0.17765    0.38179    0.47297  !    0.11292    0.11110  C6
L52     2   -0.02917    0.39626    0.51763  !   -0.11292    0.45497  C6
L53     2    0.03490    0.32202    0.56270  !    0.10390    0.09031  C7
L54     2    0.05814    0.33857    0.56457  !   -0.10390    0.45175  C7
L55     2    0.17858    0.34990    0.59902  !    0.09488    0.06536  C7
L56     2    0.05814    0.33857    0.56457  !   -0.09488    0.45175  C7
L57     2    0.00318    0.37489    0.53502  !    0.09755    0.06357  C7
L58     2    0.05814    0.33857    0.56457  !   -0.09755    0.45175  C7
L59     2    0.02495    0.31494    0.56190  !    0.07600    0.10130  H7
L60     2   -0.01251    0.28827    0.55890  !   -0.07600    0.44853  H7
L61     2    0.26848    0.34365    0.62955  !    0.11376    0.09595  C8
L62     2    0.24889    0.35652    0.61914  !   -0.11376    0.45497  C8
L63     2    0.15708    0.34788    0.59287  !    0.11409    0.07397  C8
L64     2    0.24889    0.35652    0.61914  !   -0.11409    0.45497  C8
L65     2    0.31143    0.40048    0.62457  !    0.09855    0.06536  C8
L66     2    0.24889    0.35652    0.61914  !   -0.09855    0.45497  C8
L67     2    0.27642    0.33843    0.63377  !    0.07600    0.10130  H8
L68     2    0.30746    0.31803    0.65028  !   -0.07600    0.44853  H8
L69     2    0.60246    0.42727    0.71134  !    0.14633    0.10724  C9
L70     2    0.55900    0.45363    0.68612  !   -0.14633    0.45336  C9
L71     2    0.63230    0.51111    0.68661  !    0.08269    0.08645  C9
L72     2    0.55900    0.45363    0.68612  !   -0.08269    0.45336  C9
L73     2    0.41510    0.43855    0.64511  !    0.08269    0.08645  C9
L74     2    0.55900    0.45363    0.68612  !   -0.08269    0.45336  C9
L75     2    0.61235    0.55861    0.66186  !    0.12010    0.03832  C10
L76     2    0.66110    0.53369    0.68681  !   -0.12010    0.25159  C10
L77     2    0.60022    0.48595    0.68640  !    0.06381    0.01931  C10
L78     2    0.66110    0.53369    0.68681  !   -0.06381    0.25159  C10
L79     2    0.76701    0.54771    0.71390  !    0.08068    0.02555  C10
L80     2    0.66110    0.53369    0.68681  !   -0.08068    0.25159  C10
L81     2    0.61311    0.55822    0.66225  !    0.12729    0.08288  C11
L82     2    0.56069    0.58502    0.63542  !   -0.12729    0.45818  C11
L83     2    0.61007    0.62307    0.63491  !    0.11225    0.06744  C11
L84     2    0.56069    0.58502    0.63542  !   -0.11225    0.45818  C11
L85     2    0.47233    0.57553    0.61291  !    0.06899    0.18983  C11
L86     2    0.56069    0.58502    0.63542  !   -0.06899    0.45818  C11
L87     2    0.31415    0.45933    0.60579  !    0.12729    0.08288  C12
L88     2    0.26720    0.48884    0.58082  !   -0.12729    0.45818  C12
L89     2    0.16766    0.48059    0.55341  !    0.11225    0.06744  C12
L90     2    0.26720    0.48884    0.58082  !   -0.11225    0.45818  C12
L91     2    0.30902    0.52205    0.58252  !    0.06899    0.18983  C12
L92     2    0.26720    0.48884    0.58082  !   -0.06899    0.45818  C12
L93     2    0.28701    0.38331    0.62245  !    0.17305    0.06625  C13
L94     2    0.35691    0.43245    0.62853  !   -0.17305    0.32072  C13
L95     2    0.48739    0.44612    0.66571  !    0.17305    0.06625  C13
L96     2    0.35691    0.43245    0.62853  !   -0.17305    0.32072  C13
L97     2    0.31100    0.46131    0.60411  !    0.10858    0.03803  C13
L98     2    0.35691    0.43245    0.62853  !   -0.10858    0.32072  C13
L99     2    0.90294    0.73538    0.68700  !    0.09772    0.07664  C14
L100    2    0.94445    0.77367    0.68737  !   -0.09772    0.46220  C14
L101    2    1.03257    0.77695    0.70190  !    0.08636    0.10041  C14
L102    2    0.94445    0.77367    0.68737  !   -0.08636    0.46220  C14
L103    2    0.86196    0.78886    0.69639  !    0.08636    0.10041  C14
L104    2    0.94445    0.77367    0.68737  !   -0.08636    0.46220  C14
L105    2    0.96778    0.78190    0.66409  !    0.08636    0.10041  C14
L106    2    0.94445    0.77367    0.68737  !   -0.08636    0.46220  C14
L107    2    1.03054    0.77687    0.70156  !    0.08235    0.12061  H14A
L108    2    1.12105    0.78024    0.71648  !   -0.08235    0.47345  H14A
L109    2    0.86385    0.78852    0.69619  !    0.08235    0.12061  H14B
L110    2    0.77911    0.80412    0.70545  !   -0.08235    0.47345  H14B
L111    2    0.96725    0.78171    0.66462  !    0.08235    0.12061  H14C
L112    2    0.99121    0.79016    0.64071  !   -0.08235    0.47345  H14C
L113    2    0.02397    0.53688    0.46482  !    0.07634    0.18478  C15
L114    2    0.15162    0.55176    0.42798  !   -0.07634    0.46059  C15
L115    2    0.21044    0.56158    0.43424  !    0.12077    0.12626  C15
L116    2    0.15162    0.55176    0.42798  !   -0.12077    0.46059  C15
L117    2    0.11295    0.56278    0.41696  !    0.12077    0.12626  C15
L118    2    0.15162    0.55176    0.42798  !   -0.12077    0.46059  C15
L119    2    0.17660    0.53619    0.41973  !    0.12077    0.12626  C15
L120    2    0.15162    0.55176    0.42798  !   -0.12077    0.46059  C15
L121    2    0.26429    0.57057    0.43996  !    0.08920    0.10546  H15A
L122    2    0.32223    0.58024    0.44613  !   -0.08920    0.46059  H15A
L123    2    0.07755    0.57287    0.40687  !    0.08920    0.10546  H15B
L124    2    0.03947    0.58372    0.39601  !   -0.08920    0.46059  H15B
L125    2    0.19947    0.52193    0.41217  !    0.08920    0.10546  H15C
L126    2    0.22407    0.50660    0.40403  !   -0.08920    0.46059  H15C
L127    2    0.42479    0.56052    0.57124  !    0.20646    0.10516  O1
L128    2    0.29187    0.56973    0.59537  !    0.20646    0.10516  O1
L129    2    0.36134    0.56360    0.58464  !   -0.41293    0.45336  O1
L130    2    0.69107    0.40922    0.74805  !    0.13697    0.10160  O2
L131    2    0.61500    0.38396    0.73335  !    0.13697    0.10160  O2
L132    2    0.63724    0.40618    0.73153  !   -0.27395    0.47586  O2
L133    2    0.94635    0.51975    0.80583  !    0.14432    0.09269  O3
L134    2    1.05596    0.51175    0.78715  !    0.14432    0.09269  O3
L135    2    0.97007    0.51297    0.78793  !   -0.28865    0.45014  O3
L136    2   -0.03230    0.55019    0.49784  !    0.16236    0.09328  O4
L137    2   -0.11517    0.51645    0.47168  !    0.16236    0.09328  O4
L138    2   -0.04074    0.52934    0.48349  !   -0.32473    0.44210  O4


     d12       A        B1       B2       r     molecule  atom1 atom2

    1.373    0.114    0.074    0.455    0.661   MV3Bb2B_a.res in P2  C8 C7
    1.373    0.095    0.065    0.452    0.867   MV3Bb2B_a.res in P2  C7 C8
    1.390    0.097    0.052    0.455    0.912   MV3Bb2B_a.res in P2  C6 C5
    1.390    0.107    0.083    0.453    0.828   MV3Bb2B_a.res in P2  C5 C6
    1.393    0.109    0.038    0.321    0.713   MV3Bb2B_a.res in P2  C13 C12
    1.393    0.127    0.083    0.458    0.729   MV3Bb2B_a.res in P2  C12 C13
    1.395    0.097    0.052    0.455    0.914   MV3Bb2B_a.res in P2  C2 C1
    1.395    0.127    0.083    0.465    0.775   MV3Bb2B_a.res in P2  C1 C2
    1.396    0.112    0.067    0.458    0.693   MV3Bb2B_a.res in P2  C11 C4
    1.396    0.109    0.077    0.465    0.679   MV3Bb2B_a.res in P2  C4 C11
    1.396    0.098    0.064    0.452    0.879   MV3Bb2B_a.res in P2  C7 C6
    1.396    0.114    0.074    0.455    0.701   MV3Bb2B_a.res in P2  C6 C7
    1.396    0.127    0.083    0.458    0.729   MV3Bb2B_a.res in P2  C11 C10
    1.396    0.120    0.038    0.252    0.678   MV3Bb2B_a.res in P2  C10 C11
    1.398    0.095    0.067    0.465    0.926   MV3Bb2B_a.res in P2  C4 C3
    1.398    0.118    0.078    0.469    0.737   MV3Bb2B_a.res in P2  C3 C4
    1.401    0.112    0.067    0.458    0.697   MV3Bb2B_a.res in P2  C12 C5
    1.401    0.096    0.089    0.453    0.827   MV3Bb2B_a.res in P2  C5 C12
    1.406    0.118    0.078    0.469    0.739   MV3Bb2B_a.res in P2  C3 C2
    1.406    0.114    0.074    0.455    0.704   MV3Bb2B_a.res in P2  C2 C3
    1.408    0.173    0.066    0.321    0.911   MV3Bb2B_a.res in P2  C13 C8
    1.408    0.099    0.065    0.455    0.815   MV3Bb2B_a.res in P2  C8 C13
    1.411    0.081    0.026    0.252    0.737   MV3Bb2B_a.res in P2  C10 C1
    1.411    0.105    0.077    0.465    0.671   MV3Bb2B_a.res in P2  C1 C10
    1.456    0.064    0.019    0.252    0.868   MV3Bb2B_a.res in P2  C10 C9
    1.461    0.173    0.066    0.321    0.943   MV3Bb2B_a.res in P2  C13 C9
    1.504    0.098    0.077    0.462    0.687   MV3Bb2B_a.res in P2  C14 C3
    1.504    0.071    0.089    0.469    0.742   MV3Bb2B_a.res in P2  C3 C14

    0.930    0.076    0.101    0.449    0.493   MV3Bb2B_a.res in P2  H7 C7
    0.930    0.076    0.101    0.449    0.493   MV3Bb2B_a.res in P2  H8 C8
    0.960    0.089    0.105    0.461    0.326   MV3Bb2B_a.res in P2  H15B C15
    0.960    0.082    0.121    0.473    0.492   MV3Bb2B_a.res in P2  H14B C14
    0.960    0.089    0.105    0.461    0.326   MV3Bb2B_a.res in P2  H15A C15
    0.960    0.082    0.121    0.473    0.492   MV3Bb2B_a.res in P2  H14A C14
    0.960    0.082    0.121    0.473    0.492   MV3Bb2B_a.res in P2  H14C C14
    0.960    0.089    0.105    0.461    0.326   MV3Bb2B_a.res in P2  H15C C15

    1.244    0.094    0.058    0.476    0.599   MV3Bb2B_a.res in P2  O2 C9
    1.335    0.083    0.076    0.450    0.621   MV3Bb2B_a.res in P2  O3 C1
    1.358    0.016    0.074    0.453    0.552   MV3Bb2B_a.res in P2  O1 C11
    1.360    0.016    0.074    0.453    0.553   MV3Bb2B_a.res in P2  O1 C12
    1.361    0.075    0.072    0.442    0.625   MV3Bb2B_a.res in P2  O4 C5
    1.410    0.035    0.090    0.442    0.651   MV3Bb2B_a.res in P2  O4 C15

    0.930    0.104    0.090    0.452    0.306   MV3Bb2B_a.res in P2  C7 H7
    0.930    0.114    0.096    0.455    0.311   MV3Bb2B_a.res in P2  C8 H8
    0.960    0.121    0.126    0.461    0.331   MV3Bb2B_a.res in P2  C15 H15B
    0.960    0.086    0.100    0.462    0.479   MV3Bb2B_a.res in P2  C14 H14B
    0.960    0.121    0.126    0.461    0.331   MV3Bb2B_a.res in P2  C15 H15A
    0.960    0.086    0.100    0.462    0.479   MV3Bb2B_a.res in P2  C14 H14A
    0.960    0.086    0.100    0.462    0.479   MV3Bb2B_a.res in P2  C14 H14C
    0.960    0.121    0.126    0.461    0.331   MV3Bb2B_a.res in P2  C15 H15C

    1.025    0.081    0.090    0.450    0.300   MV3Bb2B_a.res in P2  O3 H3

    1.244    0.146    0.107    0.453    0.691   MV3Bb2B_a.res in P2  C9 O2
    1.335    0.051    0.245    0.465    0.575   MV3Bb2B_a.res in P2  C1 O3
    1.358    0.069    0.190    0.458    0.602   MV3Bb2B_a.res in P2  C11 O1
    1.360    0.069    0.190    0.458    0.604   MV3Bb2B_a.res in P2  C12 O1
    1.361    0.157    0.114    0.453    0.800   MV3Bb2B_a.res in P2  C5 O4
    1.410    0.076    0.185    0.461    0.936   MV3Bb2B_a.res in P2  C15 O4

    1.025    0.178    0.167    0.457    0.399   MV3Bb2B_a.res in P2  H3 O3

    1.456    0.083    0.086    0.453    1.045   MV3Bb2B_a.res in P2  C9 C10
    1.461    0.083    0.086    0.453    1.040   MV3Bb2B_a.res in P2  C9 C13

    1.723    0.148    0.134    0.465    1.039   MV3Bb2B_a.res in P2  C4 Cl2
    1.727    0.113    0.111    0.455    1.103   MV3Bb2B_a.res in P2  C6 Cl3
    1.729    0.113    0.111    0.455    1.102   MV3Bb2B_a.res in P2  C2 Cl1


REM  MV3Bb2B_a.res in P2(1)2(1)2(1)
REM wR2 = 0.085285, GooF = S = 1.06434, Restrained GooF = 1.06434 for all data
REM R1 = 0.032995 for 2790 Fo > 4sig(Fo) and 0.037813 for all 3089 data
REM 207 parameters refined using 0 restraints

END

WGHT      0.0401      0.2164

REM Instructions for potential hydrogen bonds
HTAB O3 O2
HTAB C15 O3_$1

REM Highest difference peak  0.304,  deepest hole -0.326,  1-sigma level  0.044
Q1    1  -0.1773  0.3435  0.4795  11.00000  0.05    0.30
Q2    1   0.7782  0.5769  0.6413  11.00000  0.05    0.15
Q3    1   0.8444  0.6564  0.6399  11.00000  0.05    0.15
Q4    1   0.2603  0.4265  0.6465  11.00000  0.05    0.14
Q5    1   0.6504  0.6789  0.6753  11.00000  0.05    0.14
Q6    1   1.5234  0.7194  0.8204  11.00000  0.05    0.13
Q7    1   0.7002  0.6660  0.6585  11.00000  0.05    0.13
Q8    1   1.2742  0.6228  0.8088  11.00000  0.05    0.13
Q9    1   0.8212  0.6429  0.7046  11.00000  0.05    0.12
Q10   1   0.9892  0.6015  0.7303  11.00000  0.05    0.12
Q11   1   0.2176  0.4715  0.6165  11.00000  0.05    0.12
Q12   1   0.3046  0.4348  0.6885  11.00000  0.05    0.12
Q13   1   0.4154  0.3408  0.6995  11.00000  0.05    0.12
Q14   1   0.6799  0.6393  0.6244  11.00000  0.05    0.12
Q15   1  -0.3714  0.4719  0.5067  11.00000  0.05    0.12
Q16   1   0.4437  0.3597  0.7167  11.00000  0.05    0.12
Q17   1   0.2510  0.6365  0.5066  11.00000  0.05    0.12
Q18   1   0.6015  0.5433  0.5230  11.00000  0.05    0.12
Q19   1   0.9661  0.5655  0.7015  11.00000  0.05    0.11
Q20   1   1.0302  0.6536  0.7059  11.00000  0.05    0.11
;
_shelx_res_checksum                     60017

_shelx_hkl_file                         
;
  -1   0   0    0.90    1.30
   1   0   0    2.70    4.90
   1   0   0    0.10    1.20
   1   0   0    0.50    1.20
  -1   0   0   -0.20    1.30
  -1   0   0   -0.80    1.10
   2   0   0   39.10    4.90
   2   0   0   29.90    4.30
  -2   0   0   29.40    4.90
   2   0   0   55.39   16.30
  -2   0   0   36.80    5.60
   2   0   0   54.59   17.90
   3   0   0   -1.80    3.20
   3   0   0    0.70    3.00
   3   0   0    1.40    3.10
   3   0   0    0.30    2.40
   3   0   0    0.80    3.70
  -3   0   0   -1.20    2.50
   3   0   0   -5.30    2.70
  -3   0   0    0.70    2.80
  -4   0   0   47.80    9.10
   4   0   0   54.79    6.80
  -4   0   0   44.20    6.30
  -4   0   0   44.40    9.70
   4   0   0   32.40    5.40
   4   0   0   30.20    5.50
   4   0   0   33.70    5.50
   4   0   0   48.50    6.80
   4   0   0   31.80    5.80
   4   0   0   33.70    5.90
   5   0   0    0.20    1.80
   5   0   0    0.00    1.90
   5   0   0   -0.40    1.30
   5   0   0   -2.60    2.20
   0  -1   0    3.00    0.70
   0   1   0    0.50    0.40
   0  -1   0    0.00    0.40
   0   1   0   -0.10    0.40
   0   1   0    1.10    0.50
   0   1   0    1.60    0.50
   0  -1   0    0.30    0.50
   1  -1   0   45.30    4.80
  -1   1   0   52.89    4.60
   1  -1   0   62.29   12.20
   1  -1   0   63.39   11.30
  -1  -1   0   48.30    4.90
   1  -1   0   51.79    4.40
  -1  -1   0   46.50    4.70
  -1   1   0   52.39    4.50
   1   1   0   49.70    4.90
   1   1   0   44.10    4.90
  -1  -1   0   43.60    4.80
  -1   1   0   61.49    4.90
   2   1   0   19.10   13.70
   2  -1   0   31.40    3.90
   2   1   0   26.90    4.50
  -2   1   0   35.30    5.30
   2  -1   0   29.10    3.90
   2  -1   0   12.70   12.40
   2   1   0   28.80   16.40
   2  -1   0   40.40   14.70
  -2  -1   0   23.60    4.50
  -2   1   0   33.30    5.10
  -2  -1   0   26.00    5.00
   3  -1   0  142.49   13.50
   3  -1   0  153.48   13.70
  -3   1   0  169.08   15.10
   3  -1   0  168.18   14.30
   3   1   0  155.88   14.10
   3   1   0  168.68   18.00
  -3   1   0  152.18   14.80
  -3  -1   0  149.59   15.20
   3   1   0  162.18   14.00
   3   1   0  156.08   13.20
   3   1   0  159.98   14.00
   3  -1   0  164.08   14.20
   3  -1   0  169.38   14.10
   3  -1   0  145.29   13.20
   3  -1   0  146.09   13.00
   3   1   0  146.49   13.10
  -3  -1   0  145.19   15.10
   4   1   0   31.00    5.70
   4   1   0   20.00    4.20
   4  -1   0   20.90    4.80
  -4   1   0   23.80    7.00
  -4   1   0   28.20    7.60
   4  -1   0   18.00    4.50
   4  -1   0   20.00    4.40
  -4  -1   0   31.50    8.40
  -4  -1   0   23.70    5.10
   4  -1   0   18.30    4.20
   4   1   0   19.50    4.60
  -4  -1   0   26.00    7.20
   4   1   0   15.70    4.40
  -4   1   0   32.60    5.50
   4   1   0   26.10    5.30
   4  -1   0   17.40    4.40
   4  -1   0   22.50    4.80
   4  -1   0   26.30    5.20
   4   1   0   36.80    5.70
   4   1   0   28.60    5.20
   5  -1   0    7.30    2.30
   5  -1   0    9.10    2.70
   5   1   0   18.70    5.30
   5  -1   0   14.20    3.10
   5  -1   0   10.10    2.40
   5   1   0    4.30    1.80
   5   1   0    3.30    2.40
   5   1   0    8.80    2.50
  -1   2   0    2.60    1.50
   1   2   0    0.90    1.70
   1   2   0   -0.80    1.50
  -1   2   0    1.20    1.30
   1  -2   0    0.90    5.20
  -1  -2   0    2.00    1.70
   1  -2   0   -1.00    4.90
  -1  -2   0    0.60    1.60
   1  -2   0   -1.00    0.90
  -1  -2   0    1.20    1.60
  -1  -2   0    0.00    1.80
   1  -2   0    0.90    1.10
   1   2   0   -0.40    1.60
   2  -2   0    6.70    1.90
   2   2   0    6.60    2.90
  -2   2   0   12.60    3.10
   2  -2   0    5.90    9.10
   2   2   0    8.50    2.90
   2   2   0   23.60   17.30
  -2  -2   0    6.30    2.90
   2  -2   0   16.90   11.50
  -2  -2   0    4.50    2.70
  -2   2   0    8.50    2.80
   2  -2   0    8.00    1.70
   3  -2   0  332.37   25.30
   3   2   0  326.67   25.40
   3   2   0  344.27   25.80
   3  -2   0  326.57   24.90
   3  -2   0  288.97   24.70
   3   2   0  349.77   26.20
  -3  -2   0  339.87   27.70
   3  -2   0  323.67   25.20
   3   2   0  319.47   24.00
   3   2   0  364.66   27.00
   3   2   0  302.77   27.10
   3  -2   0  355.36   45.30
   3  -2   0  321.97   24.90
  -3   2   0  343.47   26.70
   3   2   0  324.87   24.90
  -3  -2   0  335.37   27.70
   3  -2   0  328.17   25.60
  -3   2   0  348.37   26.70
   3  -2   0  315.67   46.00
   3  -2   0  347.87   25.90
   4  -2   0   21.10    4.30
  -4   2   0   22.90    5.10
   4  -2   0   15.70    4.60
   4   2   0   18.10    4.30
   4  -2   0   23.10    4.50
   4   2   0   27.60    5.80
   4   2   0   19.50    5.10
   4   2   0   23.90    4.70
  -4   2   0   17.50    6.20
   4  -2   0   18.00    4.30
  -4  -2   0   20.00    7.10
   4   2   0   31.10    5.60
   4   2   0   15.00    4.30
   4  -2   0   26.50    5.40
   4  -2   0   17.60    4.90
   4   2   0   18.80    4.60
  -4   2   0   31.60    8.20
  -4  -2   0   22.40    7.40
  -4  -2   0   29.80    5.50
   4  -2   0   31.30    5.30
   5  -2   0   10.20    6.00
   5   2   0    9.30    2.70
   5   2   0    6.10    2.40
   5  -2   0   14.60    3.30
   5  -2   0    5.90    2.10
  -5  -2   0   11.00    3.30
   5  -2   0   12.70    2.80
   5   2   0    4.60    2.30
   5  -2   0    9.80    2.80
   0  -3   0   -1.00    1.10
   0   3   0   -5.60    3.70
   0  -3   0   -0.50    1.20
   0  -3   0    0.10    1.20
   0   3   0    0.00    1.30
   0  -3   0    1.50    1.50
   1  -3   0  113.09   17.20
   1  -3   0   70.79    6.20
   1   3   0   70.59    7.30
  -1  -3   0  100.99   19.80
  -1  -3   0   69.89    7.20
  -1  -3   0   77.89   19.70
  -1   3   0   78.79    6.50
  -1   3   0   78.39    6.60
   1  -3   0   79.79   15.70
   1   3   0   82.29    7.20
  -1  -3   0   76.69    7.30
   1   3   0   75.09    7.30
  -1  -3   0   75.99    7.30
   1  -3   0   83.39    6.30
  -1   3   0   79.29    6.50
  -1  -3   0   73.19    7.60
  -2  -3   0  320.07   24.10
   2   3   0  294.37   23.50
   2  -3   0  353.76   42.90
  -2   3   0  288.07   22.70
  -2  -3   0  293.47   23.80
   2   3   0  339.47   23.80
  -2   3   0  290.37   22.70
  -3   3   0   -1.10    2.20
  -3  -3   0    1.70    3.20
  -3   3   0   -1.00    2.20
   3  -3   0   -0.90    2.40
   3  -3   0  -11.10   13.10
   3   3   0   -1.70    3.50
   3   3   0    1.50    2.80
   3  -3   0   -0.60    2.30
   3   3   0    2.30    2.90
   3  -3   0    4.00    3.00
   3  -3   0  -11.20    9.40
   3  -3   0    1.50    3.30
   3  -3   0    0.80    2.90
   3  -3   0   -0.70    2.90
   3  -3   0    0.90    2.80
  -3  -3   0    0.70    3.20
   3  -3   0    0.60    2.80
   3   3   0   -3.30    3.10
   3   3   0   -0.60    2.30
   3   3   0    0.00    3.00
   3  -3   0   -0.90    2.80
  -4   3   0   12.00    5.70
  -4  -3   0   -1.60    4.70
   4  -3   0    8.00    3.90
   4  -3   0    5.70    4.30
   4   3   0    8.70    4.10
   4   3   0   11.00    3.90
   4  -3   0   11.00    3.60
  -4  -3   0    6.90    3.50
   4  -3   0   11.20    3.60
   4   3   0    8.00    3.20
   4  -3   0   10.00    3.40
   4   3   0    8.60    3.20
   4   3   0    9.10    3.80
   4   3   0    3.00    3.30
   4  -3   0    8.60    3.60
   4  -3   0    7.60    3.00
  -4   3   0    6.60    4.90
  -4  -3   0    8.50    6.10
   4  -3   0    8.80    3.70
   5  -3   0    2.50    2.10
   5   3   0    0.30    2.00
   5  -3   0    0.10    1.70
   5  -3   0   -2.20    3.10
  -5  -3   0   -1.80    2.60
   5   3   0   -1.80    2.00
   5   3   0   -0.60    1.90
   5  -3   0    1.90    1.70
   5  -3   0    2.20    2.20
   0   4   0  124.49   10.40
   0  -4   0  154.78   10.80
   0  -4   0  149.39   10.70
   0  -4   0  127.29   10.70
   0  -4   0  114.59   10.50
   0   4   0  164.98   21.60
  -1  -4   0 1164.18   84.09
  -1  -4   0 1247.68   83.99
  -1  -4   0 1191.28   83.99
   1  -4   0 1112.99   82.59
   1   4   0 1144.29   83.79
  -1  -4   0 1154.88   83.79
  -1   4   0 1312.27   82.99
   1  -4   0 1268.07   94.29
   1   4   0 1171.48   83.89
   1  -4   0 1292.37   92.99
  -1   4   0 1230.48   83.29
  -1   4   0 1280.47   82.99
  -1  -4   0 1372.46   96.99
   1  -4   0 1158.08   82.69
  -2   4   0 1829.82  124.29
  -2  -4   0 1804.72  125.79
  -2  -4   0 1827.22  125.79
  -2   4   0 1737.73  124.19
   2  -4   0 2024.70  136.69
  -2  -4   0 1860.71  180.48
   2   4   0 1890.61  125.39
   2   4   0 1642.54  125.09
  -3   4   0  181.68   16.20
   3  -4   0  182.08   15.20
   3  -4   0  174.08   14.60
   3   4   0  172.18   14.70
   3  -4   0  187.48   15.10
  -3  -4   0  186.28   18.00
  -3  -4   0  199.98   18.30
  -3   4   0  173.68   16.10
   3   4   0  178.88   15.60
   3  -4   0  220.18   31.70
   3   4   0  198.58   15.70
   3  -4   0  182.68   15.50
   3   4   0  162.18   15.60
   3  -4   0  167.58   15.10
   3  -4   0  180.58   14.90
   3  -4   0  169.48   14.80
   3  -4   0  182.18   15.20
   3  -4   0  195.48   28.30
   3  -4   0  177.98   14.90
   3   4   0  156.98   15.30
   4   4   0   10.90    4.00
   4  -4   0    8.40    3.40
   4  -4   0    7.70    3.30
   4   4   0    6.90    3.70
   4  -4   0    3.10    6.30
   4   4   0    4.20    4.20
  -4   4   0    8.60    5.50
   4   4   0   14.70    3.80
   4   4   0    7.10    3.60
  -4  -4   0    6.30    3.90
  -4  -4   0   12.70    6.60
   4  -4   0    9.50    3.50
   4  -4   0    5.80    3.30
   4  -4   0    8.70    3.90
   4  -4   0    4.40    3.10
  -4   4   0    2.10    4.90
   4   4   0    7.20    4.80
   4  -4   0    7.90    5.40
  -4  -4   0    5.90    6.00
   5   4   0   -0.30    2.10
   5  -4   0    1.90    1.50
   5  -4   0    1.20    1.80
   5  -4   0    7.20    3.10
  -5  -4   0    1.90    2.50
   5  -4   0    3.20    2.00
   5   4   0    0.70    2.00
   5  -4   0    3.90    2.20
   0   5   0    9.10    9.70
   0  -5   0    0.70    2.00
   0  -5   0   -0.50    1.80
   0  -5   0   -0.10    1.70
   0   5   0   -6.30    7.90
   0   5   0   -1.30    1.80
   0  -5   0   -1.20    1.70
   1   5   0  725.93   54.99
   1  -5   0  701.33   53.99
   1   5   0  782.72   55.59
  -1  -5   0  762.32   55.79
   1  -5   0  869.41   67.09
  -1  -5   0  901.61   73.09
  -1  -5   0  844.32   55.89
  -1  -5   0  754.52   55.39
   1  -5   0  778.92   54.09
  -1   5   0  790.62   54.39
  -1  -5   0  752.62   55.39
   1   5   0  864.11   55.89
  -1   5   0  782.02   54.39
   1  -5   0  740.13   67.49
  -1  -5   0  911.71   70.39
   2  -5   0  239.38   32.50
  -2   5   0  157.88   13.50
   2  -5   0  141.79   27.90
  -2  -5   0  150.88   15.00
  -2  -5   0  169.48   15.30
  -2   5   0  157.98   13.50
  -2  -5   0  212.28   41.60
   2   5   0  162.28   14.90
   2   5   0  171.98   15.00
   3  -5   0  157.48   13.70
   3  -5   0  173.98   14.40
   3  -5   0  173.08   13.70
   3  -5   0  167.58   14.10
   3   5   0  155.68   13.60
   3  -5   0  169.28   14.30
   3   5   0  156.58   15.20
  -3   5   0  164.98   15.20
   3   5   0  147.19   14.60
   3  -5   0  165.58   13.80
   3   5   0  171.58   14.60
  -3   5   0  148.29   14.90
   3  -5   0  178.18   14.60
   3  -5   0  155.78   13.80
   3  -5   0  166.28   24.80
  -3  -5   0  153.48   16.80
   3  -5   0  150.78   13.70
  -3  -5   0  145.69   16.70
   3  -5   0  175.78   23.90
   4  -5   0   29.60    6.30
  -4   5   0   16.50    6.70
   4  -5   0   23.10    6.30
   4   5   0   20.10    5.40
   4  -5   0   16.20    4.20
   4   5   0   24.40    7.70
   4   5   0   22.70    4.70
  -4  -5   0    9.40    9.20
  -4  -5   0   31.90   10.90
  -4  -5   0   16.60    4.10
   4  -5   0   29.50    7.50
   4   5   0   22.90    7.30
   4  -5   0   19.70    4.30
   4  -5   0   21.20    5.70
   4   5   0   18.30    4.30
  -4   5   0   27.30    9.40
   5   5   0   11.80    2.60
   5  -5   0   15.50    2.60
  -5  -5   0   21.10    3.50
   5   5   0   17.70    3.10
   5  -5   0    9.90    2.40
   0  -6   0  479.65   32.10
   0  -6   0  421.36   32.20
   0   6   0  432.66   31.90
   0  -6   0  415.96   32.00
   0  -6   0  449.26   31.90
   1   6   0  196.18   15.60
  -1  -6   0  201.78   15.60
   1  -6   0  212.08   34.10
   1  -6   0  160.48   13.60
  -1  -6   0  187.48   15.80
   1  -6   0  244.98   40.10
   1  -6   0  154.78   13.50
  -1   6   0  184.68   14.10
  -1  -6   0  239.78   37.60
  -1  -6   0  165.48   14.90
  -1  -6   0  160.18   14.80
  -1  -6   0  273.07   41.60
   1   6   0  161.28   14.70
  -1   6   0  184.58   14.10
   2   6   0  474.05   36.10
   2   6   0  488.15   36.50
  -2   6   0  459.75   34.50
  -2  -6   0  540.45   77.39
  -2  -6   0  456.05   36.40
  -2   6   0  478.65   34.60
   2   6   0  478.45   36.40
   2  -6   0  509.65   48.20
   2  -6   0  494.85   50.29
  -2  -6   0  433.86   36.20
   3   6   0    5.80    4.20
   3  -6   0    4.10    3.30
  -3   6   0    3.70    3.20
  -3  -6   0    5.50    4.70
   3   6   0    9.40    4.30
   3  -6   0    5.80    3.20
   3  -6   0   -0.10    5.60
   3  -6   0    5.60    3.00
   3  -6   0    5.80    3.20
  -3   6   0    5.40    2.90
   3  -6   0    4.50    2.90
   3   6   0    8.30    3.70
   3  -6   0    5.20    3.00
   3  -6   0    3.50    2.70
   3  -6   0    6.70    3.30
   3  -6   0    8.20    3.60
  -3  -6   0    9.20    5.00
   3   6   0    4.20    4.20
  -4  -6   0   17.70    8.60
  -4  -6   0   27.70    9.90
   4  -6   0   23.10    4.30
  -4  -6   0   26.80    5.20
   4   6   0   26.90    4.90
   4  -6   0   27.80    5.50
  -4   6   0   19.00    6.60
  -4   6   0   25.40    7.70
   4  -6   0   27.10    5.20
   4   6   0   25.10    5.10
   4   6   0   20.10    5.40
   4  -6   0   31.60    5.50
   4  -6   0   24.60    5.30
   4  -6   0   24.10    4.90
   4  -6   0   23.70    4.60
   5  -6   0    1.50    2.00
   5  -6   0    1.70    1.70
  -5  -6   0    2.60    2.50
   5   6   0    3.70    1.90
   5   6   0    2.90    2.10
   5  -6   0    1.00    2.40
   5  -6   0    0.80    2.00
   0  -7   0   -1.60    1.80
   0  -7   0   -1.20    5.40
   0   7   0    2.40    3.60
   0  -7   0    2.40    6.80
   0  -7   0   -1.00    1.90
   0  -7   0   -1.70    1.90
   1   7   0   -2.10    2.50
   1  -7   0  -10.10   14.10
   1  -7   0    1.60    2.10
   1   7   0    0.70    2.90
  -1  -7   0    1.40    2.60
  -1   7   0    0.60    2.00
  -1   7   0    0.60    2.10
  -1  -7   0   -4.50    9.30
  -1  -7   0   -0.40    3.00
  -1  -7   0   -0.50    2.50
  -1  -7   0   -1.60    2.10
  -1  -7   0  -13.20   10.60
   1  -7   0    0.30    2.20
   1  -7   0    1.80   18.90
   2  -7   0   20.20   17.30
   2  -7   0   11.60    3.50
  -2   7   0   11.00    3.50
   2  -7   0    6.40    3.20
   2   7   0   15.40    5.00
   2  -7   0   12.70    3.90
   2   7   0   16.40    7.50
  -2  -7   0    9.40   25.60
   2  -7   0    8.60   13.60
   2   7   0    9.00    3.40
   2  -7   0    8.40    3.30
  -2  -7   0   10.70    4.80
   2   7   0   13.20    4.90
  -2  -7   0   11.10    4.80
  -2   7   0   10.30    3.50
   3  -7   0   15.90    6.40
  -3  -7   0   10.10    5.20
   3  -7   0    7.90    3.60
  -3  -7   0   11.70    6.00
   3   7   0   13.80    4.60
   3  -7   0    7.60    3.50
   3  -7   0   17.00    4.40
   3  -7   0    8.30    3.70
  -3   7   0   10.60    4.20
   3  -7   0    9.40    3.70
   3   7   0    6.10    3.90
   3  -7   0   11.40    3.80
  -3   7   0   10.80    4.30
   3  -7   0   11.80    4.00
   3   7   0   10.60    5.40
   3  -7   0   10.20    3.20
   3  -7   0   15.90    4.90
   3   7   0   13.30    7.30
   4   7   0  233.48   19.10
   4   7   0  243.28   19.30
   4  -7   0  229.58   18.20
  -4  -7   0  238.88   18.60
   4   7   0  196.38   17.80
   4  -7   0  223.78   18.50
   4  -7   0  222.68   18.30
   4  -7   0  244.08   18.30
   4  -7   0  217.28   17.90
   5  -7   0    6.20    2.20
   5   7   0    5.60    1.90
   5  -7   0    6.60    1.90
  -5  -7   0    4.10    2.40
   5   7   0    7.70    2.30
   5  -7   0    6.00    2.50
   5  -7   0    8.80    2.80
   0  -8   0   42.40   16.90
   0   8   0   62.89    7.40
   0  -8   0   55.29   16.60
   0  -8   0   70.09    7.70
   0  -8   0   80.59    9.40
   0  -8   0   64.79    8.70
   0  -8   0   48.60    7.60
   1  -8   0 1360.26   94.09
  -1   8   0 1292.07   94.29
   1  -8   0 1467.75  120.09
  -1   8   0 1268.77   94.29
   1  -8   0 1475.85  131.49
  -1  -8   0 1385.86   96.89
   1  -8   0 1416.56   94.19
  -1  -8   0 1399.96  119.49
  -1  -8   0 1380.06  115.09
  -1  -8   0 1275.57   95.89
   1   8   0 1295.67   95.89
  -1  -8   0 1480.25   96.29
  -2  -8   0    3.30    3.60
   2  -8   0  -15.20   17.30
   2  -8   0    5.20    3.60
   2   8   0    2.00    3.80
   2   8   0    1.10    6.10
   2  -8   0    2.50    3.10
   2  -8   0    4.90    3.30
   2  -8   0    4.50    3.30
   2  -8   0    2.30   16.80
   2  -8   0    2.90    2.90
  -2  -8   0    3.30    3.80
   2   8   0    4.30    3.20
  -2   8   0    1.50    2.60
  -2  -8   0   12.20   29.20
   3  -8   0  247.98   20.50
  -3  -8   0  320.97   26.70
  -3   8   0  266.67   22.90
   3  -8   0  259.27   20.50
   3  -8   0  254.37   20.50
  -3   8   0  286.77   22.90
   3   8   0  269.67   21.40
   3  -8   0  281.67   21.30
   3  -8   0  243.28   20.70
   3   8   0  273.37   24.60
   3  -8   0  247.98   20.70
   3  -8   0  272.17   21.40
   3   8   0  262.37   20.50
   3   8   0  265.87   22.30
   3  -8   0  239.68   21.00
  -3  -8   0  316.37   26.70
   3   8   0  256.77   20.40
   4   8   0  196.48   16.60
   4  -8   0  178.98   15.60
   4  -8   0  195.88   15.90
   4   8   0  178.88   16.20
   4  -8   0  176.78   15.20
   4  -8   0  184.88   15.20
   4  -8   0  197.78   15.70
   4  -8   0  191.88   15.30
  -5  -8   0    9.40    3.20
   5  -8   0    8.40    2.40
   5  -8   0    7.60    2.00
   5  -8   0    8.00    2.10
   5   8   0    5.10    2.50
   5   8   0    1.70    2.60
   5  -8   0    9.70    2.10
   0  -9   0   -0.50    2.60
   0   9   0   -0.40    2.20
   0  -9   0    1.10    3.00
   0  -9   0   -3.00    1.90
   0  -9   0    0.50    8.00
   0  -9   0    5.40    3.50
  -1   9   0  792.02   61.99
  -1  -9   0  802.42   86.29
  -1  -9   0  876.11   63.99
   1   9   0  964.40   63.89
  -1  -9   0  816.42   82.49
  -1  -9   0  835.92   63.49
   1  -9   0  888.91   61.79
   1  -9   0  801.92   61.49
  -1  -9   0  904.81   63.59
   1   9   0  910.81   64.19
  -1  -9   0  905.71   63.59
  -1   9   0  870.71   62.29
  -2  -9   0    2.40    4.20
  -2   9   0    2.80    2.90
   2  -9   0    4.70    4.10
  -2  -9   0    5.90    4.10
  -2   9   0    6.80    3.30
   2  -9   0    4.10    3.90
   2  -9   0    4.80    3.50
   2  -9   0    6.90    3.50
  -2  -9   0  -10.40   49.40
   2   9   0    1.70    3.10
   2   9   0    6.00    4.60
   2   9   0    6.60    3.40
   2  -9   0    2.50    3.00
   2  -9   0    0.70    3.00
   2  -9   0    6.30    3.20
   2   9   0    4.50    4.70
   2  -9   0    7.00    2.80
  -2  -9   0    6.50    5.10
   2  -9   0    2.30    3.00
  -3  -9   0    3.60    6.50
   3  -9   0    3.30    2.90
   3  -9   0    4.30    3.40
  -3   9   0    2.20    3.70
   3  -9   0    8.90    3.70
   3   9   0    6.60    3.70
   3  -9   0   10.00    3.60
   3   9   0    2.30    4.50
   3  -9   0    6.50    3.30
  -3  -9   0   -4.70    6.70
   3  -9   0    2.40    3.20
   3  -9   0    5.90    4.40
  -3  -9   0    2.50    5.90
   3   9   0    1.10    6.10
   3  -9   0    5.30    3.00
  -3   9   0    4.10    3.80
   4  -9   0   94.69    8.90
   4  -9   0   92.29    9.20
   4   9   0   97.29    9.90
   4  -9   0   83.89    8.90
   4  -9   0   85.09    8.70
   4  -9   0   85.49    9.00
   4  -9   0   99.29    9.30
   4  -9   0   80.19    8.80
   4   9   0   92.19   10.30
   5  -9   0    4.00    2.20
   5  -9   0    5.50    1.90
   5  -9   0    5.50    1.90
   0 -10   0  174.38   16.70
   0 -10   0  167.68   37.30
   0 -10   0  171.28   16.60
   0  10   0  173.38   16.20
   0 -10   0  204.78   17.10
   0 -10   0  184.78   17.10
   0 -10   0  163.68   35.10
  -1  10   0  142.09   13.90
   1 -10   0  154.78   12.50
   1 -10   0  128.79   13.50
   1  10   0  157.08   12.80
   1  10   0  135.99   15.40
  -1 -10   0  145.29   15.30
   1  10   0  165.88   15.80
  -1 -10   0  164.88   15.70
   1 -10   0  145.99   31.30
  -1 -10   0  172.58   39.40
  -1 -10   0  156.98   15.80
   1 -10   0  142.79   13.40
  -1 -10   0  161.48   15.70
  -1 -10   0  138.19   15.40
   1 -10   0  133.49   28.00
  -1 -10   0  173.68   46.50
   2 -10   0   79.09    8.20
  -2 -10   0   83.49    9.50
   2 -10   0   72.49   20.20
   2 -10   0   76.99    8.80
   2  10   0   84.39   13.00
   2 -10   0   50.39   28.50
   2  10   0   89.09    9.10
   2 -10   0   75.99    8.70
   2 -10   0   76.79   19.80
   2  10   0   74.49   13.00
   2  10   0   71.99    8.30
   2 -10   0   75.49    8.20
   2 -10   0   87.99    9.70
  -2 -10   0   79.99   13.10
  -2  10   0   90.59   12.10
  -2 -10   0   84.59   13.10
   2 -10   0   79.59    9.50
   2 -10   0   81.29    8.60
   2 -10   0   81.09    8.70
   2 -10   0   84.99    8.90
  -2  10   0   77.79   10.80
   3 -10   0    5.80    3.60
   3 -10   0    8.20    3.60
   3 -10   0    9.70    4.10
  -3 -10   0   21.90    8.50
  -3  10   0    6.50    4.40
   3 -10   0    3.50    2.70
  -3 -10   0   15.20    6.30
   3 -10   0    4.20    4.10
   3  10   0    7.20    3.80
   3 -10   0    7.30    3.40
   3 -10   0   13.70    4.20
  -3  10   0   15.20    5.50
   3  10   0    9.60    5.20
  -3 -10   0    1.90    6.50
   3 -10   0    7.60    3.40
   3  10   0   -1.60    6.40
   4 -10   0    3.50    2.60
  -4 -10   0    4.70    2.80
   4 -10   0    3.00    2.70
   4 -10   0    1.10    2.50
   4  10   0   -2.10    4.30
   4 -10   0    7.10    3.00
   4 -10   0    3.60    2.60
   4 -10   0    3.70    2.70
   4  10   0    0.10    2.50
   0  11   0    2.20    3.00
   0 -11   0    1.20   11.90
   0 -11   0    1.00    2.30
   0  11   0   -2.70    2.60
   0 -11   0    4.10   10.20
   0 -11   0   -0.30    2.90
   0 -11   0   -2.80    2.80
  -1 -11   0   95.09   13.80
  -1 -11   0  126.69   10.70
   1 -11   0  110.09    9.80
  -1 -11   0   79.09   12.80
  -1 -11   0   87.39   32.50
  -1  11   0  105.99   11.80
   1 -11   0  114.49   10.80
   1 -11   0   96.49   10.80
   1 -11   0  102.19   27.70
   1  11   0  160.88   18.10
   1  11   0  113.99   15.20
   1 -11   0  101.39   25.90
  -1 -11   0   92.49   13.40
  -1 -11   0  104.59   32.20
  -1 -11   0  130.29   16.20
   1  11   0  108.59   10.90
   1 -11   0  102.99   10.30
  -1  11   0  107.09   10.40
   1  11   0  114.49   10.30
   1  11   0  102.49   14.80
   2  11   0   25.20    5.10
   2 -11   0   25.80    5.00
  -2 -11   0   39.30    6.80
  -2  11   0   23.10    5.20
   2  11   0   34.60    7.80
   2  11   0   27.40    8.50
   2 -11   0   24.20    5.40
  -2  11   0   31.20    7.10
  -2 -11   0   35.70    9.80
   2 -11   0   23.20    4.60
   2 -11   0   12.60   11.10
   2 -11   0   34.20    5.80
   2  11   0   23.70    7.80
   2 -11   0    9.30   12.50
   2 -11   0   30.90    5.60
   2 -11   0   26.60    8.20
   2 -11   0   33.40   53.89
  -2  11   0   22.70    6.30
  -2 -11   0   41.50   10.30
  -3  11   0   25.60    7.20
  -3  11   0   31.80    7.40
  -3 -11   0   55.99    9.10
   3  11   0   34.20   10.00
   3 -11   0   32.20    5.50
   3 -11   0   27.80    5.40
   3 -11   0   25.60    5.00
  -3 -11   0   22.50    9.60
   3  11   0   33.90    7.00
   3 -11   0   38.60    6.40
   3  11   0   26.10    6.30
  -3 -11   0   21.60   10.20
   3 -11   0   36.10    6.60
   3 -11   0   43.00    6.30
   3 -11   0   37.90    6.40
   4 -11   0   11.40    4.50
   4 -11   0    9.30    3.70
   4 -11   0   14.80    3.30
   4 -11   0   12.40    3.60
   4  11   0    6.10    3.60
   4 -11   0   20.40    5.50
   4  11   0   10.90    3.70
   4 -11   0   13.10    3.90
   0 -12   0  137.49   16.00
   0 -12   0  118.89   13.20
   0 -12   0  107.69   10.50
   0 -12   0  156.38   40.40
   0  12   0  113.29   10.50
   0  12   0  104.69   12.30
   0 -12   0  100.49   30.30
   0 -12   0   92.29    9.60
  -1 -12   0  156.48   46.40
  -1 -12   0  193.38   22.30
  -1  12   0  248.58   19.50
   1 -12   0  252.67   19.80
   1  12   0  253.37   20.10
  -1  12   0  254.07   22.10
   1 -12   0  231.68   19.20
  -1 -12   0  232.48   23.30
   1 -12   0  262.27   48.60
   1  12   0  252.17   23.80
   1  12   0  243.48   23.70
   1 -12   0  266.97   46.50
  -1 -12   0  254.67   19.60
   1  12   0  278.67   19.80
   1 -12   0  239.28   19.00
  -1 -12   0  263.27   51.39
   1 -12   0  220.48   23.50
   1 -12   0  251.67   19.30
   2  12   0   20.50    4.90
  -2 -12   0   26.90   10.20
  -2  12   0   32.70    8.10
  -2  12   0   16.50    8.20
   2 -12   0   13.00   13.20
   2 -12   0   22.90    5.20
   2 -12   0   21.50    4.50
   2 -12   0   23.90    4.60
   2  12   0   18.10    4.40
   2  12   0   22.60    8.00
   2 -12   0   17.20    4.80
   2 -12   0   10.70   11.10
   2  12   0   17.70    8.20
   2 -12   0   12.50    4.90
   2 -12   0   14.10    4.00
  -2 -12   0   24.90    6.10
   2 -12   0   20.00    4.70
  -2 -12   0   34.90   10.90
   2 -12   0   20.90    4.70
   3 -12   0   -2.10    3.20
   3 -12   0    0.30    2.40
   3 -12   0    0.50    2.70
   3 -12   0   -2.10    2.60
   3 -12   0   -0.50    2.50
   3 -12   0    0.50    2.30
   3 -12   0   -3.00    3.00
  -3  12   0   -1.50    4.70
   3  12   0    3.50    4.00
  -3 -12   0   -4.70    4.80
   3  12   0  -13.10   12.50
   3  12   0    5.80    3.60
  -3  12   0   -5.90    3.60
   4 -12   0   15.80    3.20
   4  12   0   11.90    3.30
   4 -12   0   10.40    2.60
   4 -12   0   13.90    3.00
   4 -12   0   17.30    3.80
   4  12   0    9.00    3.20
   4 -12   0   11.50    3.10
   4 -12   0   15.70    3.60
  -4 -12   0   13.60    3.30
   4  12   0   12.00    3.10
   0 -13   0   -2.50    3.90
   0 -13   0   -0.60    3.30
   0  13   0   -2.60    2.50
   0 -13   0    4.00   14.00
   0 -13   0   -1.50    2.20
   0 -13   0    4.80    5.40
   0  13   0   -3.20    3.30
   0  13   0    0.80    6.40
   0 -13   0   11.50   15.40
   1  13   0  216.58   17.60
   1  13   0  191.48   21.50
   1 -13   0  204.58   17.50
  -1 -13   0  170.98   48.60
   1 -13   0  195.68   16.40
  -1 -13   0  217.18   21.60
   1 -13   0  201.08   16.90
   1 -13   0  208.18   16.80
   1  13   0  223.68   21.90
   1 -13   0  189.08   40.70
  -1  13   0  202.98   16.90
   1 -13   0  206.18   17.60
   1  13   0  213.48   22.00
  -1  13   0  208.28   20.10
  -1 -13   0  221.18   57.29
   1 -13   0  188.18   42.60
   2  13   0    0.20    6.60
   2 -13   0    0.80    1.90
   2 -13   0    3.60    2.80
   2 -13   0   -1.50    2.60
  -2  13   0   -0.10    3.80
   2  13   0    3.50    3.30
   2  13   0    1.20    6.40
   2  13   0    3.50    3.00
   2 -13   0    6.80    3.20
   2 -13   0   -1.10   10.10
   2 -13   0    6.70    3.50
   2 -13   0    1.30    3.00
  -2 -13   0    2.20    3.30
   2 -13   0   -1.90    2.30
   2 -13   0    3.50    4.00
   2 -13   0    3.30   14.30
  -2  13   0    2.60    3.60
   2 -13   0    1.00    3.10
   3 -13   0   23.40    4.60
   3 -13   0   17.50    4.30
   3  13   0   27.40    4.80
   3 -13   0   26.00    5.20
   3 -13   0   23.80    4.30
   3 -13   0   25.90    4.60
   3 -13   0   27.80    5.10
  -3  13   0   28.50    5.10
  -3 -13   0   25.50    6.40
   3 -13   0   26.60    5.30
   3  13   0   16.90    5.30
   4 -13   0   18.80    3.30
   4  13   0   12.00    2.80
   4 -13   0   14.50    2.80
   4 -13   0   18.40    3.40
   4 -13   0   11.00    2.90
  -4 -13   0   17.80    3.10
   4  13   0   11.30    3.10
   4  13   0   11.20    2.80
   4 -13   0   14.40    3.20
   0  14   0  101.59   12.00
   0  14   0   92.89   13.40
   0  14   0   98.69   10.00
   0 -14   0   95.79   38.80
   0 -14   0   97.69    9.70
   0 -14   0  111.79   10.50
   0 -14   0  147.59   39.70
   1  14   0  160.28   13.70
   1 -14   0  151.08   13.30
   1 -14   0  121.99   33.70
   1 -14   0  153.48   12.50
   1 -14   0  150.58   34.50
  -1  14   0  145.79   13.30
  -1 -14   0  145.09   13.20
   1 -14   0  149.59   13.80
   1 -14   0  148.39   13.50
   1 -14   0  152.48   13.10
   1 -14   0  140.69   13.20
   1 -14   0  133.79   12.50
  -1 -14   0  154.58   48.80
  -1 -14   0  105.09   36.90
   1  14   0  142.19   13.10
   2  14   0    9.80    8.30
   2  14   0   -1.40    8.20
   2 -14   0    1.90    2.00
   2  14   0    3.30    3.10
   2 -14   0    4.90    3.10
  -2  14   0   10.90    3.80
   2 -14   0    6.60    2.90
   2 -14   0    5.80   12.30
  -2 -14   0    8.40    3.80
   2 -14   0    1.10    3.80
  -2  14   0   11.70    5.70
   2  14   0    3.10    3.10
   2 -14   0    3.20    3.20
   2 -14   0    4.40    2.80
   2 -14   0    2.80    3.20
   2 -14   0    0.20    3.40
   2 -14   0   -3.50   13.10
   3 -14   0    4.90    2.70
   3  14   0    5.80    3.60
  -3 -14   0    7.70    6.30
   3 -14   0    5.00    2.80
   3 -14   0    7.10    3.20
   3  14   0    6.90    3.30
   3 -14   0    0.70    2.20
  -3  14   0    3.00    3.60
   3 -14   0    6.80    3.20
   4 -14   0    0.60    1.60
   4 -14   0    2.40    2.10
   4  14   0    5.10    2.00
   4 -14   0    7.80    2.20
   4 -14   0    3.90    2.30
  -4 -14   0    3.50    2.50
   0 -15   0   -1.50    2.20
   0 -15   0    8.30   25.60
   0  15   0    0.80    5.10
   0  15   0    0.10    2.50
   0  15   0   -4.00    5.00
   0 -15   0   -1.30    3.50
   0 -15   0   -7.80   16.20
   1  15   0    5.30   10.70
   1 -15   0   -1.60    4.30
   1  15   0   -0.80    2.20
   1 -15   0    0.40    3.50
   1  15   0   -4.10    5.80
   1 -15   0    1.50    3.30
   1 -15   0  -16.80   14.80
  -1 -15   0   23.00   46.40
  -1  15   0    0.30    4.70
  -1 -15   0   24.90   35.40
   1  15   0    6.50    3.60
   1 -15   0    1.30    2.70
  -1 -15   0   -1.70    2.40
   1 -15   0   -1.50    3.10
   1  15   0   -2.40    5.20
  -1  15   0    1.90    2.90
   1 -15   0   -1.30    2.50
   1 -15   0    0.40    2.20
  -2  15   0   26.10    5.00
   2 -15   0   25.60    5.20
   2  15   0   31.00    5.60
   2 -15   0   22.50    3.60
  -2  15   0   15.80    8.30
  -2 -15   0   22.50    5.10
   2  15   0   38.30    6.50
   2 -15   0   28.10    5.20
   2 -15   0   27.40    4.80
   2 -15   0   18.60    4.40
   2 -15   0   29.70    5.10
   2 -15   0   34.00    5.70
   2  15   0   15.00    9.60
   3 -15   0    8.70    3.00
   3 -15   0   11.90    3.30
  -3 -15   0   12.70    4.70
   3 -15   0   13.00    4.10
   3 -15   0   16.70    3.70
   3  15   0   12.40    4.90
   3 -15   0    7.30    3.00
   3 -15   0   14.40    3.60
   4 -15   0   -2.00    1.50
   4 -15   0   -0.70    1.40
  -4 -15   0   -0.90    1.70
   0 -16   0   82.89    9.50
   0  16   0  123.69   18.20
   0  16   0   88.59    9.50
   0 -16   0   97.59    9.30
   0  16   0   83.29   15.60
   0  16   0   76.19   13.70
   0  16   0   86.99   11.10
   0 -16   0   90.89    9.50
   0 -16   0  112.89   37.00
   0 -16   0  166.08   47.00
   1 -16   0    2.50    3.60
  -1  16   0   -1.90    9.50
   1 -16   0    3.50    3.40
  -1 -16   0   -8.20   30.30
   1  16   0    3.80    3.60
   1 -16   0   -7.30   14.70
   1  16   0   -1.50    5.40
   1 -16   0  -12.50   17.30
  -1 -16   0    7.70    4.80
  -1 -16   0   -0.60   39.40
   1  16   0    1.40    8.60
   2  16   0  216.58   18.00
  -2 -16   0  240.98   18.50
   2 -16   0  201.98   17.00
   2 -16   0  199.08   17.60
   2 -16   0  217.98   17.00
  -2 -16   0  243.38   17.60
   2 -16   0  225.18   17.50
   2 -16   0  217.28   15.80
   2 -16   0  185.48   17.50
  -2  16   0  219.78   17.40
   2 -16   0  219.88   17.70
   3 -16   0   12.00    2.70
  -3 -16   0    3.10    3.40
   3 -16   0    4.10    2.20
   3 -16   0    7.30    2.60
   3 -16   0    2.10    2.40
   3 -16   0    8.20    2.70
   3  16   0    5.50    2.90
   0 -17   0    2.20    2.90
   0 -17   0   -5.20   33.30
   0 -17   0   16.50   23.90
   0 -17   0    2.40    2.30
   0 -17   0   -0.60    2.90
   0  17   0   -1.40    2.60
   0  17   0   -1.80    6.80
   0 -17   0   -3.00    3.30
  -1  17   0    6.30    3.00
   1 -17   0    4.90    2.60
   1  17   0   10.00    4.30
   1 -17   0    9.70    3.90
  -1 -17   0  -32.10   59.19
  -1 -17   0    5.70    3.70
   1  17   0   12.40    3.80
   1 -17   0   10.20    3.50
  -1 -17   0   11.20    4.10
   1 -17   0    8.40   27.90
   1 -17   0   -1.00   32.20
   1 -17   0    5.40    3.60
   2 -17   0   10.50    3.30
   2 -17   0   23.80    5.20
   2  17   0   20.60    4.60
  -2 -17   0   16.30    3.90
  -2 -17   0   14.40    4.40
  -2 -17   0   23.60    5.20
   2  17   0   23.10    4.20
   2 -17   0   12.80    3.30
   2 -17   0   13.40    3.60
   2 -17   0   15.10    3.50
  -2  17   0   14.70    3.50
   3 -17   0   20.70    4.90
   3 -17   0   15.40    2.80
   3 -17   0   16.80    3.10
  -3 -17   0    7.30    3.10
  -3 -17   0   21.90    3.50
   0 -18   0   57.09    6.40
   0 -18   0   49.10    6.70
   0 -18   0   33.10    5.20
   0  18   0   49.00    6.80
  -1 -18   0   16.20    4.10
  -1  18   0   15.70    4.00
   1 -18   0   12.50    3.30
   1 -18   0   16.00    3.20
  -1 -18   0   19.80    4.30
   1  18   0   12.00    3.60
   1 -18   0   15.00    4.00
   1 -18   0    8.80    3.00
   1  18   0   15.10    7.30
  -2 -18   0   12.70    3.60
   2  18   0   22.70    3.80
   2 -18   0   16.70    3.30
   2 -18   0   16.60    3.70
  -2 -18   0   12.80    3.50
   2 -18   0   13.20    3.40
  -2  18   0   16.90    3.30
   3 -18   0    6.50    2.60
   3 -18   0    1.60    1.20
   3  18   0    0.50    1.50
   0 -19   0   -3.50    1.80
   0  19   0   -1.80    2.00
   0 -19   0   -3.70    3.50
   0 -19   0   -0.50    1.80
   0 -19   0    1.20    2.20
  -1 -19   0   10.10    3.20
   1  19   0   13.60    4.20
  -1  19   0    5.90    2.70
   1  19   0    7.20    3.10
   1 -19   0    8.20    2.60
   1 -19   0   11.30    3.70
  -1 -19   0   11.70    3.30
  -1 -19   0    8.60    3.90
   1 -19   0    6.10    2.10
  -1 -19   0    6.90    2.70
  -2  19   0    2.80    2.30
   2 -19   0   -0.40    1.90
   2 -19   0    2.40    1.60
   2  19   0    0.40    2.10
   2 -19   0   -3.80    1.80
   2 -19   0    5.40    3.80
  -2 -19   0   -1.20    1.80
  -2 -19   0    2.40    2.00
   0 -20   0   64.29    6.90
   0  20   0   75.29    7.20
   0 -20   0   64.99    6.50
   0 -20   0   75.59    7.10
   1  20   0   21.30    3.60
   1 -20   0   14.40    3.10
   1 -20   0   13.30    3.00
  -1 -20   0   26.30    3.90
  -1  20   0   19.00    3.30
  -1 -20   0   12.30    2.70
  -1 -20   0   24.50    3.40
  -1 -20   0   19.50    3.40
   1 -20   0   12.70    2.90
   2 -20   0    4.40    1.70
   2  20   0    1.90    1.80
   2 -20   0    2.50    1.60
  -2 -20   0    3.40    1.90
   0 -21   0   -1.90    1.40
   0  21   0    2.10    2.40
   0 -21   0   -1.10    1.70
   0 -21   0   -0.40    1.40
   1 -21   0   -0.70    1.30
  -1 -21   0   -1.00    1.30
  -1  21   0   -2.50    1.60
   1 -21   0   -1.80    1.30
   1  21   0   -1.10    1.60
  -1 -21   0   -1.50    1.80
   0   0  -1   -0.40    0.30
   0   0  -1    0.10    0.30
   0   0  -1   -0.20    0.30
   0   0   1    2.90    1.60
   0   0   1   -0.30    0.40
   0   0  -1    0.20    0.30
   0   0   1    0.60    0.30
   0   0   1    0.10    0.40
   0   0  -1    0.20    0.30
   1   0   1   21.50    2.40
  -1   0  -1   23.00    2.80
   1   0  -1   22.50    3.30
   1   0   1   38.20    8.00
   1   0   1   21.30    2.50
  -1   0  -1   26.20    3.00
  -1   0   1   18.30    3.10
  -1   0  -1   22.50    2.80
   1   0  -1   25.20    3.10
   1   0  -1   20.40    3.30
   1   0   1   30.70    7.90
  -1   0   1   22.70    3.40
  -1   0  -1   19.70    2.70
   2   0   1   26.10    3.40
  -2   0  -1   34.80    5.00
   2   0  -1   20.70   18.50
   2   0  -1   35.60    5.10
   2   0   1   33.30   13.40
  -2   0   1   27.70    5.10
   2   0  -1   33.50    4.90
   2   0   1   27.40    3.10
   2   0   1   40.20   12.20
   2   0  -1   42.00   25.40
  -2   0  -1   23.40    4.20
  -2   0   1   28.20    5.00
  -3   0   1   -0.50    2.70
  -3   0  -1   -0.20    2.60
   3   0   1    1.80    3.00
   3   0   1    4.30    3.70
   3   0   1    2.30    3.30
  -3   0   1    2.70    3.20
   3   0   1    0.90    3.40
   3   0   1    3.10    3.30
   3   0   1    6.30    3.70
   3   0   1    3.20    2.90
   3   0  -1    0.20    3.70
   3   0  -1    1.70    2.80
   3   0  -1    2.80    3.10
   3   0  -1   -0.20    3.80
  -3   0  -1    3.60    3.40
   3   0   1    1.80    2.80
   3   0   1    3.70    3.00
   3   0  -1    0.10    2.90
   4   0  -1   49.90    6.90
  -4   0   1   42.00    8.60
   4   0  -1   49.90    7.00
   4   0  -1   49.80    7.20
  -4   0   1   39.50    6.20
   4   0  -1   39.10    6.40
   4   0   1   31.90    5.60
   4   0   1   39.90    6.30
   4   0   1   30.90    6.00
   4   0   1   40.00    6.10
   4   0   1   40.60    6.30
  -4   0  -1   48.00    9.60
   4   0   1   33.00    6.10
   4   0   1   45.70    6.50
   4   0  -1   38.80    6.00
  -4   0  -1   39.20    8.30
   4   0  -1   50.09    7.30
   4   0  -1   42.90    6.10
  -4   0   1   45.80    9.30
  -4   0  -1   37.90    6.30
  -5   0   1    6.80    3.40
   5   0  -1   10.00    2.90
   5   0  -1   15.30    3.20
   5   0   1   11.20    3.00
   5   0   1   18.40    3.10
   5   0  -1    8.80    2.40
   5   0  -1    7.80    2.10
   5   0   1    5.50    2.10
   5   0   1   13.60    3.20
   0   1   1    0.40    0.60
   0   1  -1    3.40    0.70
   0  -1   1    2.80    2.20
   0  -1   1    1.50    1.80
   0   1  -1    1.60    0.60
   0  -1  -1    1.70    0.80
   0   1  -1    1.70    0.70
   0  -1  -1    0.90    0.70
   0   1   1   -0.20    2.50
   0   1   1    1.30    0.70
   0  -1  -1    1.00    0.70
   0  -1   1   -0.10    0.50
  -1   1   1  207.88   15.90
   1   1  -1  244.58   16.20
   1  -1   1  261.77   19.80
  -1  -1  -1  228.78   15.90
  -1   1   1  212.98   15.90
   1   1  -1  231.98   16.40
  -1  -1  -1  234.48   15.90
  -1  -1  -1  253.27   16.40
  -1  -1  -1  211.88   15.90
  -1  -1  -1  231.48   15.90
   1  -1   1  249.38   20.50
   1  -1  -1  203.88   15.80
  -1   1  -1  192.88   15.10
  -1   1  -1  211.38   15.20
  -1  -1   1  208.78   16.10
  -1   1  -1  187.58   15.10
   1   1   1  192.28   15.70
  -1  -1   1  201.28   16.10
   1  -1  -1  207.08   15.90
   1   1   1  248.98   22.10
   1   1   1  237.88   15.90
   2   1  -1 1079.89   72.99
  -2   1   1 1000.70   72.99
  -2   1   1 1061.39   73.09
   2  -1   1 1169.88   83.99
   2   1  -1 1095.19   72.99
  -2  -1  -1 1005.30   72.89
  -2  -1  -1 1032.20   72.89
   2   1  -1 1003.90   88.99
   2   1   1  998.20   71.89
   2   1   1 1101.59   86.99
   2  -1  -1 1096.39   72.49
  -2  -1   1 1052.29   73.39
   2   1   1 1038.20   71.89
  -2   1  -1 1037.80   72.49
  -2  -1   1 1004.60   73.19
  -2   1  -1  977.10   72.89
   2   1   1 1113.39   84.29
  -2   1  -1 1064.59   72.59
   2  -1  -1  933.41   85.59
  -3   1   1  363.06   28.40
   3  -1   1  378.26   26.90
   3   1  -1  351.26   26.70
   3   1  -1  373.46   27.00
   3  -1   1  348.67   26.60
   3  -1   1  344.77   26.20
   3  -1   1  384.96   26.80
   3  -1   1  350.16   26.10
  -3  -1  -1  354.86   28.40
   3  -1   1  378.06   27.30
   3   1  -1  364.26   26.30
   3   1  -1  368.36   26.20
  -3   1   1  339.37   28.10
   3  -1   1  330.37   26.30
   3  -1   1  353.16   27.10
   3   1  -1  357.26   25.80
   3   1  -1  339.47   26.70
  -3  -1  -1  345.07   28.30
   3   1   1  379.96   26.70
   3  -1  -1  308.67   26.30
   3   1   1  332.57   27.10
   3  -1  -1  360.26   27.00
   3   1   1  335.27   26.60
   3   1   1  346.17   26.30
   3  -1  -1  334.37   26.00
   3  -1  -1  317.47   26.30
  -3  -1   1  334.17   28.60
  -3   1  -1  328.07   27.60
  -3  -1   1  352.16   28.70
   3   1   1  347.97   26.80
  -3   1  -1  326.77   27.60
   3  -1  -1  363.26   26.60
   3   1   1  338.47   27.00
   3  -1  -1  347.37   26.20
   3   1   1  337.37   26.20
  -4   1   1   34.40    8.60
   4   1  -1   28.30    5.70
  -4  -1  -1   45.70    9.30
   4   1  -1   23.70    4.70
   4   1  -1   21.70    4.30
   4   1  -1   21.00    4.30
   4  -1   1   23.30    5.10
   4  -1   1   18.00    4.20
  -4  -1  -1   22.90    7.10
   4  -1   1   19.90    4.50
   4   1  -1   25.40    5.10
   4  -1   1   16.80    3.90
  -4  -1  -1   33.40    5.80
   4   1  -1   23.10    4.60
   4   1  -1   28.80    5.80
  -4   1   1   26.10    7.10
   4  -1   1   34.80    5.70
   4  -1   1   29.10    5.30
   4  -1   1   16.30    4.40
  -4   1   1   36.10    5.80
   4   1   1   22.90    4.90
   4   1   1   15.30    4.10
   4  -1  -1   22.80    5.00
  -4  -1   1   27.10    5.40
   4  -1  -1   21.60    5.00
   4   1   1   15.60    4.50
   4  -1  -1   21.10    4.70
  -4  -1   1   14.80    6.70
   4  -1  -1   24.00    5.20
   4   1   1   25.40    5.20
  -4  -1   1   18.10    6.70
   4  -1  -1   18.00    4.20
   4   1   1   18.60    4.50
   4  -1  -1   19.70    5.00
  -4   1  -1   34.80    8.20
   4   1   1   13.90    3.80
   4  -1  -1   15.40    3.90
   4   1   1   18.10    4.90
  -4   1  -1   22.80    6.40
   5  -1   1    5.50    2.40
   5  -1   1    7.90    2.70
   5   1  -1    4.70    2.80
   5  -1   1    4.00    2.20
   5  -1   1    3.30    2.00
   5   1  -1    3.70    2.10
   5   1  -1    0.70    1.90
   5   1  -1    6.50    2.70
   5   1   1    2.30    1.70
   5  -1  -1    1.00    1.50
   5  -1  -1    8.10    2.80
   5   1   1    3.20    2.30
  -5  -1   1    4.80    2.80
   5   1   1    2.10    2.10
   5  -1  -1    4.50    2.50
   5   1   1    4.00    2.60
   5   1   1   -1.60    4.80
   5  -1  -1    3.80    2.10
   0  -2   1 2801.32  205.48
   0   2   1 3192.78  207.48
  -1  -2  -1  416.26   30.00
   1  -2   1  436.16   33.20
   1   2  -1  423.86   30.00
  -1   2   1  364.16   29.50
  -1  -2  -1  410.86   30.20
  -1  -2  -1  366.76   29.70
  -1  -2  -1  358.46   29.70
   1  -2   1  420.36   33.80
   1   2  -1  357.76   30.00
   1  -2  -1  492.15   39.00
  -1  -2   1  456.45   30.30
   1  -2  -1  438.96   29.70
   1   2   1  436.06   29.90
  -1   2  -1  420.86   28.90
  -1   2  -1  425.16   28.90
   1  -2  -1  462.05   29.30
  -1   2  -1  462.25   29.00
  -1  -2   1  436.86   30.20
  -1  -2   1  504.05   40.60
   1   2   1  435.96   29.90
  -2   2   1  170.98   13.90
   2   2  -1  168.78   14.20
  -2  -2  -1  180.88   14.40
   2   2  -1  165.08   14.00
  -2   2   1  169.48   13.80
   2  -2   1  195.68   24.80
  -2  -2  -1  167.98   14.10
   2   2   1  168.08   15.40
   2  -2  -1  170.58   13.20
   2  -2  -1  155.78   30.60
   2  -2  -1  178.38   29.80
  -2   2  -1  164.68   13.30
  -2   2  -1  135.59   13.90
   2  -2  -1  162.08   12.90
  -2  -2   1  151.08   14.20
  -2   2  -1  179.38   13.50
  -2  -2   1  162.08   14.30
  -3   2   1  391.66   30.40
   3  -2   1  352.56   28.30
   3  -2   1  381.16   28.80
   3   2  -1  381.96   28.30
   3  -2   1  384.16   28.70
  -3   2   1  394.56   30.40
   3   2  -1  378.46   28.90
   3   2  -1  386.86   29.10
   3  -2   1  379.26   29.30
   3  -2   1  376.66   28.70
   3  -2   1  388.16   28.60
   3  -2   1  387.26   29.20
   3   2  -1  390.26   31.60
   3  -2   1  355.26   28.20
   3   2  -1  370.86   28.60
  -3  -2  -1  403.16   31.10
  -3  -2  -1  398.16   31.10
   3  -2   1  371.76   28.60
   3  -2   1  379.16   28.30
   3   2  -1  370.46   28.30
   3   2   1  397.36   29.40
   3  -2  -1  378.76   28.30
   3  -2  -1  396.16   28.40
   3  -2  -1  443.46   69.39
  -3  -2   1  386.66   31.40
   3   2   1  382.46   28.50
  -3  -2   1  409.96   31.60
   3   2   1  371.76   28.90
   3  -2  -1  339.17   28.10
   3  -2  -1  365.66   28.60
   3  -2  -1  373.46   28.50
   3   2   1  396.46   29.20
  -3   2  -1  400.66   30.00
   3  -2  -1  418.26   29.40
   3  -2  -1  384.66   28.70
   3   2   1  392.36   29.60
  -3   2  -1  382.96   29.80
  -4   2   1   10.50    3.80
  -4  -2  -1    2.40    4.90
   4   2  -1    4.50    4.10
   4  -2   1    8.80    3.50
   4   2  -1    7.90    4.40
   4   2  -1   10.90    4.30
   4  -2   1   14.60    4.00
   4   2  -1    8.60    3.40
   4   2  -1    9.80    3.80
   4  -2   1    9.80    3.30
  -4   2   1   12.10    5.90
   4  -2   1    8.40    3.70
   4  -2   1    6.70    3.10
   4   2  -1    6.40    3.40
   4  -2   1    7.50    3.40
  -4  -2  -1   10.10    5.30
  -4  -2  -1    5.10    4.00
  -4   2   1    9.30    5.40
   4   2  -1    9.80    3.30
   4  -2   1    4.60    3.60
   4  -2  -1    7.10    3.20
   4   2   1   14.00    4.30
   4  -2  -1    7.00    3.20
   4   2   1   10.40    3.30
   4   2   1    8.30    3.70
   4  -2  -1    9.10    3.40
  -4  -2   1    7.90    6.50
  -4   2  -1    7.40    4.90
   4  -2  -1   10.60    4.30
   4   2   1   12.30    3.70
   4  -2  -1   13.80    4.10
   4   2   1   14.00    4.30
   4   2   1   13.80    4.30
  -4   2  -1   11.20    5.70
   4  -2  -1    9.50    3.50
  -4  -2   1    3.10    5.10
  -4  -2   1    7.40    3.90
   4  -2  -1    7.10    3.90
   5   2  -1   -4.40    1.80
   5  -2   1    0.10    2.00
   5   2  -1    0.50    2.00
   5  -2   1    1.40    1.50
   5  -2   1    1.30    1.80
   5  -2   1    0.20    1.80
   5   2  -1    1.10    2.10
   5   2  -1   -1.10    2.50
   5   2   1    1.40    2.10
   5  -2  -1    0.90    2.00
   5  -2  -1    2.00    3.30
   5   2   1    2.20    2.10
   5  -2  -1    0.30    1.80
   5  -2  -1    1.80    1.60
   5  -2  -1    1.20    2.20
   5   2   1    2.30    1.60
  -5  -2   1   -4.90    2.40
   0   3   1 2865.31  195.68
   0  -3   1 2684.43  192.98
   0  -3   1 2549.04  191.58
   0   3   1 2984.90  197.08
   1  -3   1  483.35   40.10
  -1   3   1  468.65   34.40
  -1  -3  -1  503.45   35.00
  -1  -3  -1  508.05   44.40
  -1  -3  -1  469.25   35.10
   1   3  -1  456.75   35.00
   1  -3   1  586.74   40.30
   1   3  -1  452.35   35.00
  -1  -3  -1  500.05   35.00
  -1  -3  -1  491.05   34.90
  -1   3   1  459.95   34.30
   1   3   1  487.55   34.90
  -1   3  -1  511.65   33.90
  -1  -3   1  450.15   35.00
  -1   3  -1  473.75   33.80
  -1  -3   1  509.35   35.20
  -1  -3   1  479.45   35.00
  -1   3  -1  468.05   33.80
   1  -3  -1  553.84   34.50
  -1  -3   1  527.25   47.80
  -1  -3   1  550.84   46.40
   1  -3  -1  501.25   34.40
   1   3   1  490.25   34.90
   1  -3  -1  538.85   44.80
  -2   3   1  289.47   22.90
  -2  -3  -1  289.17   23.60
  -2  -3  -1  302.37   23.70
   2   3  -1  334.07   23.90
   2  -3   1  281.77   30.10
  -2   3   1  300.07   23.00
   2   3  -1  293.37   23.60
   2  -3   1  341.07   30.30
  -2  -3   1  327.37   54.09
   2  -3  -1  299.07   43.40
   2  -3  -1  316.67   42.00
  -2  -3   1  296.77   23.90
   2  -3  -1  291.87   22.00
   2   3   1  303.07   23.10
  -2   3  -1  290.77   22.40
  -2   3  -1  298.57   22.50
  -2  -3   1  299.27   23.90
   2   3   1  333.17   23.40
   2  -3  -1  309.17   21.90
  -3   3   1   31.30    6.60
   3   3  -1   34.20    7.20
   3  -3   1   36.90    5.70
   3   3  -1   43.10    6.00
   3  -3   1   35.20    5.80
   3  -3   1   33.80    5.90
  -3  -3  -1   26.40    6.70
   3   3  -1   40.30    6.00
   3  -3   1   38.50    6.40
   3  -3   1   35.40    5.90
   3  -3   1   35.40    6.00
   3   3  -1   32.90    6.30
  -3   3   1   53.39    8.60
   3   3  -1   39.40    7.40
  -3  -3  -1   33.40    7.70
   3  -3   1   36.20    6.20
   3   3  -1   29.30    6.10
   3  -3   1   32.50    5.60
   3  -3   1   37.30    6.40
   3   3   1   28.60    5.50
   3  -3  -1   40.90    6.20
  -3  -3   1   30.40    7.30
   3   3   1   36.00    5.70
   3   3   1   42.70    7.50
  -3  -3   1   20.50    6.20
   3  -3  -1   42.50   32.20
   3   3   1   40.30    6.50
   3  -3  -1   36.80    5.90
   3  -3  -1   46.40    6.80
  -3   3  -1   33.10    6.30
  -3   3  -1   40.70    6.80
   3   3   1   43.90    6.80
   3  -3  -1   34.50    5.50
   3  -3  -1   40.10    6.10
   3  -3  -1   14.10   18.30
   3   3   1   54.29    7.80
   3  -3  -1   41.20    6.60
  -4   3   1  141.09   14.90
  -4   3   1  105.99   14.60
   4  -3   1  125.19   11.20
   4   3  -1  126.69   11.90
   4   3  -1  121.59   12.10
   4   3  -1  124.89   11.40
   4   3  -1  119.69   10.90
   4  -3   1  141.39   12.60
  -4  -3  -1  108.19   15.50
   4  -3   1  128.39   11.80
   4  -3   1  117.69   11.20
  -4   3   1  120.99   11.40
   4   3  -1  116.69   11.50
  -4  -3  -1  109.29   11.40
  -4  -3  -1  133.39   17.50
   4  -3   1  119.59   11.10
   4   3  -1  115.09   10.80
   4  -3   1  108.79   11.00
   4  -3   1  120.59   11.80
   4  -3   1  126.89   11.80
   4  -3  -1  127.69   11.50
   4  -3  -1  125.29   14.90
   4   3   1  109.79   11.70
   4   3   1  107.59   10.80
  -4  -3   1  114.39   11.20
   4   3   1  121.59   11.60
   4  -3  -1  115.29   11.00
   4   3   1  112.89   11.70
  -4   3  -1  131.89   13.50
  -4   3  -1  125.69   13.60
   4   3   1  129.59   11.00
   4  -3  -1  122.89   11.40
   4   3   1  103.99   11.30
   4  -3  -1  126.59   11.70
   4  -3  -1   98.79   11.30
  -4  -3   1  113.39   16.20
  -4  -3   1  100.39   15.40
   4  -3  -1  111.89   11.40
   5  -3   1    0.60    1.70
  -5  -3  -1    1.70    3.20
   5  -3   1    0.00    2.00
   5  -3   1    2.20    2.00
   5   3  -1    3.30    2.00
   5  -3   1    1.30    1.50
   5   3  -1    0.50    1.90
   5  -3   1    2.80    4.30
   5  -3  -1    4.30    2.40
   5  -3  -1    1.20    2.20
   5  -3  -1    0.20    3.30
   5   3   1    2.30    2.20
  -5  -3   1    1.80    2.90
   5   3   1    1.60    2.00
   5  -3  -1    4.60    1.90
   5   3   1    0.40    1.50
   0  -4  -1 1547.75  113.69
   0  -4   1 1809.62  113.59
   0   4   1 1642.74  113.79
   0  -4   1 1612.84  121.59
   0   4  -1 1587.24  113.49
   0  -4   1 1689.43  113.89
   0  -4   1 1653.83  114.19
   0  -4   1 1870.21  121.19
   0  -4  -1 1562.74  113.79
   0  -4   1 1814.12  113.69
   0  -4  -1 1608.34  113.79
   0  -4  -1 1634.04  113.79
  -1  -4  -1  646.74   45.30
  -1  -4  -1  674.43   45.10
   1   4  -1  612.34   44.70
  -1  -4  -1  749.03   61.19
  -1   4   1  692.03   44.40
   1   4  -1  673.43   45.30
   1  -4   1  562.44   50.19
  -1   4   1  673.73   44.40
  -1  -4  -1  683.03   45.10
   1   4  -1  676.63   45.30
   1  -4   1  705.73   53.09
  -1  -4  -1  672.13   45.10
  -1  -4  -1  747.23   60.19
  -1   4  -1  590.24   43.70
  -1  -4   1  564.24   44.90
  -1   4  -1  647.54   43.90
   1   4   1  591.04   44.90
  -1  -4   1  585.74   44.90
   1  -4  -1  578.14   44.10
  -1  -4   1  677.53   57.19
   1   4   1  578.24   44.80
  -1   4  -1  573.64   43.60
  -1  -4   1  620.04   45.30
   1  -4  -1  673.23   44.30
  -1  -4   1  594.54   44.90
  -1  -4   1  657.93   58.59
  -1   4  -1  627.54   43.90
   1  -4  -1  563.64   54.39
   2  -4   1  147.89   22.60
  -2   4   1   89.59    9.70
   2   4  -1  114.29   11.20
   2   4  -1  116.69   11.00
  -2  -4  -1  103.49   10.90
  -2   4   1  102.39   10.00
   2  -4   1  142.89   20.70
   2   4  -1  110.79   11.20
  -2  -4  -1  100.99   10.80
   2  -4  -1  159.68   30.00
   2   4   1  110.19   10.70
   2  -4  -1  104.49    9.20
   2  -4  -1  106.49    8.90
  -2  -4   1  156.48   36.10
  -2   4  -1  107.79    9.50
  -2  -4   1  126.59   11.70
   2  -4  -1  149.99   28.20
  -2   4  -1  101.49    9.30
   2   4   1  127.89   11.00
  -2  -4   1  127.89   11.70
   3   4  -1   12.10    4.70
   3  -4   1   13.80    4.30
   3  -4   1   21.20    4.80
   3  -4   1   10.70    4.00
  -3   4   1   15.60    4.90
   3   4  -1   14.40    4.50
  -3   4   1   14.50    4.70
  -3  -4  -1   17.20    5.80
   3   4  -1   18.30    4.80
   3  -4   1    7.20    4.50
   3  -4   1   15.10    3.90
   3   4  -1   14.10    4.30
  -3  -4  -1   14.40    5.00
   3  -4   1   12.80    3.90
   3  -4   1   15.20    4.10
   3  -4   1   16.20    4.50
  -3   4   1   10.50    5.70
   3  -4   1   15.20    4.40
   3   4  -1   18.90    4.20
   3  -4   1   13.10    4.70
   3   4  -1   17.10    5.00
   3  -4   1   16.40    4.10
   3   4   1   13.30    4.80
  -3  -4   1    5.80    4.50
   3   4   1   12.10    5.00
   3  -4  -1    9.70    3.80
   3   4   1   14.30    4.70
   3  -4  -1   26.70   16.60
   3   4   1    7.20    3.30
   3  -4  -1    8.70    3.60
   3  -4  -1   13.90    3.50
   3  -4  -1   14.50    4.20
   3  -4  -1   29.60   20.60
   3  -4  -1   13.90    4.10
  -3  -4   1    8.70    4.60
   3  -4  -1   15.30    3.90
   3   4   1   11.10    4.60
   3   4   1   12.40    3.80
  -3   4  -1   10.40    3.90
   3  -4  -1    4.90    3.30
   3  -4  -1   14.50    3.70
  -3   4  -1    8.70    3.70
   3   4   1   14.90    4.00
   3  -4  -1   11.30    4.80
   4  -4   1   14.30    4.90
   4  -4   1   15.60    4.40
  -4   4   1    3.60    6.50
  -4   4   1   18.60    6.80
   4   4  -1   10.10    4.20
   4  -4   1   13.00    4.10
   4   4  -1   14.30    3.80
   4   4  -1   14.60    4.50
   4  -4   1   14.30    3.90
   4  -4   1   17.70    4.20
   4  -4   1   14.50    3.80
  -4  -4  -1   19.90    8.20
   4  -4   1   10.90    7.10
  -4   4   1    8.10    6.00
  -4  -4  -1   16.00    6.90
   4   4  -1   16.20    5.90
   4  -4   1   16.90    5.20
   4  -4  -1   12.20    3.60
  -4  -4   1   21.50    7.60
   4  -4  -1   10.60    4.40
  -4  -4   1   14.20    4.70
   4   4   1   11.60    5.10
   4   4   1   11.70    4.20
   4   4   1   14.30    4.60
  -4   4  -1    7.60    5.00
   4   4   1    8.70    4.60
   4  -4  -1   10.80    3.70
  -4  -4   1    4.00    7.00
   4   4   1   15.80    4.70
   4   4   1   11.60    3.40
   4  -4  -1    8.80    5.10
   4  -4  -1   10.30    3.60
  -4   4  -1   15.90    6.60
   4  -4  -1   11.30    3.60
   5  -4   1    6.50    2.30
   5  -4   1    6.40    2.70
   5  -4   1    9.30    2.50
   5   4  -1    5.90    2.20
   5  -4   1   12.20    2.80
   5  -4   1    9.40    3.40
   5   4  -1    5.40    2.50
  -5  -4  -1    0.80    3.00
   5  -4  -1   12.20    4.20
   5   4   1    7.80    2.70
  -5  -4   1    9.50    3.10
   5   4   1    8.40    2.80
   5  -4  -1   11.60    2.60
   5  -4  -1    4.40    1.90
   5  -4  -1    9.60    2.60
   0   5   1 6796.32  440.76
   0   5   1 6395.66  436.96
   0  -5   1 6178.48  436.66
   0  -5   1 5838.52  434.06
  -1   5   1  191.58   14.10
  -1   5   1  188.78   14.00
  -1  -5  -1  186.08   14.90
  -1  -5  -1  166.08   15.00
   1  -5   1  225.78   28.80
  -1  -5  -1  226.08   33.50
   1  -5   1  188.88   13.10
  -1  -5  -1  215.98   15.30
   1  -5   1  227.28   30.40
   1  -5   1  165.38   13.00
   1   5  -1  200.48   15.30
   1   5  -1  180.58   15.00
  -1  -5  -1  177.48   14.80
  -1  -5  -1  273.17   39.30
   1  -5  -1  180.48   29.80
   1   5   1  193.38   14.70
  -1  -5   1  165.98   14.70
  -1   5  -1  167.28   13.40
   1  -5  -1  160.98   13.80
   1  -5  -1  192.18   14.00
  -1   5  -1  152.98   13.60
  -1   5  -1  161.58   13.40
  -1  -5   1  180.18   15.00
  -1   5  -1  159.28   13.70
  -1  -5   1  169.88   14.70
  -1  -5   1  164.08   15.00
  -1  -5   1  220.18   35.10
  -1  -5   1  204.48   32.50
  -2  -5  -1   42.50    7.40
  -2  -5  -1   37.10    6.80
   2  -5   1   64.89   16.70
   2  -5   1   77.79   15.70
   2   5  -1   36.10    7.00
  -2  -5  -1   50.09    7.90
   2   5  -1   53.79    7.80
  -2   5   1   52.19    7.10
   2   5  -1   46.00    7.70
  -2   5   1   37.70    6.00
  -2  -5   1   34.90   28.80
   2  -5  -1   58.39   21.50
   2   5   1   45.80    7.30
  -2   5  -1   48.00    6.10
   2   5   1   52.99    7.80
   2  -5  -1   45.00    4.50
   2  -5  -1   50.39   28.40
  -2  -5   1   42.50    7.60
  -2  -5   1   78.09   40.10
  -2  -5   1   43.20    7.60
  -2   5  -1   44.20    5.90
   3  -5   1   50.69    6.90
   3  -5   1   60.59    7.80
   3  -5   1   63.69    7.80
   3   5  -1   49.40    8.90
   3  -5   1   52.09    8.30
   3  -5   1   64.49    7.70
   3   5  -1   62.79    7.50
   3  -5   1   57.29    7.60
   3  -5   1   64.99    7.50
   3  -5   1   47.20    6.90
   3  -5   1   74.49    8.50
   3   5  -1   56.79    7.00
   3   5  -1   55.19    8.10
   3   5  -1   57.19    7.70
  -3  -5  -1   51.49    9.70
   3  -5   1   55.79    6.70
  -3   5   1   61.09    9.50
  -3  -5  -1   50.19    9.60
   3   5  -1   58.59    8.60
   3  -5   1   50.69    6.90
  -3   5   1   61.19    9.30
   3  -5  -1   91.89   24.80
   3  -5  -1   57.99    7.20
  -3   5  -1   62.29    8.90
   3  -5  -1   59.19    7.80
   3  -5  -1   56.59   20.60
   3   5   1   59.89    8.50
  -3  -5   1   46.60    9.60
   3   5   1   56.69    7.50
   3  -5  -1   47.00    7.00
   3  -5  -1   53.09    7.00
   3  -5  -1   45.10    6.70
   3  -5  -1   57.09    7.40
   3   5   1   58.39    7.50
   3  -5  -1   80.69    8.70
  -3   5  -1   63.59    8.80
   3   5   1   64.29    8.00
  -3  -5   1   72.39   11.80
   3   5   1   61.89   10.60
   3  -5  -1   51.99    6.60
   3  -5  -1   64.79    7.90
   4  -5   1   44.40    6.50
  -4  -5  -1   57.59   12.50
   4  -5   1   44.00    8.90
   4   5  -1   29.90    6.20
   4  -5   1   70.59    9.50
   4  -5   1   47.20    8.70
   4   5  -1   40.60    7.00
   4  -5   1   34.90    6.10
  -4   5   1   40.60    6.40
  -4  -5  -1   76.69   17.00
   4   5  -1   31.30    5.60
  -4  -5  -1   44.50    6.30
  -4   5   1   28.80   10.40
  -4   5   1   40.20    8.60
   4  -5   1   45.70    8.20
   4  -5   1   42.60    5.90
   4  -5   1   37.30    7.70
  -4  -5   1   64.69   15.20
   4   5   1   56.19    8.20
   4   5   1   32.50    6.30
   4  -5  -1   54.19    8.10
   4  -5  -1   54.19    8.60
  -4   5  -1   43.50    7.90
   4   5   1   57.49   10.50
   4  -5  -1   51.99    6.50
   4  -5  -1   59.29    9.00
  -4  -5   1   45.60    6.70
   4   5   1   30.90    5.70
   4  -5  -1   38.90    8.20
  -4  -5   1   54.79   12.50
  -4   5  -1   38.50    9.60
   4   5   1   33.50    5.30
   4  -5  -1   37.40    6.80
   4  -5  -1   38.80    5.80
   5   5  -1    2.30    1.90
   5  -5   1    7.80    2.40
   5   5  -1    5.20    2.90
   5  -5   1    8.90    2.50
   5  -5   1    9.90    3.20
  -5  -5  -1    3.00    3.00
   5  -5   1    7.20    2.30
   5  -5   1    4.60    2.10
   5   5   1    6.60    2.50
   5  -5  -1    7.40    2.40
   5  -5  -1    6.90    2.30
   5  -5  -1    7.00    2.40
   5  -5  -1   12.30    4.10
   5   5   1    9.70    2.60
  -5  -5   1    7.00    2.80
   0  -6  -1   29.70    4.90
   0   6   1   55.59   18.20
   0  -6  -1   32.20    5.10
   0  -6   1   30.40    5.00
   0  -6   1   29.50    4.70
   0  -6   1   26.70    4.30
   0  -6  -1   38.40    5.50
   0   6   1   30.40    4.90
   0  -6   1   27.70   12.80
   0   6  -1   30.90    4.90
   0  -6   1   28.70   11.30
   0  -6   1   30.50    4.70
   0  -6  -1   25.80    4.60
   0   6   1   45.20   14.70
  -1  -6  -1 1792.12  148.79
   1   6  -1 1831.42  130.79
   1  -6   1 1824.32  145.99
  -1  -6  -1 1844.02  131.09
  -1   6   1 1882.71  130.19
   1   6  -1 1963.20  131.49
  -1  -6  -1 1900.81  146.59
  -1  -6  -1 1861.61  131.09
   1  -6   1 2064.79  144.79
  -1   6   1 1916.11  130.19
   1  -6   1 1843.32  129.19
  -1  -6  -1 1884.41  131.09
  -1  -6   1 1766.82  145.79
  -1   6  -1 2013.30  129.89
  -1  -6   1 1816.52  130.99
  -1  -6   1 1916.11  150.08
  -1  -6   1 2014.20  131.59
  -1  -6   1 1792.72  130.99
  -1   6  -1 1935.71  129.79
   1  -6  -1 1772.22  146.99
   1   6   1 1697.33  130.59
  -1  -6   1 2040.30  131.79
   1  -6  -1 1966.40  130.09
   1  -6  -1 2018.10  130.19
  -2  -6  -1   12.00    4.40
   2  -6   1   22.70   10.60
   2  -6   1   20.00   11.50
  -2   6   1   15.10    3.80
  -2  -6  -1   10.70    4.20
   2   6  -1   11.70    4.70
   2   6  -1    7.70    4.70
  -2   6   1   15.20    3.80
  -2  -6  -1   11.80    4.20
   2   6  -1   11.30    4.10
  -2  -6   1  -21.30   24.80
   2  -6  -1    7.00    2.00
  -2  -6   1  -15.10   20.70
   2  -6  -1    3.50   15.20
   2   6   1    5.20    3.60
  -2  -6   1    4.60    3.70
  -2   6  -1    9.00    2.90
  -2   6  -1    7.60    2.80
  -2  -6   1    3.40    3.80
   2  -6  -1    9.10   22.00
   2   6   1    6.80    3.70
   3  -6   1   23.90    4.90
  -3   6   1   25.80    6.60
   3   6  -1   17.70    5.60
   3  -6   1   19.40    5.10
   3   6  -1   16.00    5.10
   3   6  -1   20.50    6.60
   3  -6   1   23.20    4.60
   3  -6   1   20.90    4.70
   3  -6   1   25.00    5.00
   3  -6   1   18.20    4.10
   3  -6   1   25.40    5.50
  -3   6   1   15.50    5.00
  -3  -6  -1   23.00    7.10
  -3  -6  -1   14.10    6.10
   3  -6   1   22.50    4.40
   3  -6   1   22.80    5.10
  -3   6   1   20.80    5.60
   3  -6   1   14.10    4.40
   3   6  -1   13.10    7.20
   3   6  -1   20.50    4.70
   3  -6  -1   18.90    4.70
   3  -6  -1   39.20    6.00
   3  -6  -1   31.40    5.10
   3  -6  -1   24.60    4.80
   3  -6  -1   26.20    5.00
  -3  -6   1   16.80    6.50
   3  -6  -1   12.60   17.60
   3   6   1   26.60    5.90
  -3   6  -1   22.10    5.40
   3   6   1   24.30    5.50
  -3   6  -1   19.80    5.00
  -3  -6   1   11.90    5.40
   3  -6  -1   14.30   14.40
   3  -6  -1   22.90    5.00
   3   6   1   29.50    6.40
   3  -6  -1   24.10    4.70
   3   6   1   23.10    5.00
   3  -6  -1   19.90    4.90
   3  -6  -1   24.80    5.20
  -4   6   1   14.00    6.40
  -4  -6  -1   16.60    8.80
   4  -6   1   18.70    4.30
   4   6  -1   13.90    3.90
   4   6  -1   10.80    3.90
  -4  -6  -1   15.80    8.70
   4  -6   1   14.20    4.00
   4  -6   1   21.80    4.50
   4  -6   1   13.90    4.20
   4   6  -1   25.90    5.80
   4  -6   1   18.30    4.50
   4  -6   1   15.00    4.00
   4  -6   1   13.30    3.70
  -4   6   1   10.70    6.60
   4  -6  -1   16.30    4.30
   4   6   1   23.00    4.30
   4   6   1   13.20    4.00
  -4   6  -1   18.50    6.30
   4   6   1   15.70    4.60
   4  -6  -1    9.60    3.90
   4  -6  -1   15.30    4.50
   4  -6  -1   19.70    4.60
  -4  -6   1   19.40    4.50
   4  -6  -1   13.10    3.70
   4  -6  -1   17.10    4.30
  -4  -6   1   37.00   10.60
  -4  -6   1   32.70   11.90
  -4   6  -1   14.00    9.00
   4  -6  -1   13.40    3.70
   4   6   1    8.80    4.70
   4   6   1   14.00    4.50
   5   6  -1   33.90    4.10
   5  -6   1   43.20    4.70
  -5  -6  -1   33.10    4.50
   5  -6   1   37.40    4.10
   5  -6   1   32.90    4.60
   5  -6   1   35.00    4.00
   5  -6  -1   29.50    4.00
   5  -6  -1   20.30    3.60
   5   6   1   32.50    5.10
   5  -6  -1   32.20    4.30
  -5  -6   1   27.60    4.20
   5   6   1   26.50    4.30
   0   7  -1  231.98   17.40
   0  -7  -1  216.18   17.40
   0   7   1  206.08   36.20
   0  -7   1  185.58   17.00
   0  -7  -1  206.18   17.40
   0  -7   1  225.48   35.20
   0  -7   1  218.48   17.10
   0  -7   1  229.28   17.10
   0  -7   1  223.18   33.00
   0  -7  -1  220.78   17.70
   0  -7  -1  235.28   17.60
   0   7   1  253.27   37.20
   0   7   1  196.98   17.10
  -1   7   1 1146.79   86.29
  -1   7   1 1134.19   86.29
   1   7  -1 1218.48   87.69
   1  -7   1 1051.09  104.59
   1  -7   1 1185.68   85.49
  -1  -7  -1 1265.17  104.99
  -1  -7  -1 1194.88  107.69
  -1  -7  -1 1228.28   88.49
   1   7  -1 1209.78   87.69
  -1  -7  -1 1086.49   87.09
   1  -7   1 1167.38   85.49
  -1  -7  -1 1260.67   88.09
   1  -7   1 1115.59  101.59
  -1  -7   1 1362.86   88.29
  -1  -7   1 1312.87   87.59
  -1   7  -1 1277.07   86.19
   1   7   1 1393.36   87.79
  -1  -7   1 1231.38  104.89
  -1  -7   1 1189.68  107.59
   1  -7  -1 1175.58  107.19
  -1  -7   1 1331.67   87.69
  -1   7  -1 1255.57   86.09
  -1  -7   1 1327.17   87.99
   1  -7  -1 1361.66   86.49
   1  -7  -1 1292.37   86.29
  -2  -7  -1  103.99   11.90
   2  -7   1   98.19    9.70
  -2  -7  -1  102.79   11.90
  -2   7   1  103.69   10.40
   2   7  -1  106.49   13.40
  -2  -7  -1  122.39   12.50
   2  -7   1  122.59   10.60
   2   7  -1  103.89   13.30
   2  -7   1  105.09    9.40
   2  -7   1  148.19   26.10
   2  -7   1  119.39   10.00
   2   7  -1   99.39    9.50
   2   7  -1  121.49   12.70
   2  -7   1  116.89   10.30
  -2   7   1   97.39   10.20
   2  -7   1  120.39   23.10
  -2  -7   1   91.59   36.60
   2   7   1   99.79   13.10
  -2   7  -1   96.99    9.70
   2   7   1   95.49    9.40
   2  -7  -1   69.29   28.70
  -2  -7   1   91.49   12.60
  -2   7  -1   96.09    9.70
   2  -7  -1   83.49    9.50
   2  -7  -1   92.29    9.80
   2  -7  -1   79.69   29.10
  -2  -7   1  102.49   12.00
  -2  -7   1   62.89   44.50
   2  -7  -1  104.09    9.70
   2   7   1  117.69   14.20
  -3   7   1   80.29   11.10
   3  -7   1   86.39    8.30
   3  -7   1   72.79    9.30
   3  -7   1   91.09    9.60
   3  -7   1   71.89    8.50
   3  -7   1   79.59    8.50
  -3   7   1  100.99   12.20
  -3  -7  -1   81.89   12.80
   3   7  -1   77.69   11.80
  -3   7   1   79.69    9.40
   3   7  -1   75.09    9.90
   3  -7   1   79.99    8.40
   3   7  -1   82.89    8.70
   3  -7   1   78.79    9.40
   3  -7   1   62.29    8.60
  -3  -7  -1  101.69   14.90
   3   7  -1   77.19    8.60
  -3   7  -1   79.59   10.40
   3  -7  -1   74.49    9.00
   3  -7  -1   70.09    8.20
  -3  -7   1   82.99   13.10
   3   7   1   75.99    9.00
   3  -7  -1   80.29    8.50
   3  -7  -1   74.59    8.40
   3  -7  -1   59.29   21.70
  -3  -7   1   51.79   10.80
   3  -7  -1   78.29    8.40
  -3   7  -1   82.09   10.70
   3  -7  -1   61.59    7.90
   3  -7  -1   82.79    8.80
   3   7   1   89.39   11.90
   3   7   1   84.59    8.60
   3  -7  -1   66.29    8.50
   4  -7   1   72.89    8.50
   4  -7   1   90.79    9.10
   4   7  -1   90.39    9.80
   4  -7   1   85.69    9.00
   4  -7   1   75.59    8.50
   4  -7   1   79.29    8.40
   4  -7   1  100.59    8.80
   4   7  -1   79.09    9.40
   4  -7   1   87.99    8.80
   4  -7  -1   70.89    8.50
   4   7   1   87.79    9.40
   4   7   1   83.19    9.90
   4  -7  -1   75.39    8.30
   4   7   1   68.39    8.30
   4  -7  -1   71.19    8.90
   4  -7  -1   79.29    8.80
   4  -7  -1   74.39    8.60
   4  -7  -1   77.29    8.60
  -4  -7   1   79.69    8.70
   5   7  -1   20.30    3.30
   5  -7   1   19.70    3.40
   5  -7   1   20.20    3.30
   5   7  -1   16.90    4.30
   5  -7   1   20.00    3.30
   5  -7   1   16.20    2.50
  -5  -7  -1   13.80    4.20
   5  -7  -1   26.00    3.70
   5   7   1   12.00    2.60
   5  -7  -1   20.40    2.90
   5  -7  -1   15.80    2.90
  -5  -7   1   20.50    3.20
   5   7   1   16.00    2.90
   0  -8  -1  463.15   36.40
   0  -8   1  439.36   50.09
   0  -8   1  505.55   35.80
   0   8  -1  434.06   35.60
   0  -8   1  474.75   36.10
   0  -8   1  517.65   36.50
   0   8   1  470.05   36.00
   0  -8  -1  517.25   36.30
   0  -8   1  528.85   50.09
   0  -8  -1  548.45   36.90
   0  -8  -1  476.45   36.00
   0  -8   1  475.55   35.70
  -1  -8  -1  395.06   31.10
  -1  -8  -1  424.36   58.79
  -1  -8  -1  424.66   30.80
   1  -8   1  396.06   61.09
   1  -8   1  385.76   28.50
  -1   8   1  359.96   29.20
   1   8  -1  445.56   31.40
  -1  -8  -1  380.26   30.30
  -1  -8  -1  409.76   30.80
   1   8  -1  390.86   30.90
  -1   8   1  356.26   29.20
   1   8  -1  386.96   30.40
   1  -8   1  433.76   60.99
  -1  -8  -1  529.65   69.49
   1  -8   1  392.46   31.20
   1  -8  -1  400.06   29.30
  -1  -8   1  367.26   30.70
  -1  -8   1  382.06   30.30
  -1  -8   1  476.05   65.19
  -1   8  -1  336.27   28.70
  -1  -8   1  433.26   60.59
   1   8   1  387.66   30.40
  -1  -8   1  383.76   30.30
   1  -8  -1  434.06   29.60
  -1   8  -1  356.56   28.90
  -1  -8   1  417.26   30.90
   2  -8   1  185.48   16.90
   2  -8   1  217.18   46.40
   2  -8   1  194.38   16.50
   2   8  -1  192.38   16.70
   2   8  -1  187.98   19.70
  -2  -8  -1  198.58   19.50
   2  -8   1  233.48   20.60
   2  -8   1  197.58   16.50
   2  -8   1  230.18   19.70
  -2   8   1  212.18   21.10
   2  -8   1  224.88   17.30
  -2  -8  -1  204.18   19.80
   2  -8   1  251.77   19.40
   2  -8   1  200.08   18.20
  -2  -8  -1  193.78   21.10
  -2   8   1  189.18   17.90
   2  -8   1  207.38   20.20
   2   8  -1  177.98   20.00
  -2  -8   1  224.78   20.30
   2  -8  -1  228.38   17.40
   2   8   1  191.58   20.70
  -2  -8   1  232.98   53.09
   2  -8  -1  240.38   17.90
   2  -8  -1  202.88   45.00
   2   8   1  231.28   19.50
   2  -8  -1  227.08   17.10
  -2  -8   1  205.68   19.80
   2  -8  -1  218.08   16.70
   2  -8  -1  209.78   16.70
   2   8   1  211.28   16.90
   2   8   1  200.58   19.80
   3  -8   1   67.49    8.50
   3  -8   1   51.59    7.00
  -3  -8  -1   79.89   13.70
   3   8  -1   62.99    8.00
  -3   8   1   59.99    9.70
   3  -8   1   70.59    8.30
   3  -8   1   50.29    6.80
   3  -8   1   47.50    7.00
   3  -8   1   67.39    8.50
   3  -8   1   45.20    6.40
  -3   8   1   48.70    9.90
   3  -8   1   48.80    7.10
   3   8  -1   50.89    8.10
   3   8  -1   57.99   11.10
   3  -8   1   56.99    7.20
  -3  -8  -1   65.19   12.50
   3  -8  -1   41.60   16.50
  -3  -8   1   43.40    8.60
   3   8   1   46.00    8.10
  -3  -8   1   58.69   11.70
   3  -8  -1   33.70   13.40
   3  -8  -1   50.69    7.60
   3  -8  -1   42.50    6.60
  -3   8  -1   48.20    8.50
   3  -8  -1   68.99    8.60
  -3   8  -1   39.30    7.70
   3   8   1   59.99    7.70
   3  -8  -1   42.00    6.40
   3  -8  -1   56.99    7.20
   3  -8  -1   47.30    7.00
   3  -8  -1   45.40    6.60
   3   8   1   55.09   10.20
   3  -8  -1   41.40    6.80
   3   8   1   45.00    6.60
  -3  -8   1   50.19   11.70
   3  -8  -1   54.59   11.50
   4  -8   1   16.40    4.30
   4  -8   1   13.60    3.90
   4  -8   1   13.90    3.80
   4  -8   1   23.10    4.30
   4  -8   1   21.80    4.80
   4   8  -1   18.40    4.60
   4  -8   1   24.10    4.60
   4  -8   1   20.80    4.30
   4   8  -1   26.80    5.90
   4   8   1   16.40    5.30
   4  -8  -1   14.60    3.70
   4   8   1   20.90    4.70
   4  -8  -1   23.40    4.50
   4  -8  -1   17.20    4.20
   4   8   1   22.40    5.00
   4  -8  -1   14.20    3.40
   4  -8  -1   19.20    4.70
   4   8   1   19.30    5.20
  -4  -8   1   21.00    4.40
   4  -8  -1   14.70    3.80
   4  -8  -1   21.80    4.60
   5  -8   1    2.60    1.70
   5  -8   1    1.30    1.60
   5  -8   1   -3.90    2.10
   5  -8   1    3.10    1.90
   5   8  -1   -0.80    1.50
   5  -8  -1    0.40    1.80
   5  -8  -1    0.30    1.50
   5   8   1    1.60    2.00
   5  -8  -1    2.10    2.00
  -5  -8   1    0.90    2.00
   0  -9   1  583.04   43.50
   0   9  -1  608.84   43.30
   0  -9  -1  506.25   55.89
   0  -9  -1  588.14   43.80
   0  -9   1  553.24   42.80
   0  -9  -1  621.34   43.50
   0  -9   1  624.74   43.60
   0  -9  -1  606.64   43.40
   0  -9   1  636.14   59.59
   0  -9  -1  540.45   43.40
   0  -9   1  545.65   42.70
   0  -9  -1  621.84   62.39
   0   9   1  602.54   43.50
  -1  -9  -1  409.16   63.39
   1  -9   1  319.97   24.90
  -1   9   1  299.67   25.70
  -1  -9  -1  330.87   27.00
   1   9  -1  327.37   27.30
   1  -9   1  368.16   60.39
  -1   9   1  322.07   25.90
  -1  -9  -1  364.86   27.30
   1   9  -1  339.97   27.60
   1  -9   1  359.96   24.90
   1   9  -1  357.26   27.20
  -1  -9  -1  405.46   59.99
   1  -9   1  362.16   45.40
  -1  -9  -1  344.77   27.40
  -1  -9  -1  334.97   27.70
   1  -9   1  350.06   47.40
   1  -9  -1  311.87   25.50
  -1  -9   1  322.37   52.29
  -1   9  -1  295.47   25.30
   1   9   1  330.87   27.00
  -1  -9   1  343.67   28.00
  -1  -9   1  329.87   27.20
   1  -9  -1  334.27   25.70
  -1  -9   1  324.67   57.49
  -1  -9   1  275.37   26.70
   2  -9   1  119.49   11.70
   2  -9   1  113.59   11.00
   2  -9   1   92.29   11.50
  -2   9   1  127.99   12.80
   2  -9   1   85.99   19.20
   2  -9   1  130.69   28.30
   2  -9   1  133.39   11.40
  -2  -9  -1  125.89   12.90
   2   9  -1  128.39   16.40
   2  -9   1  117.79   11.40
   2  -9   1  104.19   11.00
   2  -9   1  118.49   11.20
  -2  -9  -1   84.99   16.50
  -2  -9  -1  120.09   14.10
   2  -9   1  136.49   30.30
   2   9  -1  126.49   11.20
   2  -9   1  108.19   10.80
  -2   9   1  106.99   12.30
   2   9  -1  115.99   19.70
   2  -9   1  100.09   21.70
   2  -9   1  125.09   11.80
   2  -9   1  112.59   10.60
   2   9  -1  128.59   11.50
   2  -9  -1  124.39   11.40
   2  -9  -1  131.99   11.00
   2  -9  -1  126.39   11.10
  -2  -9   1  136.29   15.00
  -2  -9   1  117.19   44.80
  -2   9  -1  145.19   12.60
   2   9   1  125.99   11.50
   2   9   1  134.89   15.30
  -2  -9   1  171.38   19.60
   2  -9  -1  141.99   11.70
  -2   9  -1  137.49   12.50
   2  -9  -1  125.59   11.50
   2  -9  -1  118.39   11.10
   2  -9  -1  137.69   11.80
   2   9   1  150.78   15.30
   2   9   1  134.89   11.40
  -2  -9   1  144.39   15.20
   3   9  -1   66.29    8.10
   3   9  -1   61.59   12.20
   3   9  -1   76.29   10.60
   3  -9   1   53.89    7.40
  -3  -9  -1   72.19   13.50
   3  -9   1   51.69    7.80
   3  -9   1   60.79    8.10
  -3  -9  -1   93.69   15.10
   3  -9   1   60.19    8.30
   3  -9   1   60.59    8.30
  -3   9   1   58.69    7.80
   3  -9   1   53.59    7.80
  -3   9   1   82.99   12.10
   3  -9   1   69.99    7.70
   3  -9   1   70.09    7.80
   3  -9   1   62.79    7.60
  -3   9   1   68.09   10.40
   3  -9  -1   69.79    8.90
   3   9   1   62.79    8.30
   3  -9  -1   66.19    8.00
   3  -9  -1   56.09    7.60
  -3  -9   1   73.99   14.60
  -3  -9   1   71.39    9.80
  -3   9  -1   63.19   10.10
  -3  -9   1  101.29   16.10
   3  -9  -1   53.29    7.40
   3   9   1   81.59   15.40
   3  -9  -1   65.19    7.20
   3  -9  -1   64.59    8.30
   3  -9  -1   48.90    8.00
   3   9   1   89.69   11.50
   3  -9  -1   59.49    8.20
  -3   9  -1   58.19    9.30
   3   9   1   56.09    7.60
   4  -9   1   29.40    5.10
   4  -9   1   26.10    5.20
   4  -9   1   25.30    4.50
   4   9  -1   25.80    5.60
   4  -9   1   26.50    4.90
   4   9  -1   40.20    6.80
   4  -9   1   28.70    5.10
   4  -9   1   24.50    4.40
   4  -9   1   25.30    4.60
   4   9   1   40.60    6.10
   4  -9  -1   27.30    4.70
   4  -9  -1   23.60    4.10
   4  -9  -1   28.60    4.80
   4  -9  -1   45.50    6.10
   4  -9  -1   25.50    4.90
   4   9   1   20.20    4.90
   4  -9  -1   35.80    5.80
   4   9   1   25.30    5.70
  -4  -9   1   33.00    5.50
   5  -9   1   -0.80    1.90
   5  -9   1    1.40    1.70
   5  -9   1    4.40    1.80
   5  -9  -1    0.90    2.10
   5  -9  -1    2.00    2.10
   5  -9  -1    0.70    1.50
   0 -10  -1   11.80   15.40
   0  10  -1   18.00    4.80
   0 -10  -1   10.10   12.30
   0 -10   1   20.60   14.60
   0 -10  -1   16.40    5.00
   0 -10  -1   12.90    4.60
   0 -10   1   17.20    4.90
   0 -10   1   22.30    5.50
   0  10   1   16.20    5.00
   0 -10  -1   12.10    5.00
   0 -10  -1   17.90    5.90
   0 -10   1   23.10   15.60
   1 -10   1   69.99    7.60
  -1 -10  -1   70.89   11.00
  -1  10   1   58.59    9.20
   1 -10   1   62.59    6.80
  -1 -10  -1   80.39   11.60
   1  10  -1   64.79   10.40
  -1 -10  -1   69.29   11.00
   1  10  -1   63.19    7.30
   1  10  -1   86.39   12.50
   1  10  -1   87.69   12.30
   1 -10   1   61.39   18.70
   1 -10   1   49.00   18.40
  -1 -10  -1  106.99   37.40
  -1 -10  -1   85.29   11.60
  -1  10  -1   67.09    9.40
  -1 -10   1   50.49    9.70
   1  10   1   79.59   11.90
  -1 -10   1   74.19   10.80
   1 -10  -1   57.19    8.50
  -1 -10   1   69.49    7.90
  -1 -10   1   77.39   29.70
   1 -10  -1   57.59    6.70
  -1 -10   1   87.99   12.20
   1  10   1   51.59    7.00
  -1 -10   1   38.90   22.10
   1 -10  -1   54.29    8.50
  -1 -10   1   67.99   10.50
   2 -10   1   52.89   14.90
   2 -10   1   37.20    6.10
   2 -10   1   39.30    6.00
   2  10  -1   42.50    9.60
   2 -10   1   57.89    7.50
   2 -10   1   42.40   20.80
   2 -10   1   44.80   15.90
   2  10  -1   47.10   10.30
   2  10  -1   53.09    7.40
  -2  10   1   47.20    8.70
  -2 -10  -1   54.19    8.40
  -2 -10  -1   49.30    9.80
  -2  10   1   53.79    7.40
   2 -10   1   69.69    8.50
   2  10  -1   47.70    7.10
   2 -10   1   68.79    8.30
   2 -10   1   41.00    6.70
   2 -10   1   52.09    6.90
   2 -10   1   38.50    6.10
  -2 -10  -1   51.99   10.50
   2 -10   1   61.69    8.10
   2 -10   1   54.49   25.90
  -2  10   1   46.40    8.50
   2 -10  -1   72.09    8.20
  -2 -10   1   55.69   11.30
   2 -10  -1   44.50    7.00
   2  10   1   45.80   10.40
   2 -10  -1   63.99    7.90
   2 -10  -1   53.89    7.00
   2  10   1   65.19    8.00
  -2 -10   1   91.39   40.50
  -2  10  -1   43.10    7.70
   2 -10  -1   61.39    7.10
  -2 -10   1   58.59   11.30
  -2  10  -1   52.49    8.70
   2  10   1   51.09   10.30
  -2 -10   1   69.59    8.40
   2 -10  -1   60.29    7.60
   2  10   1   50.59    6.90
   2  10   1   66.89    9.20
   3 -10   1  105.29    9.90
   3 -10   1  107.49   10.40
  -3  10   1   81.99   12.40
   3  10  -1   89.39   11.50
   3 -10   1   97.89   10.30
   3  10  -1  128.59   17.70
  -3 -10  -1  105.89   12.60
  -3 -10  -1  118.79   17.40
  -3 -10  -1  126.09   18.40
   3 -10   1  103.89   10.80
   3 -10   1   93.89   10.00
  -3  10   1  121.79   13.00
  -3  10   1  108.69   10.40
   3  10  -1  100.89   10.20
   3 -10   1   91.89   10.30
   3 -10   1   96.09   10.20
   3 -10   1  120.89   10.30
  -3 -10   1  118.39   18.20
   3  10   1   98.79   15.00
   3 -10  -1  101.09   10.30
  -3  10  -1  112.89   12.10
   3  10   1  107.89   12.20
   3 -10  -1   91.79   10.10
   3  10   1   87.19   11.40
   3  10   1   96.99   10.10
   3 -10  -1  109.29   10.70
   3 -10  -1  101.09   10.20
   3 -10  -1   81.49    9.70
  -3 -10   1  128.99   13.40
   3 -10  -1   87.59   10.70
  -3 -10   1  103.19   16.70
   3 -10  -1   89.49    9.50
   3 -10  -1   77.59    9.30
  -3  10  -1  110.29   12.20
   4 -10   1    5.40    2.70
   4  10  -1    7.90    4.00
   4  10  -1    5.90    3.60
   4 -10   1    1.20    2.40
   4 -10   1    3.80    2.90
   4 -10   1    8.60    3.10
   4 -10   1    5.70    2.60
   4 -10   1    7.50    3.40
  -4 -10   1    7.40    2.80
   4 -10  -1    4.40    2.40
   4  10   1    3.60    3.20
   4  10   1    5.80    4.30
   4  10   1    8.90    4.90
   4 -10  -1    8.00    3.40
   4 -10  -1    3.60    2.70
   4 -10  -1    6.30    3.10
   4 -10  -1    1.20    2.70
   4 -10  -1    8.50    2.90
   0 -11  -1   15.10    5.20
   0 -11   1   14.90    3.60
   0 -11  -1    5.40   12.90
   0 -11   1   11.90   12.30
   0  11  -1   10.70    4.50
   0 -11   1   19.50    4.60
   0 -11   1    4.10   12.50
   0 -11   1   20.00    5.60
   0 -11  -1   19.60    5.80
   0  11  -1   12.80    3.80
   0 -11  -1   17.40    4.00
   0 -11   1   16.70    5.40
   0  11   1   18.50    4.20
   0  11   1   10.20    4.30
   0 -11  -1   16.40   12.20
  -1  11   1  160.68   15.60
   1 -11   1  162.28   14.00
   1 -11   1  124.59   29.00
  -1 -11  -1  146.69   16.70
  -1 -11  -1  200.58   47.10
  -1 -11  -1  163.18   17.10
  -1 -11  -1  210.68   51.79
   1  11  -1  155.58   16.70
   1 -11   1  161.28   13.60
  -1 -11  -1  156.38   16.90
   1  11  -1  173.68   17.50
   1  11  -1  168.48   13.70
   1  11  -1  165.78   17.00
  -1  11   1  154.78   13.70
  -1 -11  -1  173.58   13.90
   1  11  -1  161.08   14.20
   1 -11   1  171.28   13.60
   1 -11   1  155.48   13.20
   1 -11   1  119.99   30.20
  -1  11  -1  170.68   13.80
   1  11   1  167.88   17.40
   1 -11  -1  169.18   36.10
  -1 -11   1  161.98   16.70
  -1 -11   1  148.89   16.90
   1 -11  -1  153.38   13.30
   1 -11  -1  148.29   17.20
   1  11   1  174.98   17.40
  -1 -11   1  170.28   13.80
   1 -11  -1  147.49   13.60
  -1 -11   1  160.08   43.70
   1 -11  -1  135.39   30.10
  -1 -11   1  117.89   34.30
   1  11   1  163.18   13.70
   1 -11  -1  137.29   14.60
   1 -11  -1  165.98   13.40
  -1  11  -1  140.29   15.00
   2 -11   1   72.59   20.30
   2 -11   1  101.19   14.50
   2  11  -1   99.69   11.20
   2 -11   1  108.59   15.10
   2 -11   1   85.99    9.90
  -2 -11  -1   69.59   12.80
   2 -11   1   99.09   10.30
   2 -11   1   90.79    9.10
  -2  11   1  105.99   10.20
   2 -11   1   94.59   27.50
  -2 -11  -1   99.09   10.90
   2  11  -1  111.39   15.90
   2  11  -1   99.59   15.60
  -2  11   1   98.09   13.10
  -2 -11  -1   59.39   12.20
   2 -11   1   92.59   11.30
   2 -11   1  108.39   46.10
   2 -11   1   81.49   19.70
  -2  11   1  102.39   13.50
  -2 -11   1   91.29   10.30
   2 -11  -1   84.19   22.80
   2 -11  -1  108.39   12.10
  -2 -11   1   84.49   14.30
   2 -11  -1   93.79   10.00
   2  11   1  130.89   17.50
  -2 -11   1   92.69   14.70
   2 -11  -1  119.49   10.90
   2  11   1   81.19   14.10
  -2 -11   1   65.29   49.20
   2 -11  -1   63.59   21.90
   2  11   1  105.59   10.30
  -2  11  -1  107.29   11.70
  -2  11  -1   89.19   10.30
   2 -11  -1   88.09    9.70
   2 -11  -1  101.29    9.30
  -3  11   1   45.80    9.10
  -3  11   1   39.80    8.40
   3 -11   1   38.90    6.00
   3 -11   1   40.90    6.30
   3 -11   1   35.20    5.90
   3  11  -1   41.10    7.60
  -3 -11  -1   32.50   12.10
  -3 -11  -1   54.99   13.60
  -3  11   1   32.10    6.30
   3  11  -1   28.20   10.10
   3  11  -1   32.10    6.90
   3 -11   1   47.50    6.90
   3 -11   1   36.30    6.90
   3 -11   1   38.40    6.50
   3 -11   1   29.20    6.00
  -3  11  -1   29.00    7.00
   3  11   1   26.00   10.30
   3 -11  -1   25.00    5.30
  -3 -11   1   21.30   12.00
   3 -11  -1   32.40    8.70
   3 -11  -1   39.10    5.70
   3 -11  -1   35.20    6.10
   3  11   1   31.60    5.70
   3  11   1   28.80    7.20
   3 -11  -1   28.90    5.80
  -3 -11   1   40.40    8.00
   3 -11  -1   35.60    6.30
   3 -11  -1   33.80    5.40
  -3 -11   1   47.80   20.40
   4 -11   1    8.80    3.90
   4 -11   1    3.50    2.80
   4 -11   1    6.80    4.20
   4  11  -1    7.90    3.40
   4 -11   1   12.20    3.90
   4  11  -1    3.60    2.90
   4 -11   1    7.10    3.90
   4 -11   1    5.10    2.40
   4  11   1    7.50    3.00
   4  11   1    6.20    3.70
   4 -11  -1    6.80    3.30
   4 -11  -1    6.50    2.60
   4 -11  -1    2.20    2.50
   4 -11  -1    6.20    2.60
  -4 -11   1    4.90    3.50
   4 -11  -1    5.90    3.00
   4 -11  -1   10.00    2.80
   4  11   1    2.70    3.40
   0 -12   1    1.30    2.50
   0 -12   1    9.50    4.20
   0 -12  -1    4.40    4.20
   0  12  -1    2.60    3.50
   0 -12   1    0.60    4.20
   0 -12  -1   20.50   16.00
   0 -12   1    9.40   12.40
   0 -12   1   -1.60    3.20
   0  12  -1    2.70    2.70
   0 -12  -1    5.80    2.60
   0 -12   1    5.40    2.90
   0 -12  -1    3.10    4.50
   0  12   1    2.90    2.80
   0  12   1    4.70    4.10
   0 -12  -1    5.00    3.80
   0 -12  -1    1.50   13.60
   0 -12   1   -2.50    9.80
  -1 -12  -1   30.60   28.10
  -1 -12  -1   51.09   11.00
  -1  12   1   50.79    9.60
   1 -12   1   45.50    6.60
   1  12  -1   36.10    9.10
   1  12  -1   45.80    6.50
   1 -12   1   36.20    5.60
   1 -12   1   48.10    7.00
  -1 -12  -1  109.59   39.00
  -1  12   1   37.40    5.80
   1 -12   1   46.30    6.70
   1 -12   1   50.79    6.60
   1 -12   1   40.90    6.90
   1 -12   1   42.80   19.30
   1  12  -1   45.60    9.90
  -1 -12  -1   43.30    9.40
   1 -12   1   47.10    5.70
  -1 -12  -1   50.29    6.80
  -1 -12  -1   41.80    9.60
  -1 -12  -1   39.40    9.90
   1 -12   1   43.70   20.00
   1  12  -1   44.60    9.50
   1  12  -1   44.10    6.90
  -1 -12   1   35.00   27.90
   1 -12  -1   33.60    5.50
   1  12   1   40.00    9.80
   1  12   1   33.80    8.70
   1 -12  -1   44.80   18.90
   1 -12  -1   19.80   17.80
  -1 -12   1   37.50   26.60
   1 -12  -1   41.00    7.80
  -1  12  -1   30.00    7.20
  -1  12  -1   30.50    5.70
   1  12   1   27.20    5.60
   1  12   1   36.10    5.80
   1 -12  -1   25.50    5.00
   1 -12  -1   36.60    5.60
   1  12   1   33.60    9.20
  -1 -12   1   30.60    5.60
  -2  12   1   24.60    5.10
   2 -12   1   14.60   22.90
   2 -12   1   27.80   12.40
   2  12  -1   26.50    8.60
   2 -12   1   14.90    3.80
   2 -12   1   32.10    5.60
   2 -12   1   22.60    3.60
  -2 -12  -1   26.50    9.50
   2 -12   1   17.00   12.50
   2 -12   1   23.60    5.20
  -2 -12  -1   23.00    5.40
   2 -12   1   25.50    5.50
   2  12  -1   15.90    4.20
   2 -12   1   19.80    4.40
   2 -12   1   -7.60   23.80
   2  12  -1   38.30   10.40
  -2 -12  -1   17.00    8.60
   2  12  -1   17.80    4.60
   2 -12   1   13.80    4.20
   2 -12   1   20.00    4.60
   2 -12   1   23.70    5.00
   2 -12  -1   23.40    4.70
   2  12   1   15.00    7.70
  -2 -12   1   13.60    9.60
   2 -12  -1   20.90    5.00
   2  12   1   16.00    4.40
   2 -12  -1   15.50   12.40
   2 -12  -1   19.80    4.90
   2 -12  -1   17.30    4.80
   2 -12  -1   16.50    4.20
   2 -12  -1   16.00    4.90
   2 -12  -1   13.40   14.50
   2  12   1   22.50    5.00
   2  12   1   17.20    8.20
   2 -12  -1   23.30    4.60
  -2 -12   1   23.80   10.00
  -2 -12   1    9.60    4.00
   3  12  -1  -12.00    9.00
   3 -12   1   -3.00    2.60
   3 -12   1   -2.90    2.80
   3 -12   1    1.60    2.70
   3 -12   1    1.80    3.00
   3  12  -1    3.70    4.20
  -3  12   1   -7.70    4.40
   3  12  -1    6.60    3.60
   3 -12   1    0.70    2.70
   3 -12   1    4.50    3.30
  -3  12   1    2.20    3.20
  -3 -12  -1    8.60    5.70
   3 -12   1   -0.20    2.40
   3  12   1    1.20    2.70
  -3  12  -1    4.10    5.00
   3  12   1   -2.10    3.70
   3 -12  -1    0.40    2.50
   3 -12  -1   -4.30    2.90
   3  12   1   -1.50    3.40
   3 -12  -1   -0.80    3.10
   3 -12  -1   -1.00    2.50
   3 -12  -1    1.80    2.60
   3 -12  -1   -1.00    2.70
  -3 -12   1   -5.40    4.50
   3 -12  -1   -1.60    2.40
   4  12  -1    3.30    3.40
   4  12  -1    1.60    2.20
   4 -12   1    5.00    2.60
  -4 -12  -1    3.20    2.30
   4 -12   1    1.90    2.00
   4 -12   1    4.50    2.20
   4 -12   1    1.20    1.90
   4 -12   1    1.60    2.40
   4 -12   1    1.90    1.90
  -4 -12   1    3.50    2.20
   4  12   1    3.70    2.60
   4  12   1    5.70    3.00
   4 -12  -1    5.00    2.50
   4 -12  -1    4.40    2.70
   4 -12  -1    6.00    2.20
   4 -12  -1    5.00    2.80
   4 -12  -1    5.10    2.50
   4  12   1    3.40    2.50
   4 -12  -1    4.60    2.40
   0  13   1   84.69    9.50
   0 -13  -1   98.59    9.20
   0 -13  -1   81.59   12.80
   0 -13  -1  147.49   17.00
   0  13   1  101.59   14.70
   0  13  -1   91.59    9.50
   0 -13   1   90.09   34.20
   0 -13   1   85.49    9.70
   0 -13  -1   91.49    9.70
   0 -13   1   96.19    9.30
   0 -13  -1   90.09   30.00
   0  13   1   98.59   11.00
   0 -13   1  129.39   36.00
   0 -13  -1   87.39   32.50
   0  13  -1  127.99   15.90
   1 -13   1  292.27   22.60
  -1  13   1  331.87   26.70
   1  13  -1  307.97   23.20
  -1  13   1  316.07   22.90
  -1 -13  -1  366.96   28.80
   1 -13   1  267.07   23.20
   1 -13   1  290.97   24.40
  -1 -13  -1  285.97   26.60
   1 -13   1  288.87   49.30
   1 -13   1  310.27   23.10
   1 -13   1  292.37   22.30
   1 -13   1  291.47   22.50
  -1 -13  -1  294.77   82.19
   1  13  -1  339.27   28.60
  -1 -13  -1  268.47   62.69
  -1 -13  -1  288.87   27.50
   1 -13   1  331.67   55.69
   1  13  -1  282.97   27.50
   1  13  -1  325.57   25.60
   1  13   1  268.77   27.50
  -1 -13   1  195.38   52.89
   1 -13  -1  262.47   22.30
   1  13   1  302.97   27.90
   1  13   1  272.67   23.90
   1  13   1  252.17   22.80
  -1 -13   1  250.37   61.69
   1 -13  -1  388.26   64.79
   1 -13  -1  302.17   54.79
   1 -13  -1  294.07   24.60
  -1  13  -1  290.57   25.60
   1  13   1  313.07   28.20
   1 -13  -1  275.97   22.10
   1 -13  -1  277.07   23.60
  -1  13  -1  282.47   22.60
   1 -13  -1  298.57   22.60
   2 -13   1   96.29   44.00
   2  13  -1   87.29    9.90
   2 -13   1   93.39    9.70
   2 -13   1   94.59    9.60
   2 -13   1  102.89   10.70
   2  13  -1   94.19   10.10
   2  13  -1   96.09   15.40
   2 -13   1  110.49   10.90
   2 -13   1   99.39    9.70
   2 -13   1  107.19    8.60
  -2 -13  -1   82.09   10.30
   2 -13   1  110.49   26.10
   2 -13   1  101.99   20.70
   2 -13   1  105.99   29.50
   2 -13   1   98.39    9.90
   2 -13   1   98.49   10.20
  -2  13   1  124.29   13.50
   2 -13   1   88.19    9.30
  -2  13   1  102.59   10.00
   2  13  -1  124.59   18.70
   2 -13  -1   96.19   25.50
  -2  13  -1  120.19   15.10
   2 -13  -1   85.29   10.10
  -2  13  -1  107.19   10.30
   2 -13  -1  100.59    9.60
   2  13   1  137.79   19.10
   2 -13  -1   97.59    9.90
   2 -13  -1   88.69   28.70
   2 -13  -1   86.29    9.60
   2 -13  -1  118.59   10.90
   2 -13  -1   93.59   10.00
   2  13   1   82.39   15.30
  -2 -13   1  110.29   10.70
   2  13   1   99.19   10.00
   2  13   1   84.89    9.90
   2 -13  -1   89.99    9.50
   2 -13  -1   96.89    9.60
   3 -13   1   11.70    3.60
   3  13  -1   16.80    3.90
   3 -13   1   13.90    3.30
   3 -13   1   12.10    3.60
   3 -13   1   12.40    4.00
   3 -13   1   11.60    4.00
  -3 -13  -1   13.50    6.50
   3 -13   1    7.80    2.90
  -3  13   1   10.80    3.90
   3  13  -1   13.60    4.80
   3 -13   1   10.70    3.70
   3 -13  -1   13.50    4.10
   3 -13  -1   13.80    3.90
   3 -13  -1   15.50    4.20
  -3 -13   1   24.40    6.20
   3  13   1   -2.50    4.50
   3  13   1    9.30    4.50
   3 -13  -1   13.40    3.20
   3 -13  -1   16.50    4.00
   3 -13  -1   11.40    4.00
   3 -13  -1   10.60    3.20
   4  13  -1    3.30    2.40
   4 -13   1    0.50    3.10
   4 -13   1    2.00    2.10
  -4 -13  -1    0.90    1.70
   4 -13   1    0.00    1.90
   4  13  -1    1.00    1.80
   4 -13   1   -0.50    1.50
   4 -13   1    1.90    1.90
   4 -13  -1   -1.60    1.50
   4 -13  -1    1.90    2.40
   4 -13  -1    2.30    2.00
   4  13   1   -0.10    1.80
   4  13   1    2.50    2.50
  -4 -13   1    0.70    1.70
   4 -13  -1    1.60    1.80
   4 -13  -1    2.30    1.60
   0  14   1   -0.70    2.40
   0  14  -1    0.80    4.00
   0  14   1   -5.80    3.90
   0 -14  -1   -2.50   14.60
   0 -14  -1    4.20    6.50
   0 -14  -1   -3.40    4.40
   0 -14   1    9.70   17.40
   0 -14  -1    2.40   17.60
   0 -14   1    1.10    2.40
   0 -14  -1    3.10    3.60
   0 -14  -1    0.40    2.20
   0  14   1    4.50    4.90
   0  14  -1    1.30    2.50
   0 -14   1    5.40    3.50
   0 -14   1    4.00   14.70
   1  14  -1  247.48   21.10
   1 -14   1  270.17   20.80
   1 -14   1  252.57   21.40
  -1 -14  -1  297.17   26.70
  -1 -14  -1  145.39   53.59
   1 -14   1  226.38   47.40
   1 -14   1  211.08   42.10
   1 -14   1  251.07   21.30
  -1 -14  -1  250.27   21.10
   1 -14   1  265.67   21.00
  -1  14   1  271.87   21.30
  -1 -14  -1  216.98   52.79
   1 -14   1  250.47   20.30
   1 -14   1  262.17   21.10
   1 -14   1  283.37   21.10
   1  14  -1  254.77   21.60
  -1  14   1  204.48   30.40
   1 -14  -1  286.87   21.70
  -1  14  -1  273.57   21.40
  -1  14  -1  348.67   31.40
  -1 -14   1  237.48   53.29
   1 -14  -1  264.47   20.50
   1  14   1  265.57   21.70
   1 -14  -1  315.37   21.40
  -1 -14   1  234.08   58.19
   1 -14  -1  294.57   52.69
   1 -14  -1  248.48   52.09
   1 -14  -1  273.77   20.70
   1  14   1  274.67   21.40
  -1 -14   1  277.37   21.30
   1 -14  -1  271.87   21.00
  -2  14   1   23.60    5.00
   2  14  -1   23.50    5.20
   2 -14   1   28.30    3.90
   2 -14   1   33.80    5.60
   2 -14   1   20.70    5.40
  -2 -14  -1   37.00    6.70
  -2  14   1   22.10    7.10
   2 -14   1   23.30    4.50
   2  14  -1   27.10    9.40
   2  14  -1   23.00    5.10
   2 -14   1   31.30    5.50
   2 -14   1   16.20    4.60
   2 -14   1   29.80    5.60
   2 -14   1   24.50    5.50
   2  14  -1   32.60   11.10
   2 -14  -1   25.10    5.40
   2 -14  -1   21.50   17.00
   2  14   1   21.50    4.50
   2 -14  -1   32.60    5.70
   2  14   1   28.00    5.80
   2 -14  -1   20.40    4.50
   2 -14  -1   11.60   13.70
   2  14   1   28.80   10.10
  -2 -14   1   20.70    4.90
   2 -14  -1   36.80    6.20
   2  14   1   13.00    9.00
   2 -14  -1   16.50    4.70
   2 -14  -1   29.40    5.10
   2 -14  -1   29.90    4.30
  -2  14  -1   29.30    5.20
  -2  14  -1   41.90    8.80
   3  14  -1    4.50    4.20
   3 -14   1    5.00    2.90
  -3 -14  -1   -5.80    5.20
   3 -14   1    2.20    2.40
  -3  14   1    4.80    3.10
   3 -14   1    2.70    2.70
   3 -14   1    6.00    3.20
   3 -14   1    0.60    2.20
   3 -14   1   -2.80    1.80
   3  14  -1    6.00    3.90
   3 -14  -1    7.10    3.10
   3 -14  -1    1.40    2.50
   3 -14  -1    4.00    3.40
   3 -14  -1    1.30    2.40
   3  14   1   -1.00    3.20
  -3 -14   1   -0.70    3.50
   3 -14  -1    1.20    2.50
   3 -14  -1   -0.80    4.40
   4 -14   1   10.40    2.40
   4 -14   1   16.90    2.90
   4 -14   1   19.60    3.10
  -4 -14  -1   16.00    3.20
   4  14  -1    7.90    2.90
   4 -14   1   15.70    2.60
   4 -14  -1   10.70    2.10
  -4 -14   1   18.10    3.40
   4  14   1   11.90    2.50
   4  14   1    7.00    4.00
   4 -14  -1   14.20    2.60
   4 -14  -1   10.20    2.30
   0  15   1  102.09   11.40
   0  15  -1  104.59   16.70
   0  15   1   75.99    9.10
   0  15   1   81.59   13.40
   0 -15  -1   82.79    8.90
   0 -15   1  123.59   46.50
   0 -15   1   99.69    9.60
   0  15  -1   87.59    9.30
   0 -15   1   88.79    9.10
   0 -15  -1  106.49   33.20
   0  15  -1   97.69   14.20
   0 -15  -1  122.59   47.60
   0 -15  -1   92.99    9.50
   0 -15   1   83.39   32.90
   1 -15   1   26.50    5.50
   1 -15   1   29.50   19.60
  -1 -15  -1   38.10    6.30
  -1  15   1   27.70    7.70
   1  15  -1   38.20   11.30
   1 -15   1   33.50    5.40
   1 -15   1   23.50    4.50
   1  15  -1   32.70    6.60
   1 -15   1   28.30    5.30
   1  15  -1   29.40    5.20
   1 -15   1   22.40    4.10
  -1 -15  -1    6.00   52.79
   1 -15   1   33.50    5.80
  -1  15   1   35.40    6.30
   1  15  -1   34.30   10.10
   1  15  -1   33.40   11.80
   1 -15   1   40.50    6.00
  -1 -15  -1   44.90   40.40
   1 -15  -1   30.70    5.30
   1 -15  -1   26.20    4.70
  -1 -15   1  -16.50   27.50
   1  15   1   34.30    6.10
  -1  15  -1   28.80    5.50
   1  15   1   52.09   12.60
   1 -15  -1   30.20    5.80
   1 -15  -1   30.10    5.10
   1 -15  -1   25.70   21.10
   1 -15  -1   36.80    5.70
   1  15   1   24.10    5.20
   1  15   1   33.30    9.90
   1 -15  -1   31.30    5.40
  -1 -15   1   -3.40   45.30
  -1  15  -1   41.20    9.30
  -1 -15   1   28.40    5.30
  -2 -15  -1  244.78   19.60
   2 -15   1  223.38   19.20
   2 -15   1  228.18   17.10
   2 -15   1  237.28   18.60
   2  15  -1  234.78   19.40
  -2  15   1  304.07   31.50
  -2  15   1  237.08   18.80
   2 -15   1  237.28   19.20
   2 -15   1  238.18   19.50
   2  15  -1  256.77   29.90
   2  15  -1  239.48   19.20
   2 -15   1  251.87   19.10
   2 -15   1  206.48   18.50
  -2  15  -1  218.98   18.60
   2 -15  -1  232.08   19.30
   2 -15  -1  242.88   18.90
  -2 -15   1  257.57   18.80
   2 -15  -1  215.08   18.20
   2  15   1  278.67   27.40
   2 -15  -1  227.18   17.60
   2 -15  -1  143.39   29.70
  -2 -15   1  243.58   19.60
  -2  15  -1  292.77   29.80
   2  15   1  227.78   19.20
   2 -15  -1  254.47   19.40
   2 -15  -1  245.38   18.90
   2  15   1  224.08   18.80
   3 -15   1   13.70    3.40
   3 -15   1    9.30    2.90
  -3  15   1    8.30    3.30
   3  15  -1   17.50    3.50
  -3 -15  -1   17.50    5.00
   3 -15   1   17.70    4.00
   3 -15   1   13.90    3.30
   3  15  -1   12.00    4.20
   3 -15   1   11.70    3.50
   3 -15  -1    8.30    2.70
   3 -15  -1   17.00    4.10
   3 -15  -1   12.50    3.30
   3 -15  -1    8.60    2.80
   3  15   1    8.70    5.30
  -3 -15   1   17.90    4.40
   3 -15  -1   19.00    3.80
  -4 -15  -1    8.90    2.10
   4 -15   1    5.70    1.90
   4 -15   1    2.40    2.00
   4 -15  -1    6.40    1.80
  -4 -15   1    8.20    2.20
   0 -16   1    2.20    2.60
   0  16   1   -5.10    6.50
   0 -16   1   -2.00    3.30
   0 -16   1    4.90   19.70
   0  16   1    4.40    7.20
   0 -16  -1   -2.80    3.40
   0 -16   1   -1.50    3.10
   0 -16  -1   -1.10    2.20
   0  16  -1    2.90    6.10
   0  16   1    2.50    2.60
   0  16  -1    2.30    6.70
   0  16  -1   -3.00    5.40
   0 -16  -1    2.80   26.10
   0  16  -1   -4.00    2.30
   0 -16  -1    0.20    3.40
   0 -16   1  -29.90   18.70
   0 -16  -1    7.00   22.60
   0 -16   1   -4.10    2.50
   0  16   1    4.70    4.50
   1  16  -1   39.30    6.80
   1 -16   1   29.40    6.10
   1 -16   1   31.90    6.70
   1 -16   1   35.50    5.90
  -1  16   1   52.09   12.40
   1 -16   1   65.59   26.90
   1  16  -1   53.09   11.30
  -1 -16  -1   68.09   55.89
   1 -16   1   51.29   22.80
  -1 -16  -1   24.50   35.60
   1 -16   1   43.20    6.00
   1 -16   1   36.60    5.60
   1 -16  -1   22.80    5.10
  -1 -16   1   52.29   43.00
   1 -16  -1   71.39   30.50
   1  16   1   11.50   10.60
  -1 -16   1   -8.70   30.70
  -1  16  -1   36.30   10.60
   1 -16  -1   34.50    7.60
   1 -16  -1   35.20   19.80
   1  16   1   41.00    8.50
   2 -16   1  111.29   11.30
  -2  16   1  133.89   11.50
   2 -16   1  119.19   11.20
   2  16  -1  121.09   11.70
   2 -16   1  128.39   11.00
   2  16  -1  123.69   11.30
  -2 -16  -1  121.99   12.00
   2 -16   1  107.49   11.30
   2 -16   1  115.89   11.40
   2 -16   1  121.29   11.00
  -2 -16   1  123.39   16.10
   2 -16  -1  116.49    9.80
  -2  16  -1  136.19   11.40
   2  16   1  126.49   11.70
  -2 -16   1  123.89   11.90
   2 -16  -1  111.19   10.80
   2 -16  -1  132.99   11.80
   2  16   1  126.69   11.40
   2 -16  -1  129.69   11.30
   2 -16  -1  114.29   11.40
   2 -16  -1  120.09   10.60
   3 -16   1    5.50    2.40
   3 -16   1    2.90    2.50
  -3  16   1    6.40    2.80
   3 -16   1    0.90    2.00
   3 -16   1    1.20    2.20
  -3 -16  -1    1.20    5.80
   3 -16   1    0.50    1.50
   3  16  -1    2.50    2.60
   3 -16  -1   -3.20    3.40
   3  16   1    2.50    2.60
   3 -16  -1    0.20    1.70
   3 -16  -1    1.60    2.20
  -3 -16   1    3.40    2.20
   3 -16  -1    2.20    2.00
  -3 -16   1    2.70    3.00
   3 -16  -1    1.40    2.80
   0 -17   1  103.79   10.50
   0 -17  -1  102.69   10.10
   0 -17   1  104.59   10.10
   0 -17   1   76.89   44.90
   0  17  -1  112.79   19.10
   0 -17  -1   50.09   39.30
   0 -17  -1  116.19   10.80
   0 -17   1  102.69   33.80
   0 -17  -1   43.50   30.10
   0 -17  -1  115.59   10.40
   0  17   1  111.49   10.70
   0 -17   1  108.49   10.20
   0  17  -1  103.99   10.60
   0  17   1  129.69   21.10
   0  17   1  117.09   12.50
   0 -17   1   93.89    9.90
   0 -17  -1  113.89   10.50
   1 -17   1   -8.40   25.20
   1 -17   1   21.60    5.60
   1 -17   1   37.80    5.60
   1 -17   1   36.90    6.10
  -1  17   1   32.30    5.60
   1 -17   1   31.80    4.70
   1 -17   1   24.40    5.30
   1  17  -1   30.60    5.60
   1 -17   1   21.00    4.80
   1  17  -1   33.10    6.80
  -1 -17  -1   24.00    4.90
   1  17   1   32.80    6.00
   1 -17  -1   34.10    4.80
  -1 -17   1   -4.00   56.29
   1 -17  -1   24.10   23.20
   1  17   1   26.20    4.90
   1 -17  -1   32.50    5.90
   1 -17  -1   37.00    5.60
   1 -17  -1   28.00    5.30
  -1 -17   1   28.20    4.90
  -1  17  -1   34.30    5.30
  -1 -17   1   37.10    5.60
   2 -17   1   29.40    5.70
  -2 -17  -1   39.40    6.40
  -2  17   1   35.00    6.10
  -2 -17  -1   43.70    5.70
   2 -17   1   29.80    4.70
   2 -17   1   39.90    6.50
   2  17  -1   43.30    5.90
  -2  17  -1   39.70    5.40
   2 -17  -1   44.90    8.40
   2 -17  -1   31.00    5.00
   2  17   1   39.50    6.00
   2 -17  -1   35.40    5.70
   2 -17  -1   32.90    4.00
  -2 -17   1   24.00    4.70
  -2 -17   1   45.60    6.60
   2  17   1   39.20    5.60
   2 -17  -1   33.20    5.60
   2 -17  -1   40.00    5.30
   3  17  -1    2.80    2.20
  -3 -17  -1    2.40    1.80
   3 -17   1    4.30    2.00
  -3 -17  -1    6.30    3.70
   3  17  -1    4.60    2.00
   3 -17   1   -0.60    1.20
   3 -17   1   -0.10    2.10
   3 -17   1    1.90    2.00
   3 -17  -1    2.60    1.60
   3 -17  -1    2.70    2.10
   3  17   1    1.90    2.30
  -3 -17   1    2.10    2.60
   3 -17  -1    1.40    1.80
   3  17   1    2.70    2.00
  -3 -17   1    3.20    2.40
   0 -18   1   11.10    3.20
   0 -18   1   17.40    4.20
   0 -18  -1   11.30    3.70
   0  18   1   16.10    7.10
   0  18  -1   11.50    3.40
   0 -18  -1   -0.10    5.00
   0 -18   1   11.80    3.60
   0  18   1   13.20    3.80
   0 -18  -1   10.80    3.00
   1 -18   1   14.00    3.90
   1 -18   1   10.80    2.90
   1  18  -1   25.00    5.80
   1 -18   1   12.20    3.50
   1 -18   1   16.10    3.00
  -1  18   1   13.50    3.30
  -1 -18  -1   20.70    4.70
   1  18  -1   11.40    3.10
  -1 -18  -1   14.70    3.30
   1 -18  -1   10.40    3.30
  -1 -18   1    9.90    3.00
  -1  18  -1   16.60    3.90
   1  18   1   23.00    5.20
   1 -18  -1   12.20    3.70
   1 -18  -1    7.90    2.80
   1  18   1   15.40    3.60
   1 -18  -1   10.10    4.90
  -1 -18   1   18.10    4.20
   1 -18  -1   15.50    3.20
  -2 -18  -1    4.70    3.00
   2 -18   1    2.60    2.40
   2 -18   1    1.10    2.20
   2 -18   1    4.00    2.50
   2  18  -1    2.90    2.40
   2 -18   1    3.50    3.30
   2 -18   1    2.30    1.60
  -2  18   1    1.30    2.10
   2  18   1    1.50    2.30
  -2 -18   1    2.10    2.20
  -2 -18   1    3.60    2.60
   2 -18  -1    1.30    2.30
  -2  18  -1    3.00    2.40
   2 -18  -1    0.60    1.80
   2  18   1    5.40    3.00
   2 -18  -1    4.80    2.80
   2 -18  -1    2.00    2.40
   3 -18   1    3.80    1.40
   3 -18   1    0.40    2.00
   3  18   1   -0.40    1.80
  -3 -18   1    3.20    1.30
   3 -18  -1    4.10    1.60
   3 -18  -1    2.40    1.30
   3  18   1    1.30    1.40
   0 -19  -1    7.60    2.60
   0 -19   1    9.00    2.70
   0 -19  -1    3.40    2.80
   0  19  -1    7.40    3.10
   0 -19   1    2.90    3.40
   0  19   1    5.10    2.60
   0 -19   1    2.00    2.10
   0 -19   1    4.20    2.70
   1 -19   1    7.70    3.40
   1 -19   1    6.40    2.10
   1 -19   1    6.70    2.40
   1 -19   1    5.90    2.50
   1  19  -1    5.40    3.50
  -1 -19  -1    9.90    3.10
  -1 -19  -1    9.00    3.30
  -1  19   1    6.90    2.60
  -1 -19  -1    9.60    3.20
   1 -19  -1    4.10    2.60
  -1 -19   1    7.70    2.70
  -1  19  -1    6.40    2.70
  -1 -19   1    9.50    4.60
   1  19   1    5.30    2.90
   1 -19  -1    4.60    2.00
   1 -19  -1    3.80    2.10
  -1 -19   1    2.10    2.20
   1 -19  -1    8.50    3.60
  -1 -19   1    8.50    3.30
   1  19   1    5.90    3.60
  -2  19   1   17.60    3.20
  -2 -19  -1   18.00    3.40
   2  19  -1   23.60    4.10
   2 -19   1   12.40    2.80
  -2 -19  -1   28.60    3.90
   2 -19   1   24.10    3.30
   2 -19  -1   14.90    3.10
   2 -19  -1   16.90    3.10
   2 -19  -1   21.60    4.10
  -2 -19   1   27.50    3.60
  -2  19  -1   24.70    4.80
   2  19   1   23.10    3.20
  -2 -19   1   20.80    3.50
   0 -20  -1    0.50    1.90
   0 -20   1    2.60    2.00
   0 -20   1    4.70    2.30
   0 -20  -1    1.60    1.80
   0  20   1    0.90    2.20
   0 -20  -1    3.20    1.90
   0  20  -1    1.30    2.10
   0 -20   1    3.40    1.90
   1 -20   1    2.10    2.50
   1 -20   1    1.10    1.70
  -1 -20  -1    1.20    1.60
   1  20  -1    1.20    1.90
  -1 -20  -1    0.80    1.90
  -1 -20  -1    6.30    3.40
   1 -20   1    2.60    1.70
  -1  20   1    1.80    2.00
  -1 -20  -1    2.80    2.40
   1 -20  -1    2.40    1.70
  -1 -20   1    1.80    2.50
  -1 -20   1    3.40    1.90
  -1  20  -1    2.40    2.10
  -1 -20   1   -0.10    2.10
   1 -20  -1   -0.20    2.20
   1  20   1    1.50    2.00
   1 -20  -1    1.00    1.80
  -1 -20   1    1.90    1.80
   1 -20  -1    0.80    2.30
  -2 -20  -1   -1.20    1.70
   2 -20   1    3.00    1.80
   2  20  -1    1.30    2.00
   2 -20   1   -0.30    1.40
   2  20   1    0.90    1.80
  -2 -20   1    0.80    2.00
   2 -20  -1    3.00    1.80
   2 -20  -1   -0.10    1.20
  -2 -20   1    3.90    2.10
   0 -21   1   15.90    2.80
   0 -21   1   14.50    2.90
   0 -21  -1   11.50    2.50
   0 -21   1   14.70    2.20
   0  21   1   11.30    3.20
   0 -21  -1   13.60    2.50
   0 -21  -1    8.60    2.40
   0  21  -1   10.40    3.10
  -1  21   1    5.60    2.10
   1 -21   1    4.40    1.80
  -1 -21  -1    3.30    1.70
   1 -21   1    5.10    1.80
  -1 -21  -1    4.70    1.80
   1  21  -1    7.00    2.10
   1 -21  -1    4.00    1.70
   1 -21  -1    6.80    2.00
  -1  21  -1    6.80    2.40
   1  21   1    8.10    2.00
  -1 -21   1    4.50    1.80
  -1 -21   1    7.10    2.20
   0   0  -2    1.00    0.80
   0   0   2    4.00    3.10
   0   0   2    1.70    0.80
   0   0   2    2.10    0.80
   0   0   2    3.20    3.00
   0   0  -2    1.90    0.90
   0   0  -2    1.80    0.80
   0   0  -2    1.50    0.90
   0   0  -2    2.30    0.80
   1   0  -2   18.50    3.00
   1   0  -2   18.60    3.50
  -1   0   2   35.80   12.70
  -1   0  -2   16.10    1.80
   1   0  -2   17.20    3.10
  -1   0   2   15.30    3.10
  -1   0  -2   17.70    2.50
  -1   0   2   16.80    3.30
  -1   0  -2   16.00    1.80
  -1   0  -2   12.30    3.00
  -1   0  -2   16.10    1.90
  -2   0   2  111.39   10.80
  -2   0   2  120.69   11.00
  -2   0  -2  118.39   10.10
  -2   0  -2  112.79   10.00
   2   0  -2  118.09   10.50
  -2   0  -2  112.89   10.60
   2   0  -2  119.69   10.60
   3   0  -2  251.27   20.40
   3   0   2  253.27   21.00
  -3   0   2  246.08   20.10
   3   0   2  277.07   20.00
   3   0   2  261.87   20.30
   3   0  -2  264.77   20.10
   3   0  -2  281.27   20.90
   3   0   2  255.07   20.60
  -3   0   2  257.97   22.40
  -3   0  -2  238.98   21.40
   3   0   2  255.07   20.80
  -3   0   2  238.18   22.10
   3   0  -2  259.47   19.90
   3   0   2  244.18   20.30
   3   0  -2  264.97   20.20
   3   0   2  254.47   21.00
  -3   0  -2  266.17   21.80
   3   0   2  251.17   20.20
   3   0   2  260.47   20.30
   4   0   2   99.19   10.40
   4   0   2   90.09   10.10
   4   0   2  102.19   10.10
  -4   0   2  127.99   16.80
   4   0  -2   92.09    9.90
   4   0  -2  116.19   10.60
   4   0  -2   97.89   10.70
   4   0   2  114.49   10.00
   4   0   2   96.59   10.60
  -4   0  -2  126.69   15.40
   4   0  -2   91.39    9.90
   4   0  -2   89.09   10.10
  -4   0  -2  100.49   13.60
   4   0  -2  109.79   10.40
   4   0   2  100.39   10.40
  -4   0   2  101.69   10.30
   4   0   2  124.49   11.00
  -4   0   2  129.19   16.40
   5   0   2   -0.40    1.90
   5   0  -2    4.40    2.00
   5   0  -2    2.80    2.40
   5   0   2    2.50    2.00
   5   0  -2    5.80    2.30
   5   0   2    1.80    1.80
  -5   0   2    0.20    2.70
   5   0   2    3.10    4.20
   5   0   2   -2.00    3.00
   0   1   2 4093.29  271.67
   0  -1   2 3724.53  269.67
   0   1   2 4032.50  272.87
  -1  -1  -2 1699.33  119.39
   1   1  -2 1603.74  119.59
  -1  -1   2 1777.82  119.79
   1   1   2 1739.53  118.99
   1  -1  -2 1685.43  119.59
  -1  -1   2 1912.01  130.89
  -1  -1   2 1909.01  132.49
   1  -1  -2 1745.93  119.59
  -1   1  -2 1847.52  118.59
  -2  -1  -2   83.29    8.90
  -2  -1  -2   78.79    8.90
  -2   1   2   82.39    9.40
   2   1  -2   77.19    9.30
   2   1  -2   84.19    9.50
  -2  -1   2  101.29   10.10
   2  -1  -2  117.29   29.30
  -2   1  -2  118.09    9.70
   2  -1  -2  129.59   10.00
   2   1   2  116.79    7.80
  -2  -1   2  107.89   10.30
   2  -1  -2  108.79    9.40
  -2   1  -2  111.59    8.90
   2   1   2  105.99    7.80
  -2   1  -2  110.29    8.90
   3  -1   2  291.57   22.50
  -3  -1  -2  309.57   24.50
   3  -1   2  284.57   23.00
   3  -1   2  282.57   22.50
   3  -1   2  276.27   22.70
   3   1  -2  305.77   22.90
  -3   1   2  285.27   22.50
   3   1  -2  306.47   22.40
  -3   1   2  302.67   24.80
   3  -1   2  303.77   23.50
   3  -1   2  305.17   22.90
   3   1  -2  292.97   23.80
   3   1  -2  306.27   23.00
   3  -1   2  303.97   22.30
  -3   1   2  292.97   24.50
  -3  -1  -2  311.77   24.60
   3  -1   2  292.37   23.40
   3   1   2  290.27   22.60
  -3  -1   2  324.57   25.50
   3  -1  -2  293.37   21.60
  -3  -1   2  277.27   24.80
   3   1   2  294.97   22.90
   3   1   2  269.37   22.80
   3  -1  -2  291.57   22.30
  -3   1  -2  281.97   23.70
   3  -1  -2  288.07   22.90
   3   1   2  278.37   22.40
   3   1   2  289.37   22.50
   3   1   2  294.97   23.50
   3  -1  -2  306.37   22.80
   3  -1  -2  252.67   23.80
   3  -1  -2  280.37   22.40
   3   1   2  316.67   23.50
   3   1   2  292.57   23.20
  -3   1  -2  277.67   23.60
   4  -1   2  127.19   11.70
   4   1  -2  109.49   11.50
   4  -1   2  104.49   11.50
   4  -1   2  122.19   11.70
  -4  -1  -2  136.89   14.60
  -4  -1  -2  141.79   15.00
   4   1  -2  129.39   11.30
   4   1  -2  134.09   12.30
  -4   1   2  149.99   15.90
  -4   1   2  110.49   15.20
   4   1  -2  102.19   11.00
   4   1  -2   97.39   11.40
   4  -1   2   98.19   10.60
   4  -1   2  114.79   11.30
   4   1  -2  109.09   11.20
  -4   1   2  113.19   11.30
   4  -1   2  111.89   11.30
  -4  -1  -2  109.59   11.60
   4  -1   2  117.89   11.20
  -4  -1   2  143.69   15.60
   4   1   2  112.59   11.70
  -4   1  -2  124.59   13.50
  -4   1  -2  121.79   13.50
   4   1   2  120.19   11.60
   4  -1  -2  142.39   11.70
   4  -1  -2  121.39   11.40
   4   1   2  121.79   10.80
   4   1   2  122.89   11.20
  -4  -1   2  148.19   15.80
  -4  -1   2  118.49   11.20
   4  -1  -2  146.99   12.50
   4  -1  -2  122.49   11.30
   4  -1  -2  113.89   11.20
   4   1   2  110.49   11.30
   4  -1  -2  120.79   11.70
   4   1   2  117.59   11.70
   5   1  -2   20.50    3.50
   5   1  -2   19.30    3.10
   5  -1   2   15.80    3.50
   5  -1   2   25.50    3.80
   5  -1   2   15.00    3.10
   5  -1   2   18.10    3.60
  -5   1   2   25.80    3.80
   5   1  -2   17.10    3.80
   5   1   2   21.80    3.20
   5   1   2   18.90    4.40
   5   1   2   12.00    2.80
  -5  -1   2   22.80    5.30
   5   1   2    9.10    2.80
   5  -1  -2   13.20    2.60
   5   1   2   11.10    2.70
   5  -1  -2   19.90    3.60
   5  -1  -2   22.40    3.90
   5  -1  -2   16.20    3.60
   0   2  -2   95.79    6.90
   0   2   2  142.99   17.50
   0  -2   2  104.69   13.60
   0   2  -2   88.29    6.80
   0   2  -2   79.09    6.60
   0   2   2   85.39    7.00
   0  -2  -2   83.69    7.10
   0   2   2  134.49   18.80
   0  -2  -2   83.59    7.00
   0  -2   2  116.29   13.50
   0  -2  -2   82.69    7.00
   0   2   2   92.49    7.10
   1  -2   2 3597.14  271.77
   1  -2   2 4009.80  272.17
  -1  -2   2 4234.98  283.17
  -1  -2   2 4386.96  286.17
   2   2  -2  225.98   18.10
  -2   2   2  235.78   18.30
   2   2  -2  252.27   18.80
   2   2  -2  219.68   18.40
  -2  -2  -2  210.18   17.90
  -2   2   2  249.08   18.40
  -2  -2  -2  216.08   18.00
   2  -2   2  213.18   20.90
   2  -2   2  255.27   22.80
   2  -2  -2  232.38   42.50
  -2  -2   2  217.18   18.70
   2   2   2  241.58   17.10
  -2   2  -2  215.18   17.10
   2  -2  -2  274.17   57.99
   2   2   2  221.08   17.20
  -2   2  -2  221.28   17.50
  -2  -2   2  238.28   47.40
   2  -2  -2  234.28   17.90
  -2  -2   2  223.58   18.70
  -2   2  -2  225.38   17.10
   2  -2  -2  229.08   17.70
  -3   2   2   33.90    7.00
  -3   2   2   20.00    5.10
   3  -2   2   21.60    4.90
  -3  -2  -2   21.30    6.20
   3  -2   2   33.00    6.00
   3  -2   2   31.50    5.50
   3   2  -2   26.10    5.40
   3  -2   2   22.00    4.80
   3   2  -2   19.70    5.80
  -3  -2  -2   23.80    5.90
   3   2  -2   25.20    4.90
   3   2  -2   25.80    5.30
   3  -2   2   17.30    5.00
   3  -2   2   17.60    4.60
   3  -2   2   24.00    4.60
   3  -2   2   16.10    4.10
   3  -2   2   19.60    4.70
   3  -2   2   28.90    5.40
   3   2  -2   25.00    5.90
  -3   2   2   22.10    5.70
  -3   2  -2   20.00    5.00
   3  -2  -2   29.20    5.60
   3   2   2   28.60    5.90
  -3  -2   2   31.30    7.70
   3  -2  -2   20.90    4.70
  -3  -2   2   31.20    7.20
   3  -2  -2   27.40    5.20
   3  -2  -2   24.30    5.20
   3   2   2   29.40    5.50
   3  -2  -2   23.50    4.90
   3  -2  -2   21.50    4.60
   3   2   2   27.50    6.00
   3   2   2   26.80    5.60
   3   2   2   19.40    4.60
   3  -2  -2   32.50    5.90
  -3   2  -2   31.60    5.90
   3   2   2   20.90    5.20
   4  -2   2   10.00    4.00
  -4  -2  -2    9.70    5.80
   4  -2   2    6.60    3.50
   4  -2   2    9.70    3.20
  -4   2   2    5.50    3.70
  -4  -2  -2   12.60    6.20
   4   2  -2    6.30    3.10
   4  -2   2   15.70    4.50
  -4   2   2    7.90    5.90
   4   2  -2    5.50    3.50
  -4  -2  -2   11.40    4.20
   4   2  -2    9.80    4.30
   4   2  -2   14.60    4.70
  -4   2   2    4.00    4.60
   4  -2   2    8.40    3.50
   4   2  -2    7.00    3.20
   4  -2   2    9.90    3.60
   4   2  -2    7.90    3.90
   4  -2   2   11.50    3.80
   4  -2  -2   13.60    3.80
   4  -2  -2    9.40    4.20
  -4  -2   2   14.40    4.30
   4  -2  -2   10.10    3.50
   4   2   2    5.70    3.30
  -4   2  -2   18.30    6.10
  -4   2  -2    6.60    4.60
   4   2   2    8.30    3.30
   4   2   2   12.70    3.60
  -4  -2   2   12.80    6.40
   4  -2  -2    4.70    4.20
   4   2   2   11.30    4.20
   4  -2  -2    8.30    3.40
   4   2   2    8.50    3.50
   4  -2  -2    7.00    3.40
   4   2   2   10.60    3.90
  -4  -2   2   11.50    7.10
   5  -2   2    1.50    1.70
   5  -2   2    0.80    1.50
   5   2  -2    0.70    1.90
   5  -2   2   -2.40    2.00
   5  -2   2    0.50    1.90
   5  -2   2   -0.20    2.40
   5   2  -2    2.70    2.20
  -5   2   2    0.50    4.10
   5   2  -2    2.20    2.40
   5   2   2    1.00    2.10
   5  -2  -2    2.70    2.20
   5  -2  -2    1.50    3.10
   5   2   2    1.80    2.20
   5  -2  -2    4.40    2.00
   5   2   2    0.40    1.60
   5  -2  -2    3.40    2.40
  -5  -2   2    2.70    3.60
   5   2   2    8.00    2.80
   0  -3  -2    1.80    1.60
   0   3  -2    2.10    1.30
   0  -3  -2   -0.10    1.50
   0   3   2    2.00    1.60
   0   3   2    3.10    6.70
   0  -3   2   -2.10    3.50
   0  -3   2    1.60    1.10
   0  -3   2    3.40    3.90
   0  -3  -2    2.80    1.80
   1  -3   2 2921.61  197.28
  -1  -3  -2 2956.00  195.68
   1  -3  -2 2631.84  195.08
   1   3   2 3192.08  195.08
   1   3   2 2755.12  195.38
  -1  -3   2 2888.21  207.28
  -1  -3   2 3068.99  211.08
  -1   3  -2 2832.02  194.38
   1  -3  -2 3044.30  194.98
   1  -3  -2 2706.23  195.08
  -1  -3   2 2656.23  195.48
   2   3  -2  699.83   49.70
  -2  -3  -2  686.33   49.70
   2   3  -2  671.13   49.99
   2   3  -2  784.82   50.59
   2  -3   2  702.73   51.49
  -2   3   2  712.73   49.50
   2  -3   2  710.33   52.39
  -2  -3  -2  688.03   49.70
  -2   3   2  722.73   49.50
  -2  -3  -2  635.34   49.60
   2  -3  -2  717.63   49.00
  -2  -3   2  711.43   50.49
  -2   3  -2  655.83   48.20
   2   3   2  674.23   48.90
  -2   3  -2  668.83   48.60
  -2  -3   2  733.33   50.59
  -2  -3   2  627.84   73.59
   2  -3  -2  633.54   65.29
   2  -3  -2  445.26   79.39
  -2  -3   2  791.02   74.09
   2   3   2  754.62   52.59
  -2   3  -2  661.63   48.30
   2  -3  -2  624.94   48.50
  -3  -3  -2  140.09   14.30
  -3   3   2  129.99   13.60
   3   3  -2  134.49   12.90
   3   3  -2  127.89   13.40
   3  -3   2  134.79   12.40
   3  -3   2  126.49   11.70
   3  -3   2  136.99   11.90
   3  -3   2  131.39   12.70
   3  -3   2  132.29   12.50
  -3   3   2  156.58   14.40
   3  -3   2  133.69   12.80
   3   3  -2  129.79   13.30
   3   3  -2  139.69   12.80
  -3  -3  -2  130.79   14.00
  -3   3   2  136.59   12.40
   3   3  -2  127.19   11.80
   3  -3   2  140.89   12.80
   3  -3   2  142.99   12.40
   3  -3   2  139.59   12.20
   3  -3   2  144.99   12.30
   3  -3   2  146.59   12.50
   3   3   2  143.79   13.10
   3   3   2  140.49   12.90
   3   3   2  126.69   12.70
   3  -3  -2  112.19   12.00
  -3   3  -2  134.39   12.60
   3  -3  -2  129.49   11.70
  -3   3  -2  137.29   12.70
  -3  -3   2  166.18   15.70
   3  -3  -2  139.29   12.30
   3  -3  -2  147.39   12.60
   3  -3  -2  143.09   12.10
  -3  -3   2  142.59   15.10
   3   3   2  129.49   12.90
   3   3   2  134.79   12.30
   3   3   2  135.19   12.60
   3  -3  -2  143.69   12.30
   3  -3  -2  136.19   12.40
   3   3   2  118.79   11.90
   4  -3   2    6.80    3.20
   4   3  -2    8.90    3.50
   4   3  -2   -0.40    2.50
   4  -3   2    4.20    3.50
   4  -3   2    6.50    3.40
   4  -3   2    5.50    3.10
   4  -3   2    2.20    2.90
   4   3  -2    1.70    5.00
  -4   3   2    3.20    3.60
  -4  -3  -2    5.30    4.20
   4  -3   2    3.30    3.30
  -4   3   2    9.70    5.10
   4   3  -2    4.90    4.30
   4   3  -2    6.10    3.10
  -4   3   2    0.50    4.90
  -4  -3  -2   10.90    6.30
  -4  -3  -2    6.50    6.20
   4  -3   2    4.90    2.80
   4  -3  -2    6.30    3.80
  -4  -3   2    0.30    5.70
   4  -3  -2    4.40    3.10
   4   3   2    4.60    3.20
   4  -3  -2    5.50    3.50
   4  -3  -2    0.80    2.50
   4   3   2    3.50    3.50
   4  -3  -2    4.70    3.40
   4  -3  -2    0.10    5.70
   4   3   2    4.00    3.10
  -4   3  -2    0.00    3.80
  -4   3  -2    7.10    4.20
  -4  -3   2    3.60    3.30
   4   3   2   10.20    3.30
  -4  -3   2    1.50    5.10
   4   3   2    1.50    3.40
   5  -3   2    1.20    1.30
   5   3  -2    2.80    2.30
   5  -3   2    2.90    2.00
   5  -3   2   -1.10    2.70
   5  -3   2   -1.10    2.00
   5   3  -2    1.60    2.90
   5  -3   2    5.80    2.30
   5  -3  -2    0.10    1.70
  -5  -3   2    3.90    2.90
   5   3   2    6.00    2.60
   5  -3  -2    3.00    2.30
   5  -3  -2    2.10    1.80
   5   3   2    0.90    1.80
   5   3   2   -0.10    2.50
   5  -3  -2    3.70    3.30
   0   4   2   46.40   14.70
   0   4   2   31.20    4.50
   0  -4   2   34.30    3.80
   0  -4   2   31.90    4.20
   0  -4   2   32.80   10.00
   0  -4   2   26.70    4.00
   0   4   2   24.60   10.10
   0  -4  -2   38.80    5.10
   0  -4  -2   35.20    4.70
   0   4   2   34.70    4.50
   0  -4  -2   26.60    4.10
   0  -4   2   31.00    3.60
   0   4  -2   30.60    3.90
   0  -4  -2   32.00    4.40
  -1   4   2  244.98   16.70
   1   4  -2  204.98   16.80
  -1  -4  -2  226.68   17.30
   1  -4   2  246.58   22.10
  -1  -4  -2  224.28   17.00
   1   4  -2  232.48   17.40
  -1  -4  -2  239.38   17.00
  -1  -4  -2  239.18   17.10
   1  -4   2  262.37   21.60
  -1  -4  -2  292.27   36.80
   1   4  -2  233.98   17.40
  -1   4  -2  199.98   15.40
  -1  -4   2  188.28   16.80
  -1  -4   2  201.88   16.90
  -1   4  -2  204.28   15.40
  -1  -4   2  258.17   37.00
   1  -4  -2  199.18   16.30
   1  -4  -2  226.48   16.30
  -1   4  -2  207.98   15.50
  -1   4  -2  205.58   15.50
  -1  -4   2  266.57   35.10
   1  -4  -2  222.58   16.20
   1   4   2  210.08   16.50
   1  -4  -2  181.28   16.20
  -2  -4  -2  145.19   13.80
   2   4  -2  165.58   14.20
   2   4  -2  143.89   14.10
  -2   4   2  147.39   13.30
   2  -4   2  146.39   14.30
  -2  -4  -2  148.79   13.80
  -2  -4  -2  144.69   13.70
   2   4  -2  159.78   14.40
  -2   4   2  145.49   13.20
   2  -4   2  150.28   15.20
  -2   4  -2  151.68   12.80
   2  -4  -2  165.08   12.70
   2  -4  -2  173.98   35.10
  -2  -4   2  161.78   14.60
  -2   4  -2  142.59   12.10
  -2   4  -2  144.69   12.10
   2   4   2  171.18   13.70
   2   4   2  167.28   13.50
  -2  -4   2  165.28   14.70
  -2  -4   2  155.08   42.00
  -2  -4   2  190.08   39.70
   2  -4  -2  164.58   36.90
   3  -4   2   13.10    3.80
   3  -4   2   13.20    4.20
   3   4  -2   19.70    5.30
  -3   4   2   14.10    4.60
   3  -4   2   15.20    4.40
   3   4  -2    5.70    5.10
   3   4  -2   10.60    3.80
   3  -4   2   13.20    4.50
   3  -4   2    8.70    3.60
   3   4  -2    6.60    4.10
   3  -4   2   10.80    3.80
   3  -4   2   10.80    3.50
  -3  -4  -2    9.90    4.90
  -3   4   2   14.40    5.00
   3  -4   2   13.60    4.30
   3  -4   2   12.80    3.40
   3  -4   2   14.80    3.80
   3  -4   2   11.30    3.70
  -3  -4  -2    7.80    4.30
   3   4   2   18.60    4.90
   3  -4  -2    8.70    3.40
   3   4   2   11.40    4.40
   3   4   2   13.00    4.00
  -3  -4   2   16.20    6.20
   3   4   2   13.70    7.10
   3  -4  -2   12.50    4.00
  -3   4  -2   15.40    4.10
   3  -4  -2   10.20    3.60
  -3   4  -2   10.30    3.80
   3   4   2   11.30    4.80
   3  -4  -2    9.00    4.40
   3   4   2   11.60    4.60
   3  -4  -2   14.20    3.90
  -3  -4   2    7.50    5.00
   3  -4  -2   10.20    3.60
   3  -4  -2   12.40    3.60
   4  -4   2   26.60    5.30
   4   4  -2   30.10    6.00
   4   4  -2   27.10    5.40
   4  -4   2   28.50    5.90
  -4   4   2   39.90    9.20
   4  -4   2   31.00    6.40
   4  -4   2   34.20    5.90
   4   4  -2   31.10    7.10
  -4  -4  -2   37.40   11.10
   4  -4   2   23.40    5.70
  -4   4   2   28.00   11.40
  -4   4   2   29.40    6.10
  -4  -4  -2   38.40   13.10
   4  -4   2   31.90    8.10
   4  -4   2   23.60    4.70
   4  -4  -2   30.50    5.40
  -4  -4   2   21.20    8.30
   4  -4  -2   19.00    4.90
   4  -4  -2   33.50    7.00
  -4   4  -2   35.80   11.40
   4  -4  -2   29.30    7.80
  -4  -4   2   45.60    9.70
   4   4   2   25.50    6.00
   4  -4  -2   24.50    5.00
   4  -4  -2   26.10    5.50
   4   4   2   20.90    6.50
   4  -4  -2   28.70    5.10
   4   4   2   26.60    7.70
   4   4   2   27.30    5.80
   4   4   2   47.40   10.60
   5   4  -2   13.40    3.20
   5  -4   2   18.60    3.10
   5  -4   2   12.60    2.90
   5  -4   2   17.00    3.10
   5  -4   2   24.70    6.30
   5  -4   2   12.00    2.90
   5   4  -2   17.10    3.00
   5  -4  -2   16.70    3.00
   5  -4  -2   19.20    4.40
   5   4   2   16.60    3.20
  -5  -4   2   18.30    3.90
   5  -4  -2   15.30    3.10
   5   4   2   19.50    3.50
   5  -4  -2    9.40    2.50
   5   4   2   17.90    3.20
   0  -5  -2   76.09    7.50
   0   5   2  113.99   23.40
   0   5   2   75.79    7.10
   0  -5  -2   75.19    7.10
   0  -5  -2   73.89    7.00
   0  -5  -2   71.39    7.10
   0  -5   2   62.89    6.70
   0  -5   2   68.19   14.50
   0  -5   2   63.99   15.30
   0  -5   2   58.99    6.80
   0  -5   2   77.99    6.70
   0   5  -2   69.49    6.70
   0   5   2   81.19   18.70
   0  -5   2   82.29    6.80
  -1  -5  -2   92.49   21.80
   1  -5   2   74.59   15.80
   1  -5   2   73.19   14.70
  -1  -5  -2   54.99    7.10
  -1  -5  -2   59.99    7.70
   1   5  -2   53.09    7.10
  -1  -5  -2   59.19    6.60
  -1   5   2   55.29    6.00
  -1   5   2   48.20    5.80
  -1  -5  -2   99.99   24.20
   1   5  -2   53.09    7.30
  -1  -5  -2   60.59    6.70
   1   5  -2   64.69    7.80
  -1  -5   2   55.89   19.40
  -1   5  -2   48.30    4.90
   1  -5  -2   48.00    6.30
  -1  -5   2   47.50    6.90
  -1   5  -2   52.39    5.30
   1  -5  -2   53.99    6.00
  -1  -5   2   52.59    7.10
  -1   5  -2   51.49    5.00
  -1   5  -2   55.39    5.40
   2   5  -2   80.49   11.40
  -2  -5  -2   83.49   11.40
  -2   5   2   75.69    9.10
  -2  -5  -2   72.19   11.20
   2  -5   2  107.39   13.90
  -2  -5  -2   80.19    9.90
   2  -5   2  103.39   16.60
  -2  -5  -2   83.89    9.90
  -2   5   2   80.59    9.20
   2   5  -2   82.49   10.20
   2   5  -2   77.99   11.20
  -2  -5   2  121.39   39.00
  -2   5  -2  102.29    8.50
   2   5   2  125.09   10.80
  -2  -5   2  111.29   11.10
   2   5   2  118.69   10.60
  -2  -5   2  125.59   39.60
   2  -5  -2   95.59    9.50
  -2   5  -2  105.49    8.50
   2  -5  -2  141.79   33.50
   2  -5  -2  114.79    9.00
   2  -5  -2  129.39   39.20
  -2  -5   2  104.29   11.00
  -2   5  -2   74.69    9.20
   3  -5   2  118.69   11.30
   3   5  -2   97.59   10.10
  -3  -5  -2  108.49   14.70
   3  -5   2  129.59   10.50
   3  -5   2  104.89   10.90
   3  -5   2  117.19   10.20
   3  -5   2  121.59   10.90
  -3   5   2  110.69   12.10
   3   5  -2   96.09   12.90
   3  -5   2  112.79   11.00
   3  -5   2  116.29   10.80
   3  -5   2  113.79   11.10
   3  -5   2   99.29   10.50
   3   5  -2  110.49   11.60
  -3  -5  -2   89.69   13.50
   3  -5   2  112.69   10.60
   3  -5   2  117.09   10.30
   3   5  -2  105.09   11.10
   3   5  -2  110.99   10.70
   3  -5   2  123.39   10.80
  -3   5   2  118.99   12.40
   3   5  -2  123.89   10.30
  -3   5   2   88.39   10.60
   3  -5   2  125.19   10.90
   3   5  -2  102.69   11.80
   3  -5  -2  114.29   10.80
   3  -5  -2  106.09   10.40
   3  -5  -2   81.49   10.00
   3   5   2  107.29   10.20
   3  -5  -2   93.09    9.70
   3   5   2  106.39   10.20
   3   5   2  105.09   11.00
   3  -5  -2  100.39   10.30
  -3  -5   2  118.59   16.30
  -3   5  -2   98.49   10.50
   3   5   2  102.89   11.30
  -3   5  -2  103.39   10.70
   3  -5  -2  103.19   10.20
   3   5   2  110.39   11.20
   3  -5  -2   95.99   10.40
   3  -5  -2  115.99   10.40
  -3  -5   2  105.09   14.80
   4   5  -2   37.00    6.20
   4   5  -2   28.30    5.70
  -4   5   2   42.90    5.80
   4   5  -2   33.20    5.40
   4  -5   2   36.60    6.10
   4  -5   2   26.20    5.40
  -4   5   2   38.30    8.90
   4  -5   2   39.10    6.60
   4  -5   2   35.60    6.00
   4  -5   2   22.20    4.50
   4   5  -2   29.30    5.60
   4  -5   2   28.40    5.30
   4  -5   2   29.60    5.00
  -4   5   2   26.50    7.40
  -4  -5  -2   38.70   10.10
   4  -5   2   38.20    5.90
  -4  -5  -2   24.90    8.20
  -4   5  -2   31.70    6.80
   4  -5  -2   31.30    5.20
   4  -5  -2   27.20    5.30
  -4   5  -2   41.50    7.30
  -4  -5   2   18.50    8.90
   4  -5  -2   39.90    5.50
   4  -5  -2   40.20    6.40
   4   5   2   23.80    5.30
  -4  -5   2   35.40    5.70
   4   5   2   30.80    5.90
   4   5   2   40.60    6.70
   4  -5  -2   37.20    6.40
   4  -5  -2   35.20    6.30
   4  -5  -2   30.00    5.30
  -4  -5   2   23.70    8.90
   4   5   2   32.10    6.60
   4   5   2   42.80    6.10
   5  -5   2    2.30    1.70
   5   5  -2    3.10    2.20
   5  -5   2    3.90    1.90
   5  -5   2    5.10    2.30
   5  -5   2    8.70    3.20
   5   5  -2    4.60    2.30
   5  -5   2    1.60    1.80
   5  -5  -2    2.60    3.10
   5  -5  -2    2.60    1.80
   5   5   2    4.00    2.20
  -5  -5   2    9.40    3.20
   5  -5  -2    7.10    2.50
   5   5   2    3.50    2.10
   5   5   2    1.40    5.10
   5  -5  -2    1.40    1.60
   0  -6   2  236.18   16.20
   0  -6   2  287.77   34.40
   0   6   2  243.68   37.40
   0  -6   2  220.68   16.10
   0   6  -2  227.98   16.40
   0  -6   2  181.48   16.10
   0  -6  -2  196.98   16.50
   0   6   2  269.07   36.70
   0  -6  -2  191.48   16.40
   0   6   2  195.48   16.40
   0  -6  -2  184.48   16.30
   0  -6   2  273.97   35.30
   0  -6   2  198.68   16.40
   0  -6  -2  237.98   17.10
   1  -6   2  159.38   25.90
  -1  -6  -2  131.09   12.70
  -1  -6  -2  136.29   30.60
   1   6  -2  124.79   12.10
  -1   6   2  125.69   11.30
  -1  -6  -2  151.58   18.80
  -1  -6  -2  121.99   11.90
  -1   6   2  122.09   11.30
  -1  -6  -2  137.29   28.20
   1   6  -2  131.59   12.30
   1  -6   2  155.78   27.80
  -1   6  -2  124.79   11.10
  -1  -6   2  110.59   26.20
  -1   6  -2  136.69   10.60
  -1   6  -2  135.19   10.60
   1  -6  -2  108.29   10.90
  -1  -6   2  139.89   12.40
  -1  -6   2  113.09   11.70
  -1   6  -2  129.99   11.10
   1   6   2  143.39   12.10
  -1  -6   2  119.79   28.50
  -1  -6   2  133.79   12.10
  -2   6   2    7.60    3.00
   2   6  -2    2.60    3.20
  -2  -6  -2    6.00    4.00
  -2   6   2    3.00    2.50
   2   6  -2    7.80    4.10
  -2  -6  -2    3.00    3.30
  -2  -6  -2    2.70    3.00
   2   6  -2    5.30    3.80
  -2  -6  -2    4.10    3.20
  -2   6  -2    9.50    2.80
   2   6   2    2.20    3.10
   2   6   2    9.20    5.60
  -2  -6   2   -8.20   20.00
  -2  -6   2   12.30    4.60
   2  -6  -2   10.40    2.90
   2  -6  -2    9.10    3.40
  -2  -6   2    6.70   24.20
  -2  -6   2    7.70    4.30
   2  -6  -2    3.10   22.30
  -2   6  -2    6.90    2.40
   3   6  -2   30.10    5.00
   3  -6   2   29.00    5.10
   3  -6   2   25.10    5.50
   3  -6   2   28.50    5.40
   3  -6   2   29.40    5.50
   3  -6   2   27.60    5.60
   3  -6   2   34.70    5.60
   3  -6   2   36.70    6.60
   3  -6   2   42.10    6.20
   3  -6   2   28.70    6.00
  -3   6   2   20.90    5.20
   3   6  -2   18.50    6.30
   3  -6   2   40.00    6.10
  -3  -6  -2   34.70    8.70
   3   6  -2   36.50    6.60
   3  -6   2   27.70    5.20
  -3   6   2   39.10    7.60
   3   6  -2   25.40    5.00
   3   6  -2   33.80    5.90
  -3   6   2   21.40    5.70
  -3  -6  -2   34.30    8.10
   3   6   2   38.20    7.00
   3  -6  -2   25.80    5.20
  -3  -6   2   42.80    9.30
   3  -6  -2   30.00    5.40
   3  -6  -2   23.50    5.40
   3   6   2   17.20    5.50
   3  -6  -2   30.00    5.50
   3  -6  -2   23.70    5.20
   3  -6  -2   30.60    5.50
   3   6   2   35.50    7.20
   3  -6  -2   21.40    5.70
  -3   6  -2   30.90    5.90
  -3  -6   2   39.60    9.60
  -3   6  -2   21.90    5.10
   3   6   2   20.80    5.30
   3  -6  -2   34.10    5.80
   3   6   2   22.30    4.80
   3  -6  -2  -12.80   21.30
   4  -6   2   20.60    4.70
   4   6  -2    9.10    4.90
  -4   6   2    9.20    8.80
  -4   6   2   22.90    4.50
   4  -6   2   17.00    4.30
   4   6  -2   14.10    4.10
   4  -6   2   16.50    3.70
   4  -6   2   19.10    4.70
   4  -6   2   22.20    4.50
   4  -6   2   22.40    5.10
   4  -6   2   15.10    4.10
   4  -6   2   21.10    4.90
  -4   6   2   12.10    7.00
  -4  -6  -2   13.40    7.70
   4  -6  -2    9.10    3.40
   4  -6  -2   12.20    3.60
   4   6   2   13.70    4.40
   4  -6  -2   11.60    3.50
   4  -6  -2   13.80    3.90
  -4  -6   2   18.10    4.50
   4  -6  -2   10.70    3.70
   4   6   2   12.00    3.30
   4   6   2   12.40    4.80
   4  -6  -2   12.60    4.10
   4   6   2   14.20    4.30
   4   6   2   16.50    4.50
   5  -6   2   57.79    5.00
   5  -6   2   44.70    5.40
  -5  -6  -2   49.40    7.00
   5   6  -2   42.70    4.90
   5  -6   2   44.10    5.00
   5  -6  -2   50.69    4.90
   5   6   2   41.00    4.60
   5  -6  -2   38.00    4.60
   5  -6  -2   48.10    4.50
   5   6   2   34.80    4.70
  -5  -6   2   45.70    5.30
   0  -7   2 1243.48   95.09
   0  -7   2 1312.07  109.29
   0  -7  -2 1370.36   95.69
   0  -7  -2 1390.46   95.59
   0  -7   2 1374.96   94.79
   0  -7   2 1374.06   94.79
   0   7   2 1563.64  117.69
   0  -7   2 1307.67  106.79
   0   7   2 1452.85  111.69
   0   7   2 1506.95   95.69
   0   7  -2 1458.25   95.19
   0  -7  -2 1289.47   95.39
   0  -7  -2 1310.57   95.39
  -1  -7  -2  553.94   66.59
  -1  -7  -2  485.05   37.40
   1  -7   2  526.65   48.00
  -1  -7  -2  514.35   37.20
   1   7  -2  504.95   37.40
  -1  -7  -2  519.45   37.20
   1  -7   2  479.95   53.49
  -1   7   2  434.46   35.90
  -1  -7  -2  471.65   37.00
   1   7  -2  444.66   36.90
   1  -7   2  539.65   44.50
  -1   7   2  444.36   36.00
   1  -7   2  557.94   51.49
  -1  -7  -2  502.45   56.29
  -1  -7   2  540.85   37.20
   1  -7  -2  526.85   36.40
   1  -7  -2  486.25   36.10
   1   7   2  502.55   37.00
   1  -7  -2  473.65   36.00
  -1   7  -2  475.15   35.40
  -1  -7   2  490.15   62.69
  -1  -7   2  537.55   37.30
  -1  -7   2  515.95   37.30
  -1   7  -2  493.15   35.50
  -1  -7   2  429.76   62.19
   2  -7   2  346.87   25.00
  -2  -7  -2  336.37   27.60
  -2   7   2  317.67   26.10
  -2  -7  -2  339.47   27.70
   2  -7   2  344.47   25.70
   2  -7   2  309.57   30.50
  -2   7   2  329.87   26.20
   2   7  -2  386.36   28.70
  -2  -7  -2  320.67   28.20
   2  -7   2  321.27   24.80
  -2  -7  -2  302.77   27.40
   2  -7   2  334.07   28.50
   2   7  -2  327.77   27.80
   2  -7   2  328.27   25.20
   2  -7   2  340.07   25.10
   2  -7   2  352.96   29.80
   2   7  -2  327.87   24.90
   2  -7   2  334.97   25.00
   2  -7   2  332.47   24.90
   2   7  -2  345.97   28.10
   2  -7   2  371.36   30.10
   2  -7   2  334.97   24.70
  -2  -7   2  309.67   59.69
   2   7   2  349.87   27.90
   2  -7  -2  327.67   24.80
   2   7   2  331.87   24.80
   2  -7  -2  347.37   25.40
  -2  -7   2  343.47   28.10
  -2   7  -2  313.97   25.10
  -2  -7   2  318.27   27.80
   2  -7  -2  310.07   25.00
   2   7   2  363.26   27.80
  -2  -7   2  347.67   67.69
  -2   7  -2  331.17   25.20
   3  -7   2  144.09   13.60
   3  -7   2  163.38   16.40
  -3   7   2  150.38   15.50
   3  -7   2  150.28   13.50
   3   7  -2  154.38   17.20
   3  -7   2  156.98   14.30
   3   7  -2  152.18   20.70
  -3   7   2  147.39   15.50
   3  -7   2  128.19   13.50
   3  -7   2  158.88   14.00
   3  -7   2  147.09   13.40
   3   7  -2  164.68   15.00
   3  -7   2  147.79   13.60
  -3  -7  -2  165.28   17.80
  -3   7   2  137.49   13.70
   3   7  -2  165.18   13.70
   3  -7   2  175.28   14.20
  -3  -7  -2  174.88   18.10
   3  -7  -2  163.98   13.80
  -3  -7   2  191.58   19.20
   3   7   2  169.98   14.80
  -3  -7   2  175.08   18.80
   3   7   2  171.28   15.70
  -3   7  -2  160.58   14.40
   3  -7  -2  172.98   13.60
   3  -7  -2  153.68   13.90
   3  -7  -2  165.58   17.50
   3   7   2  164.98   13.70
   3  -7  -2  164.98   13.90
   3  -7  -2  156.18   14.10
   3   7   2  161.88   15.10
   3  -7  -2  146.99   13.80
   3  -7  -2  150.18   13.40
  -3  -7   2  133.29   16.10
   3   7   2  152.48   13.30
  -3   7  -2  171.48   14.60
   4   7  -2    4.10    3.10
   4  -7   2    1.70    2.20
   4  -7   2   -0.50    3.40
   4  -7   2    4.10    2.90
   4  -7   2    4.90    3.00
   4  -7   2    4.70    3.00
   4  -7   2    2.60    2.90
   4  -7   2    8.20    3.20
  -4   7   2   -2.60    3.40
   4  -7   2    3.40    3.00
   4   7  -2    4.70    4.60
   4  -7  -2    6.30    3.10
   4  -7  -2    9.80    3.50
   4  -7  -2    8.00    2.90
   4  -7  -2    6.80    3.10
   4   7   2    5.20    3.20
   4   7   2    8.10    4.60
   4   7   2    6.10    3.10
   4   7   2    5.40    3.30
   4  -7  -2    7.10    3.10
   4  -7  -2    5.90    3.80
   4   7   2    3.90    3.60
   4  -7  -2   -3.90    3.60
  -4  -7   2    8.50    3.60
   5  -7   2   11.60    2.30
   5  -7   2   12.20    3.00
   5  -7   2   12.60    4.20
   5   7  -2    9.00    2.30
   5  -7   2   14.90    3.30
   5  -7  -2   12.90    2.60
   5   7   2    8.80    2.40
  -5  -7   2   11.40    2.80
   5  -7  -2   13.10    2.60
   5   7   2    6.40    2.10
   5  -7  -2   14.20    3.10
   0  -8  -2  692.83   51.39
   0  -8   2  737.23   51.09
   0  -8  -2  702.93   51.29
   0  -8   2  739.03   64.79
   0  -8  -2  750.42   51.39
   0   8  -2  638.54   50.49
   0  -8  -2  727.23   51.29
   0   8   2  653.63   70.49
   0   8   2  776.82   51.49
   0  -8   2  736.13   67.49
   0   8   2  723.33   68.29
   0  -8   2  640.64   50.79
   1   8  -2  522.75   40.00
  -1   8   2  459.65   38.30
   1   8  -2  528.55   39.50
  -1  -8  -2  675.53   80.39
  -1  -8  -2  521.05   39.60
  -1  -8  -2  503.05   67.19
  -1  -8  -2  528.35   40.20
   1  -8   2  514.65   49.70
   1   8  -2  566.44   40.30
  -1  -8  -2  516.15   39.60
  -1  -8  -2  534.65   39.70
   1  -8   2  571.44   67.79
   1  -8   2  479.75   66.49
   1  -8   2  512.05   47.80
  -1  -8   2  515.95   39.40
   1   8   2  543.95   39.80
  -1  -8   2  573.54   40.10
  -1  -8   2  655.93   74.09
   1  -8  -2  567.64   38.90
   1  -8  -2  494.85   38.40
  -1  -8   2  594.94   76.49
  -1   8  -2  486.85   37.90
  -1  -8   2  504.25   39.40
   2  -8   2  527.25   37.80
   2   8  -2  502.05   41.10
  -2  -8  -2  491.05   40.60
  -2  -8  -2  511.15   41.00
   2  -8   2  529.25   40.80
   2   8  -2  448.96   40.60
   2  -8   2  485.35   37.50
   2  -8   2  571.54   38.10
   2  -8   2  591.54   38.50
   2  -8   2  471.05   43.30
  -2   8   2  519.55   39.40
   2  -8   2  493.85   42.10
   2   8  -2  536.25   40.40
   2  -8   2  534.85   37.60
   2  -8   2  519.65   45.40
  -2   8   2  535.05   39.60
   2  -8   2  569.94   38.50
  -2  -8  -2  516.85   40.80
  -2  -8  -2  486.35   41.40
   2  -8   2  532.55   37.40
   2  -8   2  497.05   43.30
   2  -8   2  524.55   37.90
   2  -8   2  527.25   37.60
  -2  -8   2  541.95   39.20
   2  -8  -2  504.65   37.30
  -2  -8   2  429.66   40.30
   2  -8  -2  541.45   37.70
   2   8   2  560.64   38.60
   2   8   2  462.15   37.40
  -2  -8   2  516.05   80.49
  -2  -8   2  568.24   89.29
  -2   8  -2  535.65   42.40
   2   8   2  553.44   41.60
   2   8   2  521.25   46.90
   2  -8  -2  532.05   37.50
   2  -8  -2  506.55   37.50
   2   8   2  540.15   37.70
  -2  -8   2  458.85   40.50
   3  -8   2  101.89   10.40
   3  -8   2  117.09   10.80
   3   8  -2   98.59   15.30
   3  -8   2  101.29   10.30
  -3  -8  -2  109.19   16.10
   3  -8   2  104.09   10.50
   3  -8   2  100.39   10.00
   3   8  -2  136.79   17.60
   3  -8   2   94.99   10.00
  -3  -8  -2   92.19   15.00
   3   8  -2  107.19   11.60
  -3   8   2  136.29   20.90
   3  -8   2  106.79   10.70
   3  -8   2  110.59   10.70
   3  -8   2  122.39   10.00
   3   8  -2  117.69   10.20
   3  -8   2  104.89   10.00
  -3   8  -2   96.59   10.70
   3   8   2  100.29   13.00
   3   8   2   91.59    9.90
   3   8   2   93.99   13.30
  -3  -8   2  122.29   17.10
   3  -8  -2   91.69   10.00
   3  -8  -2   96.59   30.40
   3  -8  -2  104.69   10.50
   3  -8  -2   89.29   10.10
   3  -8  -2   90.49    9.60
   3  -8  -2   81.49    9.70
  -3   8  -2  113.79   12.90
   3   8   2   92.39   10.60
  -3  -8   2  123.89   17.90
   3  -8  -2   85.79    9.60
   3  -8  -2   83.79   10.20
   4  -8   2   23.70    4.80
   4  -8   2   33.80    5.60
   4   8  -2   24.10    4.80
   4   8  -2   40.00    6.50
   4  -8   2   27.30    5.20
   4  -8   2   35.20    5.40
   4  -8   2   31.70    5.20
  -4   8   2   28.90    5.90
   4  -8   2   30.80    4.90
   4  -8   2   28.00    5.40
   4  -8   2   30.80    5.10
   4  -8  -2   27.40    4.80
   4   8   2   23.20    5.70
   4   8   2   42.50    6.40
   4   8   2   31.70    6.10
   4  -8  -2   35.10    5.50
   4  -8  -2   31.00    5.10
   4  -8  -2   31.60    5.30
  -4  -8   2   30.60    5.00
   4  -8  -2   36.40    5.00
   4  -8  -2   40.10    6.40
   4   8   2   28.30    5.00
   5  -8   2   13.20    2.30
   5  -8   2   11.10    2.50
   5  -8   2   12.90    2.30
  -5  -8   2   10.80    2.60
   5  -8  -2    9.70    2.50
   5  -8  -2   10.90    2.30
   5  -8  -2    8.00    2.30
   5   8   2    5.80    2.20
   0  -9  -2  110.29   10.60
   0  -9  -2   85.99   11.20
   0   9  -2   85.59    9.30
   0   9   2   98.99   10.10
   0  -9   2   82.49   22.90
   0  -9  -2   90.69   10.00
   0  -9  -2   85.99    9.90
   0  -9   2   87.59   22.50
   0  -9   2   81.49   10.40
   0  -9   2   74.79    9.10
  -1   9   2   77.29    9.20
  -1  -9  -2  102.99   12.70
  -1   9   2   80.19    9.40
   1  -9   2   45.20   29.00
  -1  -9  -2   71.69   26.60
   1   9  -2   76.19   11.10
   1   9  -2   90.99   12.50
   1   9  -2   76.49   11.30
   1  -9   2   63.69   19.00
  -1  -9  -2   46.90   24.30
  -1  -9  -2   84.39   12.00
  -1  -9  -2   80.69   11.40
   1  -9   2   92.39   20.70
  -1  -9  -2  101.89   12.80
   1  -9  -2   96.59    9.70
   1   9   2   87.19   11.60
  -1  -9   2   83.09   27.50
   1  -9  -2   86.19    9.40
  -1   9  -2   84.99    8.80
  -1  -9   2  101.89   10.90
  -1  -9   2   70.99   10.20
   2  -9   2  143.79   11.80
  -2  -9  -2  130.39   14.60
   2  -9   2  110.29   12.80
   2   9  -2  140.29   11.70
   2   9  -2  127.59   16.80
   2  -9   2  127.49   11.60
   2  -9   2  131.29   11.00
   2  -9   2  159.28   20.20
  -2  -9  -2  139.09   13.30
   2  -9   2  142.89   12.10
   2  -9   2  141.39   23.50
   2  -9   2  144.69   11.30
   2   9  -2  104.69   15.20
  -2  -9  -2  135.09   14.80
  -2   9   2  128.89   11.60
   2   9  -2  134.29   11.50
   2  -9   2  133.19   11.40
   2  -9   2  135.29   20.30
   2  -9   2  168.98   23.80
  -2   9   2  127.99   13.10
  -2  -9  -2  145.79   18.20
   2  -9   2  129.09   11.00
   2  -9   2  142.19   12.90
   2   9  -2  132.79   16.80
  -2   9   2  135.69   13.20
   2  -9   2  119.09   11.40
  -2  -9  -2  134.79   14.60
   2   9   2  121.39   12.40
   2   9   2  110.99   11.30
   2   9   2  112.19   11.10
   2  -9  -2  120.29   11.50
   2  -9  -2  126.59   12.10
   2   9   2  103.89   14.90
   2  -9  -2  120.59   11.00
   2  -9  -2  116.89   10.70
   2  -9  -2  105.79   11.00
   2  -9  -2  109.09   10.80
  -2  -9   2   98.79   14.60
  -2   9  -2  108.09   11.50
   2   9   2  111.19   15.90
   2  -9  -2  107.89   11.20
  -2  -9   2  101.09   11.60
   2  -9  -2  120.89   11.30
  -2  -9   2  126.49   43.90
  -2  -9   2   95.89   14.70
  -2  -9   2   50.89   43.10
  -2   9  -2  103.39   11.60
  -3   9   2   69.49   11.00
   3   9  -2   70.49    9.90
  -3  -9  -2   60.79   11.10
   3  -9   2   66.39    8.50
   3  -9   2   60.79    7.80
   3  -9   2   72.19    9.10
   3  -9   2   65.19    7.50
  -3   9   2   70.79   10.80
   3  -9   2   58.09    7.30
  -3  -9  -2   65.89   12.50
  -3   9   2   54.49    7.60
   3  -9   2   73.59    9.10
   3   9  -2   79.49    8.30
   3  -9   2   50.39    7.70
   3  -9   2   60.69    7.60
   3   9  -2   89.99   14.80
   3  -9   2   70.49    8.80
   3  -9  -2   65.89    8.80
   3  -9  -2   51.09    7.50
   3  -9  -2   52.09    7.60
   3  -9  -2   61.29    7.30
   3  -9  -2   66.09    7.80
  -3  -9   2   58.89   13.20
  -3   9  -2   53.69    9.00
   3  -9  -2   60.49    8.40
   3   9   2   47.50   10.60
   3   9   2   68.89    9.90
  -3   9  -2   61.09    9.00
   3  -9  -2   35.40   23.50
  -3  -9   2   63.49    9.30
   3  -9  -2   59.19    7.60
   3   9   2   51.69    7.40
  -3  -9   2   93.99   15.90
   3   9   2   61.39    8.30
   3  -9  -2   69.29    8.80
   4  -9   2   18.30    4.10
   4  -9   2   12.50    3.40
   4  -9   2   11.60    3.50
  -4   9   2    8.70    4.10
   4  -9   2   14.10    4.00
   4  -9   2   16.30    3.90
   4  -9   2   18.20    3.90
   4   9  -2   15.20    4.10
   4   9  -2   28.60    6.20
   4  -9   2   17.20    4.20
   4  -9  -2   16.20    4.20
   4  -9  -2   12.40    3.60
   4   9   2   12.40    4.50
   4   9   2   21.60    5.40
   4   9   2   12.40    3.50
  -4  -9   2   14.20    3.50
   4  -9  -2   15.20    3.40
   4  -9  -2   15.40    3.50
   4  -9  -2   12.10    3.40
   4  -9  -2   11.00    4.20
   5  -9   2    4.70    1.60
   5  -9   2    0.80    1.40
   5  -9   2    1.90    1.60
   5  -9  -2    1.90    1.90
  -5  -9   2    4.50    2.40
   5  -9  -2    2.90    1.80
   0 -10  -2    0.70    3.40
   0 -10  -2   -1.40    3.60
   0  10   2    2.30    3.20
   0 -10  -2   -6.10    9.60
   0 -10  -2    2.30    3.20
   0 -10   2   -2.40    2.40
   0 -10  -2    4.80    4.10
   0 -10  -2    5.00   12.60
   0 -10   2   -1.80    7.90
   0  10  -2    4.20    2.90
   0 -10   2    4.30    9.40
   1  10  -2    1.50    3.50
   1 -10   2    1.90    3.00
  -1 -10  -2   -4.80   17.40
  -1  10   2    6.00    3.20
  -1 -10  -2   12.60   15.20
   1 -10   2   -7.60    6.80
   1  10  -2    1.00    3.40
  -1 -10  -2    3.80    3.80
   1  10  -2    3.40    3.90
   1 -10   2   -2.70    6.40
  -1 -10  -2    4.10    3.80
   1 -10   2    4.60    3.40
   1  10  -2   -0.50    2.40
   1 -10   2    0.80    2.60
  -1 -10  -2    0.70    3.70
   1 -10   2    3.10    3.30
   1 -10   2   44.30   29.00
  -1 -10  -2    7.10    4.30
  -1 -10   2    7.20   16.90
   1 -10  -2    3.00    3.30
   1  10   2    7.30    3.30
   1  10   2    7.20    4.70
   1 -10  -2    2.60    3.00
   1 -10  -2    6.20    2.80
  -1 -10   2    3.90    4.70
  -1 -10   2   -8.40   11.70
  -1 -10   2   12.90    5.50
  -1 -10   2    7.00    3.10
   1  10   2   13.50    3.60
  -1  10  -2    4.00    2.90
  -2  10   2   90.29    9.60
   2  10  -2   91.99    9.60
   2  10  -2  101.59   15.20
   2 -10   2   78.49   15.00
   2 -10   2   82.19    9.10
   2 -10   2   98.59    9.60
  -2 -10  -2   91.89   14.30
   2 -10   2   87.99    9.50
   2 -10   2   89.99   18.40
  -2  10   2  106.89   13.80
   2 -10   2  106.29   21.20
  -2  10   2   86.49   12.30
   2 -10   2   85.49    7.90
  -2 -10  -2  110.49   11.40
   2 -10   2   96.09    9.30
   2 -10   2   85.59    9.50
  -2 -10  -2   86.39   13.60
   2 -10   2   96.59   10.10
   2 -10   2  107.79    9.80
   2 -10   2   92.09   10.70
   2 -10   2  102.49    9.90
   2 -10   2   82.99    9.80
  -2 -10  -2   79.69   12.80
  -2 -10  -2   87.79   14.70
   2  10  -2   82.49   13.80
   2  10  -2   94.39    9.60
   2 -10   2  104.69   18.50
   2 -10  -2   88.69    9.10
  -2  10  -2   97.99   10.60
  -2  10  -2   91.79   10.40
  -2 -10   2   92.69   10.20
   2  10   2   86.39    9.50
   2  10   2  107.89    9.80
   2 -10  -2  103.39    9.70
   2 -10  -2  101.39   10.00
   2 -10  -2  107.89    9.50
   2 -10  -2   98.09    9.80
  -2 -10   2   72.09   15.60
   2 -10  -2  106.99   10.30
  -2 -10   2   24.60   41.40
  -2 -10   2   89.59   41.10
   2  10   2  103.59   11.00
   2  10   2  132.69   18.00
   2  10   2   81.79   13.50
   3 -10   2  178.38   15.40
   3 -10   2  178.18   15.20
  -3  10   2  205.38   18.40
   3 -10   2  164.98   14.50
   3  10  -2  181.98   14.90
   3 -10   2  167.68   14.60
   3  10  -2  178.38   16.40
   3 -10   2  164.38   15.10
   3 -10   2  154.68   15.10
   3 -10   2  164.98   15.10
   3  10  -2  198.18   23.80
  -3  10   2  171.08   17.70
   3 -10   2  189.68   15.50
  -3 -10  -2  191.08   21.20
  -3  10   2  192.58   15.20
   3 -10  -2  158.48   15.00
   3 -10  -2  163.58   14.50
   3 -10  -2  189.38   32.40
  -3  10  -2  189.28   16.60
  -3 -10   2  158.08   22.10
  -3  10  -2  199.28   16.90
   3  10   2  169.78   19.60
   3 -10  -2  126.09   33.60
   3 -10  -2  163.68   15.40
   3  10   2  154.48   16.30
   3 -10  -2  166.48   15.10
   3 -10  -2  174.88   27.10
   3 -10  -2  192.38   15.60
  -3 -10   2  147.49   21.20
   3  10   2  177.48   15.10
   3 -10  -2  157.68   14.80
  -3 -10   2  193.88   17.00
   3  10   2  192.08   15.70
   3 -10  -2  170.78   14.60
   4 -10   2    7.00    3.40
   4 -10   2    6.10    2.60
   4  10  -2    5.00    5.10
   4 -10   2   10.70    3.10
   4 -10   2    8.50    3.10
   4 -10   2   12.40    3.40
   4 -10   2   10.70    3.60
   4  10  -2    7.70    4.50
   4 -10  -2    8.80    3.20
   4  10   2   11.10    3.40
   4  10   2    8.20    3.40
   4 -10  -2   11.00    3.30
   4 -10  -2    6.10    3.00
   4  10   2    6.20    3.80
  -4 -10   2   14.30    3.70
   4 -10  -2    7.10    3.00
   4 -10  -2    8.20    2.70
   4 -10  -2    6.50    3.20
   0 -11  -2   24.10    6.70
   0 -11  -2   29.40    7.00
   0  11  -2   21.70    4.40
   0 -11  -2    9.10   17.40
   0 -11   2   31.70    5.10
   0 -11  -2   22.60   17.20
   0 -11   2   31.40   17.50
   0  11  -2   17.10    4.80
   0  11   2   31.70    7.10
   0  11   2   21.10    4.60
   0 -11   2   30.60   18.60
   1 -11   2   38.90   15.90
   1 -11   2   59.49    7.80
  -1 -11  -2   48.30    9.80
  -1 -11  -2   70.89   31.60
   1  11  -2   45.20    6.60
   1 -11   2   39.70    7.00
  -1 -11  -2   65.59    7.90
   1 -11   2   48.00    6.30
   1  11  -2   43.90    6.90
  -1  11   2   63.49    8.30
   1 -11   2   45.80    5.70
  -1 -11  -2   70.49   30.50
   1 -11   2   27.20   16.10
   1 -11   2   57.89    6.90
   1  11  -2   57.79   10.90
   1  11  -2   47.40    9.70
  -1 -11  -2   73.69   11.80
  -1 -11  -2   50.79   10.00
  -1  11   2   47.20    8.70
  -1 -11  -2   57.59   10.60
   1 -11   2   64.29    8.00
   1 -11  -2   58.29    9.40
   1 -11  -2   63.59    7.50
  -1 -11   2   55.29   25.60
   1 -11  -2   59.19    7.40
  -1 -11   2   22.00   20.80
   1  11   2   66.89   11.40
   1  11   2   55.69    6.80
  -1 -11   2   54.89    7.10
   1  11   2   61.79    7.70
   1 -11  -2   58.29    7.00
  -1  11  -2   61.39    9.40
   1 -11  -2   41.60    8.30
  -2 -11  -2   73.49    9.30
   2 -11   2   51.09   12.50
   2  11  -2   61.99   11.20
   2  11  -2   55.19   11.80
   2 -11   2   53.79    8.40
   2 -11   2   58.79    8.60
   2 -11   2   70.39   19.70
   2 -11   2   64.49    8.50
  -2  11   2   73.69   11.50
   2 -11   2   63.29    7.60
   2 -11   2   64.19    6.10
  -2 -11  -2   85.39   14.20
  -2 -11  -2   61.09   11.60
   2 -11   2   64.49    7.80
  -2  11   2   65.99    8.00
   2  11  -2   77.99   14.10
  -2  11   2   67.19   10.60
   2 -11   2   62.49   14.70
   2 -11   2   55.39   17.50
   2 -11   2   58.39    8.20
  -2 -11  -2   55.49   11.00
   2  11   2   68.29   10.50
   2 -11  -2   69.49    8.70
   2 -11  -2   66.79    8.70
   2  11   2   66.99   12.00
   2 -11  -2   76.89    9.50
   2  11   2   65.69    8.80
  -2 -11   2   52.09   11.80
  -2  11  -2   60.19    9.60
  -2 -11   2   23.50   41.70
  -2 -11   2   52.99   11.90
  -2 -11   2  100.69   75.39
   2 -11  -2   67.29    7.80
   2 -11  -2   52.29    7.60
   2  11   2   52.29   11.40
  -2 -11   2   60.39    8.40
   2  11   2   74.39    9.20
   3 -11   2   44.30    6.80
  -3  11   2   31.70    8.10
   3 -11   2   34.10    5.80
  -3 -11  -2   11.70   10.90
  -3 -11  -2   29.30    9.70
   3 -11   2   25.60    5.00
   3 -11   2   28.90    6.50
  -3  11   2   23.30    7.00
   3 -11   2   35.00    6.70
   3 -11   2   42.70    6.70
   3  11  -2   30.30    6.60
   3 -11   2   37.00    5.70
   3 -11   2   29.20    5.00
   3  11  -2   38.90   10.90
  -3 -11   2   34.30    9.00
   3  11   2   31.50    6.90
   3  11   2   16.50   11.00
  -3  11  -2   32.30    7.10
   3  11   2   37.60    6.20
   3 -11  -2   26.90    4.80
   3  11   2   29.70    7.80
   3 -11  -2   21.30    4.70
   3 -11  -2   41.40    6.50
   3 -11  -2   30.20    5.50
   3 -11  -2   38.60    6.30
   3 -11  -2   30.60    5.30
  -3 -11   2   68.79   17.70
   4 -11   2   -1.20    2.20
   4 -11   2   -0.20    2.30
   4  11  -2    0.90    2.70
   4  11  -2   -8.40    4.90
   4 -11   2   -3.90    2.00
   4 -11   2    0.90    4.00
   4 -11   2    0.00    2.10
   4  11   2   -1.20    3.00
   4 -11  -2   -0.70    3.10
   4 -11  -2   -0.70    2.10
   4 -11  -2    0.70    2.40
   4 -11  -2   -2.90    2.10
  -4 -11   2   -2.80    3.10
   4 -11  -2   -1.20    1.90
   4  11   2   -0.30    2.40
   4 -11  -2   -2.50    2.80
   4  11   2   -0.50    3.60
   0 -12   2  546.25   37.20
   0 -12  -2  550.84   41.10
   0  12   2  488.55   40.20
   0 -12  -2  419.76   72.19
   0 -12   2  362.66   65.39
   0 -12  -2  502.95   37.10
   0 -12  -2  401.96   67.09
   0  12   2  521.15   37.40
   0  12  -2  530.95   40.20
   0 -12  -2  584.14   41.90
   0 -12   2  475.85   36.90
   0  12   2  496.05   37.70
   0 -12   2  531.75   37.70
   0 -12   2  502.75   69.79
   0  12  -2  502.75   37.20
  -1  12   2   53.99    7.50
  -1 -12  -2   57.19   11.60
   1 -12   2   47.00    8.20
   1 -12   2   60.09    8.10
   1  12  -2   60.39    8.20
   1 -12   2   68.99    8.80
  -1 -12  -2   44.90   10.30
   1  12  -2   46.70   10.80
   1 -12   2   50.49   19.40
   1 -12   2   56.89    7.80
   1 -12   2   42.40   18.90
  -1 -12  -2   45.10   10.50
   1 -12   2   51.69    6.60
   1 -12   2   57.79    7.30
   1  12  -2   50.99    7.10
   1  12  -2   50.69   10.60
   1 -12   2   51.89    7.10
  -1  12   2   47.00    8.60
  -1 -12  -2   55.89    7.50
   1 -12   2   63.79    7.80
  -1 -12  -2   52.19   10.60
  -1 -12  -2   47.50   34.20
  -1 -12  -2   50.79   29.80
   1 -12   2   59.89    6.30
   1  12   2   55.69    7.50
   1 -12  -2   68.29    8.30
   1  12   2   72.99   13.10
  -1 -12   2   71.79   31.40
   1 -12  -2   68.99   10.50
  -1  12  -2   52.09    9.60
   1 -12  -2   56.39    6.90
   1 -12  -2   71.49    7.90
   1  12   2   57.49   11.10
   1 -12  -2   61.59   23.00
   1  12   2   59.29    7.10
  -1 -12   2   68.19   33.60
  -1  12  -2   65.89    7.50
  -1 -12   2   67.29    8.20
   1 -12  -2   82.59   31.00
  -2 -12  -2   12.70    8.60
   2 -12   2   10.20    2.80
   2 -12   2   12.00    3.60
  -2 -12  -2    4.30    7.10
   2 -12   2   13.30    4.10
  -2 -12  -2   19.90    5.30
   2 -12   2   16.70    4.30
   2 -12   2   14.60    4.70
   2 -12   2    9.80    3.80
   2 -12   2   12.60    4.00
   2 -12   2   14.60    4.50
   2  12  -2   12.90    4.50
  -2  12   2   17.40    4.30
   2 -12   2   20.50    4.50
   2  12  -2    8.50    3.40
   2  12  -2   16.40    7.20
   2 -12  -2   13.30    4.20
   2 -12  -2    3.70   14.60
   2  12   2   15.50    4.00
  -2 -12   2   26.60   46.80
   2  12   2    6.00    8.60
   2 -12  -2   12.60    3.70
   2 -12  -2    7.00    4.10
   2 -12  -2   15.00    4.80
   2  12   2   17.70    8.10
  -2 -12   2   11.00    4.10
   2 -12  -2   10.50    3.80
   2 -12  -2    9.00    3.90
   2 -12  -2    7.50   10.60
   2  12   2    9.80    3.90
  -2  12  -2    9.10    6.30
   3 -12   2   31.20    5.30
   3 -12   2   31.00    5.60
   3 -12   2   38.10    6.40
  -3  12   2   29.10    9.20
   3 -12   2   25.50    4.90
  -3  12   2   34.40    5.60
   3  12  -2   27.00    6.30
   3 -12   2   35.30    5.70
   3 -12   2   26.80    4.80
   3  12  -2   33.20   14.90
  -3 -12  -2   51.19    8.80
   3  12  -2   32.90    5.50
   3 -12   2   30.70    6.20
   3 -12  -2   32.80    5.70
  -3 -12   2   42.10    7.50
   3 -12  -2   36.20    5.70
   3 -12  -2   35.10    5.30
   3 -12  -2   36.50    5.70
   3 -12  -2   38.30    5.40
   3 -12  -2   26.50    5.00
   3  12   2   34.90    6.90
   3  12   2   47.30    6.70
   3 -12  -2   36.10    4.20
   3 -12  -2   33.40    6.00
  -3  12  -2   38.80   12.00
   4 -12   2   15.50    3.00
   4 -12   2   20.80    3.80
   4 -12   2    9.40    2.60
   4 -12   2   17.60    3.60
   4 -12   2   14.70    3.00
   4 -12   2   10.90    2.90
   4  12  -2   11.40    2.80
   4 -12  -2   16.20    3.50
   4 -12  -2   12.30    2.80
   4  12   2   16.40    3.80
   4  12   2    8.80    2.90
  -4 -12   2   18.90    3.70
   4  12   2   10.10    3.40
   4 -12  -2    7.10    2.50
   4 -12  -2   16.00    3.40
   4 -12  -2   10.30    2.60
   0  13   2  285.67   24.90
   0  13  -2  275.67   21.10
   0 -13   2  282.17   21.30
   0 -13  -2  227.38   50.49
   0  13   2  251.37   21.00
   0 -13  -2  284.37   25.30
   0 -13   2  250.97   21.10
   0  13   2  288.17   21.90
   0 -13  -2  239.28   54.49
   0 -13  -2  281.07   20.90
   0 -13   2  176.58   44.40
   0 -13  -2  271.87   21.20
   0  13  -2  268.97   24.30
   0 -13   2  182.88   42.10
   0 -13  -2  271.37   24.90
   0 -13   2  251.07   20.60
   1 -13   2    1.80    5.60
  -1  13   2    6.50    5.00
   1  13  -2    6.40    5.30
   1 -13   2    9.70    5.20
   1 -13   2   14.60   15.10
   1  13  -2   16.00    7.10
   1  13  -2   17.00    4.70
  -1 -13  -2   43.80   36.60
  -1 -13  -2   11.70    5.80
   1 -13   2   11.00    3.50
   1 -13   2   12.00    3.70
   1 -13   2    1.90   11.20
  -1 -13  -2    9.00    5.90
   1 -13   2    9.70    4.00
   1  13  -2    4.60    2.90
   1 -13   2   16.60    5.00
  -1  13   2    1.20    4.30
  -1 -13   2   33.20   22.80
   1 -13  -2   -4.90   12.60
   1  13   2    4.50    3.70
   1 -13  -2   11.10    5.40
   1 -13  -2    9.40   13.70
   1 -13  -2    3.50    3.00
   1  13   2    6.60    3.10
   1 -13  -2    4.80    3.20
   1  13   2   12.80    6.30
   1 -13  -2   -1.50    3.60
  -1  13  -2    7.60    4.70
  -1 -13   2    5.20    3.30
  -1  13  -2    5.20    3.30
  -1 -13   2  -19.70   19.70
   1  13   2    0.90    6.80
   1  13   2    5.00    5.20
  -2 -13  -2   42.40   12.40
  -2 -13  -2   35.40   11.80
   2 -13   2   43.10    6.30
  -2  13   2   49.00    9.00
   2 -13   2   49.80    7.00
   2 -13   2   51.09    7.20
  -2 -13  -2   52.89    7.90
   2 -13   2   38.70    6.80
   2 -13   2   28.70    5.20
   2 -13   2   48.90    5.00
  -2  13   2   47.40    6.40
   2 -13   2   47.80    6.70
   2  13  -2   49.00   10.60
   2 -13   2   41.00    5.70
   2  13  -2   43.30    6.60
   2  13  -2   48.60   11.30
   2 -13   2   46.30    7.40
   2  13  -2   36.00    6.00
   2 -13  -2   46.90    6.30
   2 -13  -2   34.20    5.60
  -2  13  -2   56.49    9.90
   2  13   2   39.30    6.60
   2 -13  -2   33.00    6.40
   2 -13  -2   37.20    6.50
   2  13   2   39.50    6.60
   2  13   2   29.10   10.00
   2  13   2   33.20    8.90
   2 -13  -2   38.10    6.30
   2 -13  -2   35.30    6.00
   2 -13  -2   29.70   19.90
  -2 -13   2   42.00    6.70
   2 -13  -2   34.40   18.10
  -2 -13   2  -10.10   42.90
   2  13   2   51.29   11.80
  -2  13  -2   45.20    6.50
   3 -13   2   14.90    4.10
   3 -13   2    6.70    3.60
   3 -13   2    9.80    3.30
   3 -13   2   10.50    3.20
   3 -13   2    9.20    3.80
   3 -13   2   10.60    3.30
   3  13  -2   13.10    3.70
   3 -13   2    4.90    7.40
  -3  13   2    8.50    3.50
   3 -13   2    9.80    3.50
   3  13  -2   12.80    4.70
  -3 -13  -2   30.20    7.30
   3 -13  -2   12.10    3.90
   3 -13  -2   13.30    4.00
   3 -13  -2   19.30    4.50
   3 -13  -2    5.50    2.70
   3 -13  -2   12.50    4.00
   3  13   2   13.20    4.00
   3 -13  -2   18.90    4.10
   3 -13  -2   11.20    3.40
   3  13   2    6.80    4.10
  -3 -13   2   14.00    5.30
  -4 -13  -2    8.50    2.40
   4  13  -2    6.10    2.20
   4 -13   2   10.40    2.70
   4  13  -2    9.40    2.50
   4 -13   2   13.40    2.90
   4 -13   2    8.40    2.70
   4 -13   2    9.30    2.40
   4 -13   2   12.80    2.60
   4  13   2    3.80    2.10
   4 -13  -2   10.00    2.10
  -4 -13   2   11.20    2.60
   4 -13  -2   12.90    2.70
   4 -13  -2   11.30    2.80
   4 -13  -2    6.00    2.00
   4 -13  -2    8.00    2.20
   0 -14  -2   52.29   10.90
   0  14   2   48.10    7.00
   0  14  -2   41.20   10.40
   0 -14   2   29.90   21.70
   0 -14  -2   50.19    7.20
   0  14   2   45.20    7.70
   0 -14  -2   34.90    6.00
   0 -14  -2   29.40   21.70
   0  14  -2   47.40    6.90
   0 -14   2   56.09    7.60
   0 -14   2   31.90   21.90
   0 -14   2   38.20    6.00
   0 -14  -2   50.89   29.10
   0 -14  -2   44.70   10.30
   0  14   2   31.50    8.20
   0  14  -2   58.59   11.20
   1 -14   2  112.39   29.50
   1 -14   2  106.09   10.60
   1 -14   2  110.49    9.80
   1 -14   2  103.09   10.70
   1  14  -2  100.09   11.50
   1 -14   2  111.89   11.10
   1  14  -2  117.09   10.90
  -1 -14  -2  154.18   19.90
   1  14  -2  117.69   23.10
  -1 -14  -2  119.69   17.60
   1 -14   2  108.99   11.10
   1 -14   2   82.79   27.60
   1 -14   2  103.29   10.30
  -1  14   2  115.79   11.00
   1  14  -2  127.29   21.70
  -1 -14  -2   94.19   42.10
  -1  14   2  178.28   21.80
   1 -14   2  116.19   10.70
  -1 -14  -2  126.69   11.00
  -1 -14  -2   76.09   49.70
   1  14  -2  158.68   20.60
  -1 -14   2   71.19   32.50
  -1  14  -2  137.59   16.80
   1 -14  -2  102.79   13.60
   1 -14  -2  139.69   40.90
   1 -14  -2  116.89   10.30
  -1  14  -2  109.49   10.80
   1 -14  -2  135.59   36.80
   1  14   2   84.09   15.40
   1  14   2   99.39   11.00
  -1 -14   2  105.99   10.70
   1 -14  -2  100.69   11.20
   1 -14  -2  106.99   10.90
  -1 -14   2  168.08   52.39
   1 -14  -2   88.49   10.20
   1 -14  -2  101.69    9.90
   1  14   2   98.29   10.50
   2  14  -2   49.20   11.20
  -2 -14  -2   77.29    9.30
   2 -14   2   48.90    7.00
   2 -14   2   48.80    7.10
   2  14  -2   84.79   15.50
   2 -14   2   56.89    7.10
   2 -14   2   69.79    8.20
  -2  14   2   62.39   11.40
   2 -14   2   50.79    7.00
  -2  14   2   62.79    7.60
   2  14  -2   62.99    8.30
   2 -14   2   49.00    7.60
   2 -14   2   65.39    8.60
   2  14  -2   51.89    7.50
   2  14   2   55.99    7.70
   2 -14  -2   29.70   19.40
  -2 -14   2   62.59    8.70
   2 -14  -2   56.19    8.00
  -2  14  -2   51.09    9.60
   2  14   2   53.99   13.20
   2  14   2   55.39    7.50
   2 -14  -2   28.20   18.00
   2 -14  -2   61.19    7.30
   2 -14  -2   54.39    7.50
   2 -14  -2   50.79    7.70
   2 -14  -2   61.69    7.80
   2 -14  -2   47.20    6.00
   2 -14  -2   65.09    7.10
   2  14   2   47.00   11.80
  -2  14  -2   62.79    8.00
   3  14  -2   15.50    4.50
   3 -14   2   12.60    3.40
   3 -14   2   11.90    3.50
   3 -14   2    7.30    2.90
   3 -14   2   11.40    3.50
   3  14  -2   18.30    6.20
   3 -14   2    8.10    2.80
   3 -14   2   12.20    3.20
  -3  14   2    9.30    3.80
  -3 -14  -2   10.80    5.90
   3 -14   2    9.90    3.20
   3 -14  -2   10.20    3.50
   3 -14  -2    7.20    3.10
   3 -14  -2    6.40    2.70
   3 -14  -2   12.20    3.30
   3 -14  -2   15.20    4.10
  -3 -14   2   11.10    4.30
   3 -14  -2    7.30    3.10
   3  14   2    4.20    3.50
  -4 -14  -2    5.50    2.00
   4 -14   2    2.60    1.80
   4 -14   2    4.00    1.90
   4 -14   2    3.40    1.70
   4 -14   2    0.60    1.90
  -4 -14   2    3.80    1.90
   4  14   2    3.90    1.80
   4 -14  -2    3.80    2.00
   4  14   2    6.00    2.60
   4 -14  -2    2.40    1.70
   4 -14  -2    4.00    2.10
   0  15   2   -0.20    2.60
   0 -15   2   -3.00   15.30
   0  15  -2    6.50    5.30
   0  15  -2    3.60    5.20
   0 -15  -2    1.50    3.70
   0 -15  -2   28.90   38.50
   0 -15   2   -1.00    2.30
   0 -15   2    1.40    3.10
   0 -15  -2  -17.50   17.50
   0  15  -2    8.00    6.60
   0 -15  -2   -0.90    2.20
   0  15  -2    2.70    2.70
   0  15   2   -5.30    5.20
   0 -15   2    5.20    3.50
   0  15   2   -4.00    3.80
   0 -15  -2    4.70    6.00
   1 -15   2   88.29    9.50
   1 -15   2   89.69    9.80
  -1 -15  -2  133.29   60.39
   1  15  -2  131.99   19.20
   1 -15   2   87.09    9.20
   1 -15   2   99.49    8.90
  -1  15   2  130.09   17.70
  -1 -15  -2   84.49    9.50
  -1  15   2   90.79    9.70
   1  15  -2   70.39   14.20
   1  15  -2   85.79   10.60
   1 -15   2   79.79   28.10
   1  15  -2   86.69    9.80
   1  15  -2   91.69   15.10
   1 -15   2  100.89   10.20
  -1 -15  -2  109.79   17.70
   1 -15   2   90.79   10.10
   1 -15   2   54.79   25.10
   1 -15   2   95.89    9.80
   1 -15  -2   92.99    9.00
  -1  15  -2   98.59    9.80
  -1 -15   2   97.99   45.20
   1  15   2   96.39    9.90
   1 -15  -2  106.79    9.70
   1 -15  -2   96.59   10.10
  -1 -15   2  103.89   10.00
   1  15   2   91.49   10.20
   1 -15  -2  102.89   38.00
  -1  15  -2   89.79   13.20
   1  15   2  115.79   17.20
   1 -15  -2  100.49   36.60
   1  15   2  128.99   18.10
   1 -15  -2   90.79    9.70
   2 -15   2    6.30    3.20
   2 -15   2    7.60    3.90
   2 -15   2    2.00    3.40
   2  15  -2    5.00    3.20
   2 -15   2    1.90    3.00
  -2 -15  -2    0.10    3.10
   2  15  -2    4.30    3.80
   2 -15   2    2.10    3.00
  -2  15   2    8.90    3.50
   2  15  -2    6.80   10.20
   2 -15   2    4.10    2.80
   2 -15   2    1.00    3.00
  -2  15  -2   13.50    4.10
   2 -15  -2   10.60    3.60
   2 -15  -2    6.90    3.40
   2 -15  -2    5.40    3.70
  -2 -15   2   10.50    4.30
   2  15   2    8.20    3.40
   2  15   2   -1.80   11.20
   2 -15  -2   12.20    3.80
   2  15   2   11.20    4.00
   2 -15  -2    5.00    3.10
   2 -15  -2   12.20    3.70
   2 -15  -2    6.60    2.40
   2 -15  -2   -4.00   14.40
   3 -15   2   32.40    5.10
   3 -15   2   24.10    4.40
   3 -15   2   18.70    4.00
  -3 -15  -2   32.30    6.00
   3 -15   2   35.10    5.90
  -3  15   2   42.20    4.90
   3 -15   2   26.40    6.30
   3 -15   2   30.30    4.10
   3  15  -2   23.90    5.10
   3 -15  -2   23.30    4.10
   3  15   2   20.30    6.50
   3 -15  -2   29.80    5.10
  -3 -15   2   34.40    5.60
   3 -15  -2   33.10    5.20
   3 -15  -2   33.10    4.90
   4 -15   2    3.90    1.70
   4 -15  -2    1.70    1.60
   0 -16   2    7.60    4.00
   0  16  -2    0.20    8.10
   0 -16   2   16.70   18.60
   0 -16   2  -19.70   21.30
   0  16  -2   12.30    4.10
   0 -16  -2   11.40    4.10
   0 -16  -2    6.50    3.20
   0  16   2    6.90    5.20
   0  16   2    9.90    3.50
   0 -16  -2   14.30    4.60
   0  16  -2    8.20    6.70
   0  16  -2   11.50    7.80
   0  16   2    9.80    8.40
   0 -16  -2   15.30   28.50
   0 -16  -2   26.60   23.60
   0 -16   2    8.20    3.80
   0 -16   2   11.50    3.80
   0 -16   2    7.30    3.10
   1  16  -2  124.49   25.50
  -1  16   2  144.59   12.80
   1 -16   2  105.39   10.90
   1  16  -2  148.29   14.40
  -1 -16  -2  115.69   13.80
   1 -16   2  110.89   11.00
   1 -16   2   96.39    9.60
   1  16  -2  103.29   11.70
   1 -16   2  109.99   10.60
  -1  16   2  102.39   15.70
   1 -16   2  141.19   17.80
   1 -16   2   98.19   10.50
  -1 -16  -2   61.39   60.69
   1 -16   2   76.19   29.60
   1 -16   2   80.49   24.60
  -1 -16  -2   66.49   49.99
   1  16   2  127.89   14.40
   1 -16  -2   62.59   27.40
   1  16   2  147.09   25.60
  -1  16  -2   82.19   14.90
  -1 -16   2   31.20   44.30
   1 -16  -2   60.09   32.40
   1  16   2  102.19   11.30
   1 -16  -2  102.99   10.80
   1 -16  -2  131.09   12.80
  -1 -16   2  105.09   10.70
   1 -16  -2  124.09   10.80
  -1 -16   2   55.99   34.30
  -1  16  -2   99.39   10.40
   1  16   2  103.29   22.10
   2 -16   2  140.49   12.60
   2  16  -2  145.39   13.00
  -2 -16  -2  139.59   13.40
   2 -16   2  147.59   13.30
   2 -16   2  144.59   12.70
   2 -16   2  151.08   13.20
   2 -16   2  152.58   12.80
   2  16  -2  171.48   13.80
  -2  16   2  142.09   12.80
   2 -16   2  125.39   12.80
  -2  16  -2  150.98   12.70
   2 -16  -2  133.39   11.60
  -2 -16   2  164.88   13.60
   2 -16  -2  150.28   13.00
  -2 -16   2  159.18   13.20
   2  16   2  156.88   12.90
   2 -16  -2  145.69   13.00
   2 -16  -2  158.48   13.10
   2 -16  -2  162.78   13.20
   2  16   2  149.69   13.30
   2 -16  -2  128.69   12.90
   2 -16  -2  147.19   12.30
   3 -16   2    0.90    1.90
  -3 -16  -2    2.90    4.10
   3  16  -2   -1.00    2.30
   3 -16   2    0.50    2.20
   3 -16   2    0.60    1.50
  -3  16   2   -4.10    2.30
   3 -16   2   -2.70    1.90
   3 -16   2   -1.60    2.00
  -3 -16   2    1.40    2.70
   3  16   2   -1.30    2.20
   3 -16  -2    1.60    1.90
   3 -16  -2    4.80    2.60
   3 -16  -2   -4.10    1.90
  -3 -16   2    1.80    2.00
   3 -16  -2    0.60    1.70
   0  17   2   21.80    5.60
   0 -17   2   19.30    4.80
   0  17  -2   21.40    4.80
   0 -17  -2   43.40   39.80
   0 -17   2   15.30    4.00
   0 -17   2   12.70   28.40
   0 -17   2   19.50   22.90
   0 -17  -2   21.70    4.50
   0 -17   2   27.50    5.00
   0 -17  -2   21.60    4.60
   0 -17  -2   23.10    4.90
   0  17   2   23.20    4.90
   0 -17   2   22.10    4.40
   0 -17  -2   64.79   56.49
   1  17  -2   60.39    7.50
   1 -17   2   32.50    5.80
   1 -17   2   29.10    5.30
   1 -17   2   47.90    5.50
   1 -17   2   39.80    5.80
   1  17  -2   50.89    7.20
   1 -17   2   59.99    6.40
   1 -17   2   11.70   17.70
   1 -17   2   46.70    6.90
  -1  17   2   52.29    7.00
   1 -17   2   42.50    6.10
  -1 -17   2   53.19    6.80
  -1 -17   2   38.70    5.90
  -1  17  -2   42.10    6.30
   1 -17  -2   36.80    5.30
   1 -17  -2   54.79    7.40
   1 -17  -2   53.79    7.00
   1  17   2   69.79    8.20
   1 -17  -2   62.39    6.90
   1 -17  -2  -10.80   19.70
   1  17   2   46.50    6.80
   2  17  -2    6.80    2.80
   2 -17   2    9.80    3.10
   2 -17   2   -2.10    2.00
  -2 -17  -2    6.00    3.50
   2 -17   2    1.60    1.90
   2 -17   2   10.50    3.40
   2 -17   2    3.80    3.40
  -2  17   2    1.70    3.90
   2 -17   2    3.50    3.10
  -2 -17   2   10.30    3.40
   2  17   2    4.40    3.20
   2 -17  -2    7.10    2.00
   2 -17  -2    9.50    3.40
  -2  17  -2    3.80    3.00
   2 -17  -2    2.00    2.90
   2 -17  -2    3.90    3.40
   2 -17  -2    2.00    2.30
   2 -17  -2    3.20    2.10
   2  17   2    2.40    3.90
  -2 -17   2    8.80    3.00
   3 -17   2    4.60    2.00
   3  17  -2    4.20    1.90
   3 -17   2    0.70    1.80
   3 -17   2    4.40    2.20
   3 -17   2    1.00    1.40
  -3 -17  -2   11.90    4.80
   3  17  -2    3.40    2.80
   3 -17  -2    1.50    1.80
   3 -17  -2    2.60    1.60
   3  17   2    2.40    2.00
   3  17   2   -1.60    1.80
  -3 -17   2   -1.70    2.20
  -3 -17   2    4.00    1.80
   0 -18  -2   12.20    3.60
   0 -18  -2   10.50    3.30
   0  18   2    9.60    3.10
   0  18   2   12.20    7.30
   0 -18   2    3.20    3.00
   0 -18   2    7.80    3.50
   0 -18   2    4.90    2.40
   0  18  -2   10.50    3.50
   0 -18   2   15.60    4.00
   1 -18   2    7.70    2.70
   1  18  -2   13.00    5.10
  -1 -18  -2    5.60    2.80
   1 -18   2   10.40    3.70
  -1  18   2    5.30    2.60
   1 -18   2    5.20    2.80
   1 -18   2    7.50    2.40
   1  18  -2    4.70    2.60
   1 -18  -2    5.90    3.70
  -1  18  -2    6.50    3.10
   1 -18  -2    7.50    2.40
  -1 -18   2    8.30    3.30
  -1 -18   2    7.20    3.20
   1  18   2    8.20    4.00
   1 -18  -2    8.20    2.90
  -1 -18   2    3.00    2.50
  -1 -18   2    9.80    3.80
   1 -18  -2    8.10    3.20
   1  18   2    9.50    3.10
   2  18  -2    7.60    2.80
   2 -18   2    7.30    2.80
  -2 -18  -2   10.10    3.10
  -2 -18  -2    0.30    3.20
   2 -18   2    2.90    1.70
   2 -18   2    7.20    2.70
  -2  18   2    7.80    2.50
   2 -18   2   15.20    3.60
   2 -18   2   12.00    5.00
   2 -18  -2    7.20    2.40
   2 -18  -2    5.90    2.20
   2  18   2   13.20    3.10
  -2  18  -2   11.80    3.70
   2 -18  -2    6.20    2.30
  -2 -18   2    6.10    3.00
   2 -18  -2    5.90    2.80
   2  18   2    8.50    3.30
  -2 -18   2   10.40    3.20
   3 -18   2    1.40    2.20
  -3 -18  -2    4.20    2.30
   3 -18   2    3.80    1.40
   3 -18  -2   -0.20    1.00
   3 -18  -2    0.10    1.80
  -3 -18   2    3.00    1.50
   3  18   2    0.60    1.70
   3  18   2    1.30    1.40
   0 -19  -2   16.60    3.50
   0 -19  -2   20.60    4.00
   0 -19   2   17.60    4.90
   0  19  -2   21.90    4.20
   0 -19   2   19.90    3.90
   0  19   2   16.60    3.70
   0 -19   2   10.00    2.90
   0 -19   2   14.60    3.40
   1 -19   2   14.60    3.20
   1 -19   2   25.10    3.00
  -1 -19  -2   21.50    4.30
  -1  19   2   22.00    4.00
   1 -19   2   25.90    4.80
   1 -19   2   24.00    4.40
  -1 -19  -2   25.70    4.00
   1  19  -2   30.30    5.00
  -1 -19  -2   26.10    4.50
   1  19   2   23.30    4.40
  -1  19  -2   30.70    4.50
   1 -19  -2   15.80    3.40
  -1 -19   2   26.70    4.40
  -1 -19   2   21.10    3.90
  -1 -19   2   29.90    4.40
   1  19   2   27.60    4.70
   1 -19  -2   26.70    3.60
  -1 -19   2   31.90    5.40
   1 -19  -2   13.70    3.30
   1 -19  -2   25.40    4.40
   2 -19   2   -0.30    1.20
  -2  19   2    7.50    2.20
   2  19  -2    4.90    2.50
  -2 -19  -2    5.40    3.00
  -2 -19  -2    3.70    2.00
   2 -19   2    1.00    1.60
   2 -19   2    3.60    2.10
  -2 -19   2    3.80    2.20
   2 -19  -2    0.00    1.90
   2 -19  -2    1.90    3.30
  -2 -19   2    1.50    1.70
   2 -19  -2    2.60    1.40
   2 -19  -2    8.20    2.60
   2  19   2    5.70    2.70
   0 -20  -2   22.60    3.50
   0  20  -2   31.80    4.50
   0 -20   2   41.10    5.00
   0 -20   2   33.30    3.90
   0 -20   2   25.20    4.20
   0 -20   2   16.70    3.30
   0 -20  -2   23.70    3.70
   1 -20   2   11.20    3.00
  -1 -20  -2   18.70    4.10
   1 -20   2    9.70    2.60
   1 -20   2    7.60    3.00
  -1 -20  -2   11.10    2.60
   1  20  -2   14.80    3.00
  -1 -20  -2   11.40    2.80
  -1  20   2   10.90    2.60
  -1 -20   2   12.50    2.90
   1 -20  -2   12.50    2.80
  -1  20  -2   10.40    3.10
   1 -20  -2   11.80    2.90
  -1 -20   2   16.40    3.70
  -1 -20   2   14.00    3.70
  -1 -20   2    8.30    2.40
   1  20   2   15.70    3.60
   1  20   2   12.80    3.00
   1 -20  -2   10.70    3.30
   1 -20  -2   11.10    2.50
  -1 -20   2   12.60    3.00
   2 -20   2    0.30    1.40
   2 -20   2    0.40    1.30
  -2 -20  -2    2.80    2.20
   2 -20  -2    3.00    1.80
   2  20   2    1.20    1.70
  -2 -20   2    0.90    2.00
   2 -20  -2    1.40    1.30
  -2 -20   2    2.80    1.70
   0 -21  -2    2.00    1.80
   0 -21  -2    1.50    1.70
   0  21  -2    6.00    2.20
   0 -21   2    2.80    1.90
   0 -21  -2    2.00    1.70
   0 -21   2    2.70    1.90
   0 -21   2    2.60    1.70
   1 -21   2    7.40    2.00
  -1  21   2   12.20    2.30
   1 -21   2    9.40    2.10
  -1 -21  -2    7.50    2.10
  -1 -21  -2    6.90    2.20
   1  21  -2   12.10    2.40
  -1 -21   2   12.50    2.10
   1 -21  -2    7.40    2.00
   1  21   2   11.90    2.30
  -1  21  -2   12.90    2.70
   1 -21  -2   10.70    2.20
   0   0   3    0.60    1.00
   0   0  -3    0.30    1.00
   0   0  -3    0.10    1.00
   0   0   3   -1.60    3.40
   0   0  -3   -0.40    1.00
   0   0   3    2.20    4.20
   0   0   3   -0.10    1.00
   0   0  -3    1.10    1.20
  -1   0   3 5488.25  386.76
  -1   0   3 5572.44  388.76
  -2   0  -3   70.89    7.00
  -2   0  -3   64.19    6.40
   2   0  -3   67.09    7.50
   2   0  -3   75.89    9.10
  -2   0   3   55.19    7.90
  -2   0   3   70.79    9.00
  -2   0   3   76.09   31.90
  -2   0  -3   59.59    6.20
   3   0   3   11.30    4.10
   3   0   3    9.90    3.50
   3   0   3    7.40    3.90
  -3   0  -3   10.70    4.00
  -3   0   3   15.40    3.80
   3   0   3    4.90    3.40
   3   0   3    9.30    3.90
   3   0   3    9.10    3.70
  -3   0   3   10.10    4.70
   3   0  -3    8.90    3.50
   3   0  -3   11.90    4.10
   3   0  -3    4.00    3.60
  -3   0  -3    8.80    3.70
   3   0   3   10.10    3.90
  -3   0   3    9.90    4.70
   3   0   3   10.10    3.80
   3   0   3   10.90    4.50
   3   0  -3    7.10    3.80
   3   0   3   13.50    4.40
   4   0   3   58.69    7.30
  -4   0  -3   68.49   11.10
   4   0   3   52.39    7.80
   4   0  -3   61.59    7.80
   4   0   3   73.39    7.40
  -4   0   3   81.29   13.40
   4   0   3   62.49    7.90
   4   0  -3   61.79    7.20
   4   0  -3   41.60    6.60
  -4   0   3   67.89    8.30
  -4   0   3   73.89   12.50
   4   0  -3   66.49    8.30
   4   0   3   59.79    7.90
  -4   0  -3   55.29    9.80
   4   0   3   59.59    7.70
   4   0   3   53.39    7.70
   4   0  -3   52.29    7.80
   5   0   3    3.00    2.00
   5   0   3    4.00    2.50
   5   0  -3    6.40    2.40
   5   0   3    9.00    2.60
   5   0  -3    2.10    2.20
  -5   0   3    5.00    4.70
   5   0  -3    5.00    2.70
   5   0   3    8.20    2.60
   5   0   3    5.70    2.50
   0   1  -3  200.48   13.60
   0   1  -3  181.18   13.70
   0  -1  -3  172.98   13.90
   0   1   3  196.48   19.70
   0   1  -3  182.68   13.70
   0   1   3  226.58   22.00
   0  -1  -3  187.38   13.90
   0   1  -3  185.58   13.80
   0   1   3  193.68   13.80
   0  -1   3  192.38   18.90
   0  -1   3  196.48   18.20
   0   1   3  194.28   13.80
   0   1  -3  189.78   13.60
  -1   1   3 8382.46  545.65
  -1  -1   3 7469.75  541.85
  -1  -1   3 7667.33  544.55
   2   1  -3  215.58   16.30
  -2  -1  -3  194.28   15.10
  -2  -1  -3  210.38   15.20
  -2  -1  -3  186.38   15.50
   2   1  -3  183.98   15.90
   2   1  -3  208.48   15.80
  -2   1   3  173.38   15.60
  -2   1   3  171.78   15.50
  -2  -1   3  210.28   44.00
   2  -1  -3  211.38   15.80
  -2  -1   3  186.58   16.00
  -2   1  -3  175.58   14.20
  -2   1  -3  169.98   14.20
   2  -1  -3  180.28   15.60
  -2  -1   3  275.37   52.69
  -2  -1   3  170.98   15.90
  -2   1  -3  180.18   14.60
   3  -1   3   23.60    5.50
   3  -1   3   26.10    5.60
   3  -1   3   28.50    5.20
   3  -1   3   24.50    4.90
  -3   1   3   30.40    7.10
   3   1  -3   30.10    6.00
   3  -1   3   30.30    5.30
  -3   1   3   26.20    6.70
   3  -1   3   36.20    6.10
   3  -1   3   34.20    6.50
   3  -1   3   27.00    5.60
   3  -1   3   33.20    5.40
  -3  -1  -3   22.30    5.90
   3   1  -3   31.90    5.40
   3  -1   3   25.50    6.10
   3  -1   3   30.90    6.10
   3   1  -3   29.00    5.70
   3  -1   3   27.70    5.30
   3  -1   3   30.30    5.80
  -3  -1  -3   27.10    6.20
   3  -1  -3   41.90    6.20
   3  -1  -3   32.60    5.50
   3   1   3   36.10    6.60
   3   1   3   27.50    5.20
  -3  -1   3   43.50    6.00
   3   1   3   38.50    6.50
   3   1   3   37.80    6.50
  -3   1  -3   34.90    6.50
   3   1   3   33.60    5.90
   3   1   3   34.50    6.00
   3   1   3   34.30    5.90
  -3  -1   3   36.50    8.00
  -3  -1   3   40.70    8.30
   3  -1  -3   38.40    6.00
   3  -1  -3   35.20    5.60
  -3   1  -3   37.10    6.50
   3   1   3   31.30    5.30
   4   1  -3   92.19   10.10
   4  -1   3  121.79   11.00
   4   1  -3   97.69   10.50
  -4   1   3  111.79   10.60
   4   1  -3  101.29   10.50
   4   1  -3  109.19   10.40
   4  -1   3  111.09   10.90
  -4  -1  -3  116.79   14.80
   4  -1   3  112.39   10.20
  -4   1   3  107.29   15.90
   4  -1   3  107.09   10.50
  -4   1   3  133.69   16.90
   4  -1   3   80.29   10.40
  -4  -1  -3  122.39   13.60
   4  -1   3  117.09   10.50
   4  -1   3  105.29   10.60
   4   1   3  111.19   10.80
   4  -1  -3   98.89   10.10
  -4  -1   3  101.19   10.30
   4  -1  -3  100.89   10.50
   4   1   3  107.29   10.80
  -4  -1   3   92.99   13.90
  -4   1  -3  104.89   12.20
   4   1   3   97.29   10.80
   4   1   3   98.59   10.50
   4  -1  -3  101.29   10.30
  -4  -1   3  106.39   15.40
   4  -1  -3   97.19   10.10
   4   1   3  100.59   10.30
   4  -1  -3  130.89   11.60
  -4   1  -3  117.59   12.50
   4   1   3  110.99   10.00
   5   1  -3   10.80    2.60
  -5   1   3   17.60    3.30
   5  -1   3    5.00    2.00
   5  -1   3   16.80    3.10
   5   1  -3   16.10    3.20
   5  -1   3    9.40    2.70
   5   1  -3    7.50    2.50
   5  -1   3   11.60    3.10
   5  -1   3   16.80    3.20
   5   1   3   13.50    3.00
   5   1   3   16.20    3.30
   5  -1  -3    4.70    2.10
   5  -1  -3   13.50    3.00
   5   1   3    9.10    2.60
   5   1   3    7.90    2.50
   5  -1  -3   10.20    3.20
  -5  -1   3   13.70    3.30
   5  -1  -3    8.20    2.50
   0  -2  -3    4.30    2.00
   0   2  -3    5.70    1.50
   0  -2  -3    6.90    1.90
   0  -2   3    4.60    4.50
   0  -2   3    4.40    1.30
   0  -2   3    6.80    1.40
   0   2  -3    6.20    1.80
   0   2  -3    4.20    1.60
   0   2  -3    6.20    1.60
   0   2   3    3.50    5.60
   0   2   3    3.80    1.70
   0  -2  -3    5.50    1.90
   0  -2   3    6.10    4.80
   0   2   3    4.30    1.70
   0   2   3    5.50    6.40
   0   2  -3    6.20    1.70
  -1   2   3 4710.53  317.97
  -1   2   3 4244.98  308.57
  -1  -2   3 4539.15  310.97
  -1  -2   3 4007.60  307.47
  -2  -2  -3  579.44   42.50
  -2   2   3  568.14   42.70
  -2  -2  -3  572.14   42.40
   2   2  -3  569.54   42.70
  -2  -2  -3  571.54   43.00
   2   2  -3  643.44   43.60
   2   2  -3  595.34   43.30
  -2  -2  -3  553.74   42.30
  -2   2   3  567.94   42.70
  -2   2  -3  619.54   41.30
  -2   2  -3  583.74   41.20
  -2  -2   3  539.35   43.10
   2   2   3  596.54   40.70
   2   2   3  609.54   40.60
  -2  -2   3  549.15   43.30
   2  -2  -3  622.94   42.60
   2  -2  -3  611.74   42.70
  -2   2  -3  608.14   41.50
  -2  -2   3  709.23   81.09
   3   2  -3  163.68   14.40
  -3  -2  -3  167.78   15.90
   3   2  -3  174.28   14.70
  -3   2   3  174.28   16.40
   3  -2   3  172.28   15.00
   3  -2   3  152.98   14.10
  -3   2   3  166.68   16.20
   3  -2   3  158.78   14.10
   3  -2   3  161.48   14.20
   3  -2   3  163.68   14.40
  -3  -2  -3  154.58   15.70
   3  -2   3  165.38   14.40
   3  -2   3  171.88   14.40
   3  -2   3  156.88   14.70
   3  -2   3  166.28   13.90
   3  -2   3  168.58   14.20
   3  -2   3  165.78   14.50
   3  -2   3  169.08   14.70
   3   2  -3  155.88   13.80
   3  -2   3  162.78   13.90
  -3   2   3  155.68   14.60
   3   2  -3  166.28   15.50
  -3   2  -3  158.48   14.60
   3  -2  -3  159.18   14.30
   3   2   3  161.38   14.60
  -3  -2   3  160.98   14.00
   3   2   3  171.08   14.30
   3  -2  -3  166.18   13.90
   3  -2  -3  160.38   14.40
   3  -2  -3  172.98   14.30
   3   2   3  167.98   14.20
   3  -2  -3  170.78   13.90
   3   2   3  177.78   14.70
  -3  -2   3  186.28   17.30
   3   2   3  173.98   15.20
   3   2   3  186.48   15.40
   3   2   3  188.78   17.50
  -3  -2   3  178.58   17.20
   3  -2  -3  172.48   14.40
   3  -2  -3  171.38   14.30
   3   2   3  156.38   14.70
  -3   2  -3  171.18   14.80
   4   2  -3    0.50    2.90
   4  -2   3    6.90    3.20
   4  -2   3    4.90    3.40
  -4  -2  -3    9.50    6.60
   4  -2   3   -0.90    3.30
  -4  -2  -3    7.00    4.90
  -4   2   3    6.10    3.30
  -4  -2  -3    8.40    5.40
   4  -2   3    3.70    2.60
   4  -2   3    6.00    3.40
   4   2  -3    3.10    2.90
   4   2  -3    2.70    3.20
   4  -2   3    8.80    3.50
  -4   2   3    3.70    5.00
   4   2  -3    4.10    3.30
  -4   2   3    5.40    5.00
   4  -2   3    4.20    3.30
   4   2   3    9.50    3.30
  -4  -2   3    8.90    3.30
   4   2   3    8.80    3.70
  -4  -2   3    5.00    5.60
   4  -2  -3    8.40    3.60
   4  -2  -3    9.80    3.60
   4   2   3   12.00    4.30
  -4   2  -3    9.10    4.50
   4   2   3    6.10    3.60
   4  -2  -3    6.20    2.90
   4  -2  -3    5.60    3.20
   4   2   3    7.00    3.50
   4   2   3    7.80    3.80
   4  -2  -3    8.30    4.00
  -4   2  -3    7.70    4.60
  -4  -2   3   10.90    6.00
  -5   2   3    8.00    2.80
   5  -2   3    0.60    1.30
   5   2  -3    4.20    2.20
   5  -2   3    4.10    2.30
   5   2  -3   -2.30    2.00
   5  -2   3    5.50    3.40
   5  -2   3    1.50    2.30
   5  -2   3    5.90    2.30
   5   2  -3    4.70    2.50
   5  -2  -3    5.90    3.50
   5   2   3    4.10    2.40
   5   2   3    0.60    1.50
   5  -2  -3    1.90    1.70
   5   2   3    4.20    2.30
   5   2   3    3.40    3.20
  -5  -2   3    1.20    2.30
   5  -2  -3    2.70    2.00
   5  -2  -3    3.40    2.50
   0   3   3   13.90    3.20
   0   3   3    6.80    7.30
   0   3  -3   13.70    2.70
   0  -3  -3   11.10    2.70
   0  -3   3   12.70    6.10
   0  -3   3    3.00    5.00
   0   3   3   10.40    2.60
   0   3  -3   14.20    2.60
   0   3   3    8.10    8.50
   0  -3   3   14.50    2.40
   0   3  -3    8.80    1.90
   0  -3  -3   11.50    2.80
   0  -3   3   15.60    2.20
   0  -3  -3   11.70    2.70
   1   3  -3 1027.60   70.99
  -1   3   3 1125.59   86.09
  -1   3   3 1028.60   70.69
   1   3  -3 1045.30   71.29
  -1   3   3 1049.09   70.69
  -1  -3  -3 1084.09   70.59
  -1  -3  -3 1070.79   70.59
   1   3  -3 1017.50   71.19
  -1  -3  -3 1077.09   70.49
  -1  -3  -3  984.00   70.69
  -1  -3   3  960.90   70.89
  -1  -3   3  928.81   83.89
  -1  -3   3 1041.70   82.99
  -1   3  -3 1033.50   69.29
   1  -3  -3 1059.19   70.59
   1  -3  -3  972.70   70.69
   1   3   3  995.70   70.79
  -1  -3   3  900.71   70.79
   1  -3  -3  958.70   70.59
  -2  -3  -3  102.19    9.50
  -2  -3  -3   90.99    9.30
  -2   3   3   97.49    9.60
  -2   3   3   99.49    9.70
   2   3  -3   95.49   10.10
  -2  -3  -3   85.19    9.20
   2   3  -3   99.09   10.20
  -2  -3  -3  107.49   10.20
  -2  -3   3  139.09   39.60
  -2  -3   3   87.79   10.10
  -2  -3   3  116.49   34.80
   2   3   3   97.79    8.30
   2   3   3   87.19    8.50
   2  -3  -3   97.69   32.60
  -2   3  -3   87.99    7.80
   2  -3  -3   95.99    9.30
  -2   3  -3   91.99    7.80
  -2   3  -3   84.99    8.30
   2  -3  -3   91.29    9.00
  -2  -3   3   96.39   10.30
   3   3  -3  213.28   21.50
   3  -3   3  260.27   20.30
   3   3  -3  243.58   21.10
   3  -3   3  243.38   20.20
   3  -3   3  287.37   21.60
   3   3  -3  262.97   20.80
   3  -3   3  262.07   20.50
   3  -3   3  284.87   20.80
  -3   3   3  255.57   22.60
   3  -3   3  259.87   20.60
   3  -3   3  247.68   20.70
   3  -3   3  269.87   20.70
  -3   3   3  259.77   20.40
   3   3  -3  263.77   20.10
   3  -3   3  270.07   21.20
   3   3  -3  277.07   21.00
   3  -3   3  255.67   20.40
  -3   3   3  256.57   22.60
   3  -3   3  250.27   20.60
  -3  -3  -3  270.47   22.90
   3  -3   3  263.27   20.10
  -3  -3  -3  270.37   22.90
  -3  -3   3  278.07   24.00
  -3   3  -3  261.07   20.80
   3   3   3  267.27   21.50
   3   3   3  270.37   20.40
   3  -3  -3  271.97   20.40
   3  -3  -3  242.88   23.00
  -3  -3   3  281.77   24.10
   3   3   3  249.28   21.10
  -3   3  -3  249.58   20.70
   3   3   3  250.67   21.30
   3  -3  -3  275.57   20.40
   3  -3  -3  218.28   19.30
   3  -3  -3  279.87   20.30
   3   3   3  250.57   20.40
   3   3   3  271.27   21.10
   3  -3  -3  261.27   20.60
   3  -3  -3  259.77   20.40
   3   3   3  253.07   20.90
   3  -3  -3  256.37   20.70
   4  -3   3   25.90    4.80
  -4  -3  -3   35.90    8.40
   4   3  -3   35.70    9.10
  -4   3   3   43.00    8.90
  -4   3   3   24.90    7.30
   4   3  -3   22.70    6.70
   4  -3   3   27.60    5.50
   4   3  -3   32.50    6.20
   4  -3   3   26.20    5.00
   4  -3   3   14.60    3.90
   4  -3   3   20.50    6.00
   4  -3   3   30.10    6.00
   4  -3   3   37.20    8.90
  -4   3   3   38.00    8.30
   4  -3   3   21.10    4.60
  -4  -3  -3   38.20    9.50
   4   3   3   22.30    5.70
   4   3   3   23.80    5.40
   4  -3  -3   24.50    5.10
  -4   3  -3   23.20    6.00
   4  -3  -3   24.60    5.70
   4   3   3   22.40    5.50
  -4  -3   3   27.90    8.60
   4  -3  -3   26.60    5.30
  -4  -3   3   28.60    9.20
   4  -3  -3   22.20    4.60
   4   3   3   25.30    5.70
   4   3   3   19.20    4.70
   4  -3  -3   17.40    4.20
  -4   3  -3   22.30    6.60
  -4  -3   3   22.40    4.90
   4   3   3   15.40    4.00
   5  -3   3    8.60    2.50
   5  -3   3    7.00    2.30
   5   3  -3    4.60    2.10
   5   3  -3    6.30    2.40
   5  -3   3    4.80    2.70
   5  -3   3    5.20    2.10
   5  -3   3    8.60    2.40
  -5   3   3   11.40    5.00
   5   3   3   15.00    3.40
   5  -3  -3    2.10    2.00
   5  -3  -3   10.10    2.90
   5   3   3    8.20    2.70
   5  -3  -3    3.00    1.80
   5  -3  -3   16.60    4.60
   5   3   3    5.60    2.00
   5   3   3   10.70    2.70
  -5  -3   3    6.40    2.60
   0   4   3   43.20    5.20
   0   4   3   34.40   13.10
   0  -4  -3   42.50    5.10
   0  -4  -3   48.30    5.90
   0  -4   3   39.40   12.50
   0   4   3   46.40   13.80
   0  -4  -3   41.10    5.00
   0   4  -3   41.20    4.60
   0   4   3   46.60    5.30
   0  -4   3   59.19    7.30
   0  -4   3   46.20   11.40
   0  -4  -3   58.49    6.50
   1  -4   3 1316.57   95.39
   1  -4   3 1418.76   96.89
  -1  -4  -3 1441.56   94.09
  -1  -4  -3 1465.75   94.19
  -1  -4  -3 1355.16   94.09
  -1   4   3 1455.85   93.99
  -1   4   3 1476.85  111.19
  -1   4   3 1438.06   93.99
  -1  -4  -3 1349.86   94.29
   1   4  -3 1278.87   94.39
   1   4  -3 1301.67   94.19
   1  -4   3 1320.27   95.49
   1  -4   3 1261.27   94.69
  -1   4  -3 1279.37   92.39
   1  -4  -3 1505.05   94.19
  -1  -4   3 1448.96  108.49
  -1  -4   3 1501.85  112.59
   1  -4  -3 1460.05   93.89
   1   4   3 1471.95   93.79
   1  -4  -3 1268.27   93.89
  -1   4  -3 1319.27   92.49
  -1   4  -3 1336.27   92.49
  -1  -4   3 1233.98   94.19
  -1   4  -3 1307.47   92.99
  -1  -4   3 1269.47   94.29
  -1   4  -3 1284.47   92.39
   1  -4  -3 1413.26   93.79
   2   4  -3  165.88   16.00
   2   4  -3  160.08   15.80
  -2   4   3  174.18   15.20
  -2  -4  -3  186.18   15.60
  -2  -4  -3  173.58   15.60
  -2   4   3  158.68   14.90
  -2  -4  -3  173.88   17.10
  -2  -4  -3  168.88   15.30
   2   4  -3  180.88   15.90
  -2  -4   3  197.48   16.70
   2   4   3  174.18   14.60
  -2   4  -3  176.38   13.50
   2   4   3  182.08   14.90
  -2  -4   3  174.88   42.00
   2  -4  -3  187.08   14.90
  -2  -4   3  200.08   16.60
   2  -4  -3  174.28   14.60
  -2   4  -3  175.08   13.40
  -2  -4   3  198.18   41.30
   3   4  -3   66.49   11.10
   3  -4   3   65.29    8.00
   3  -4   3   57.09    7.90
  -3   4   3   55.59    9.60
   3  -4   3   61.09    7.20
   3  -4   3   54.89    7.40
   3  -4   3   51.39    7.60
   3  -4   3   71.39    7.60
   3  -4   3   65.79    7.90
   3  -4   3   57.49    7.50
  -3  -4  -3   73.29   11.50
   3   4  -3   64.49    9.30
  -3   4   3   47.80    8.80
   3   4  -3   40.90    8.20
  -3  -4  -3   53.39    9.40
   3   4  -3   88.59    9.60
   3  -4   3   65.89    7.60
   3  -4   3   57.29    7.40
   3   4  -3   61.09    7.50
   3  -4   3   67.29    8.00
   3  -4   3   63.99    7.90
   3  -4   3   62.99    7.80
   3  -4   3   63.49    7.70
   3   4  -3   59.49    7.30
  -3   4   3   70.59    8.10
   3   4   3   72.09    7.90
   3   4   3   65.99    8.10
  -3  -4   3   78.29   12.50
   3   4   3   65.79    8.10
   3  -4  -3   48.50    7.30
  -3   4  -3   69.79    8.60
   3   4   3   68.29    8.90
  -3  -4   3   74.49   11.90
   3  -4  -3   58.69    7.20
   3   4   3   73.79    8.70
   3   4   3   64.89    8.90
   3  -4  -3   58.49    7.60
   3  -4  -3   59.99    7.50
  -3   4  -3   62.19    7.30
   3  -4  -3   70.19    8.50
   3  -4  -3   60.89    7.70
   4   4  -3   20.70    6.20
   4   4  -3   20.90    4.50
   4   4  -3   10.90    4.80
   4  -4   3   30.20    4.90
   4  -4   3   23.70    5.10
   4   4  -3   22.40    6.00
  -4   4   3   32.10    5.40
  -4   4   3   40.90   12.50
  -4  -4  -3   31.20   12.40
   4  -4   3   28.60    8.00
   4  -4   3   21.90    6.20
   4  -4  -3   32.20    6.70
   4  -4  -3   25.40    5.10
  -4  -4   3    5.60    9.30
  -4   4  -3   22.20    6.70
   4  -4  -3   30.00    8.10
   4  -4  -3   39.30    8.70
   4   4   3   16.60    6.20
   4   4   3   33.00    7.30
  -4  -4   3   36.50    9.50
   4   4   3   12.40    5.30
   5  -4   3    1.00    1.50
   5   4  -3   -1.60    3.00
   5  -4   3    1.40    1.30
   5   4  -3    1.10    2.00
   5  -4   3    0.30    1.70
   5  -4   3    6.60    2.40
   5   4   3    0.90    1.90
   5   4   3    6.10    2.50
   5   4   3    1.20    1.60
  -5  -4   3    5.00    2.40
   5  -4  -3    0.80    2.10
   5  -4  -3    5.70    2.30
   5  -4  -3    1.50    1.70
   5  -4  -3    4.00    2.90
   5   4   3    6.80    2.60
   0  -5  -3  125.09   10.50
   0  -5   3  124.39   21.50
   0  -5  -3  125.09   10.70
   0  -5  -3  109.99   10.10
   0  -5  -3  114.69   10.20
   0   5   3  144.29   27.10
   0   5   3  158.18   26.00
   0  -5   3  133.29   21.00
   0   5  -3  112.79    9.70
   0   5   3  109.89   10.10
   1  -5   3  873.61   67.39
   1   5  -3  906.51   66.09
   1   5  -3  992.70   66.39
   1  -5   3  917.41   71.09
  -1  -5  -3  985.50   83.89
   1  -5   3  852.51   68.19
   1   5  -3  825.12   64.59
   1  -5   3 1019.40   70.39
  -1  -5  -3 1025.20   66.09
  -1  -5  -3  880.61   65.09
  -1   5   3  952.10   65.29
  -1  -5  -3  975.60   64.99
  -1  -5  -3 1010.50   95.59
  -1   5   3 1020.60   83.89
  -1   5  -3  867.61   63.19
  -1  -5   3  893.01   64.99
  -1  -5   3  842.12   64.79
  -1  -5   3  918.21   87.49
  -1   5  -3  926.71   63.49
   1  -5  -3  922.01   64.29
   1  -5  -3  920.11   64.39
   1  -5  -3  828.32   64.39
   1  -5  -3 1003.20   64.79
   1   5   3  949.90   64.69
  -1  -5   3  912.51   79.09
  -1   5  -3  957.00   63.59
  -1   5  -3  913.21   63.19
  -2  -5  -3  436.06   33.70
   2   5  -3  482.55   34.10
  -2  -5  -3  386.56   33.10
  -2   5   3  424.26   32.90
  -2  -5  -3  388.56   33.10
  -2  -5  -3  424.26   34.10
   2   5  -3  411.56   33.90
   2   5  -3  397.76   33.70
  -2   5   3  419.16   32.80
  -2  -5   3  498.55   34.80
  -2  -5   3  681.23   81.99
  -2  -5   3  471.75   34.50
   2  -5  -3  439.06   32.20
  -2  -5   3  584.24   83.29
  -2   5  -3  424.56   31.70
   2   5   3  439.16   32.80
   2  -5  -3  441.16   32.40
   2   5   3  458.45   33.10
  -2   5  -3  430.56   31.10
  -2   5  -3  456.25   31.20
   3  -5   3  142.19   12.10
   3  -5   3  147.49   12.20
   3  -5   3  145.89   13.20
   3  -5   3  141.89   12.50
   3  -5   3  149.79   12.90
  -3  -5  -3  126.29   14.80
   3   5  -3  140.29   12.10
   3   5  -3  139.49   12.00
   3  -5   3  148.59   12.60
  -3   5   3  129.29   14.20
   3  -5   3  150.98   12.70
   3   5  -3  156.98   13.60
   3  -5   3  154.68   13.10
   3  -5   3  143.09   13.00
   3   5  -3  136.89   16.20
  -3  -5  -3  140.49   15.30
   3   5  -3  165.38   14.10
  -3   5   3  137.69   14.40
  -3   5   3  131.59   12.50
   3  -5   3  126.99   12.50
   3  -5   3  143.39   12.60
   3  -5   3  158.98   12.80
   3  -5   3  142.19   12.50
   3  -5   3  142.39   12.30
   3   5  -3  136.19   14.80
   3  -5  -3  118.69   12.00
  -3   5  -3  137.19   12.50
  -3  -5   3  138.39   16.00
   3  -5  -3  118.49   12.10
   3   5   3  122.69   12.90
   3  -5  -3  140.29   12.50
   3   5   3  117.69   12.20
   3  -5  -3  131.89   12.10
  -3  -5   3  100.19   15.30
   3  -5  -3  126.39   12.00
   3   5   3  131.59   13.20
  -3   5  -3  128.19   12.30
   3   5   3  127.89   12.90
   3  -5  -3  128.79   12.30
   3   5   3  136.09   13.30
  -4   5   3    6.70    3.70
   4  -5   3   11.50    3.50
  -4  -5  -3    5.20    6.20
  -4   5   3    4.40    5.10
  -4   5   3   12.80    6.20
   4  -5   3   15.70    3.90
   4  -5   3   19.10    4.70
   4  -5   3    6.40    3.20
   4  -5   3   10.30    3.20
   4   5  -3    8.10    3.40
   4  -5   3    6.50    3.20
   4   5  -3   11.50    3.70
   4  -5   3   11.00    3.60
   4  -5   3   10.90    3.80
  -4  -5  -3    6.10    6.40
   4  -5  -3    6.00    3.30
   4   5   3    8.20    4.00
  -4  -5   3   17.20    8.60
   4  -5  -3    8.90    3.20
   4  -5  -3    7.80    3.60
  -4  -5   3    9.40    3.60
  -4  -5   3    6.50    6.90
   4   5   3   11.00    4.30
   4  -5  -3   14.00    4.30
  -4   5  -3    8.70    4.70
   4   5   3    6.60    3.30
   4   5   3    6.90    3.60
   4  -5  -3    9.10    3.50
  -4   5  -3    5.80    4.50
   4   5   3    9.70    3.40
   4  -5  -3    7.20    3.10
   5  -5   3    8.80    2.40
   5   5  -3    4.40    2.20
   5  -5   3    6.80    1.90
   5  -5   3    3.30    1.80
   5  -5   3    3.20    1.60
   5  -5  -3    2.50    1.80
   5  -5  -3   11.30    2.50
   5   5   3    9.50    2.50
   5   5   3    4.90    2.20
   5  -5  -3    4.20    2.80
   5  -5  -3    6.50    3.00
   5   5   3    6.20    2.60
   0  -6  -3   86.19    9.00
   0   6   3   86.29    8.90
   0  -6   3   90.39    9.00
   0   6  -3  100.59    8.70
   0  -6  -3   87.79    9.00
   0  -6  -3  105.29    9.70
   0  -6   3  111.39   21.00
   0  -6   3  112.39   21.40
   0   6   3  128.19   28.70
   0  -6  -3   94.79    9.10
   0  -6   3  109.39    9.70
   0   6   3  140.79   27.20
  -1  -6  -3  341.37   45.60
   1  -6   3  219.28   22.90
   1  -6   3  240.68   33.10
  -1  -6  -3  215.38   17.80
  -1  -6  -3  219.78   17.90
   1   6  -3  213.28   18.10
   1   6  -3  194.28   17.50
   1  -6   3  212.28   29.60
  -1   6   3  209.28   17.30
  -1  -6  -3  197.98   18.00
   1  -6   3  253.57   22.60
  -1  -6  -3  332.57   49.00
  -1  -6  -3  209.18   17.80
  -1   6   3  316.77   47.00
   1   6  -3  213.58   18.10
  -1   6   3  192.48   17.10
  -1   6   3  274.87   68.59
   1  -6  -3  231.88   17.30
  -1   6  -3  231.18   16.30
  -1  -6   3  207.88   17.70
   1   6   3  199.58   17.50
  -1   6  -3  210.08   16.60
  -1   6  -3  205.48   17.70
  -1   6  -3  221.98   16.20
   1  -6  -3  227.68   17.60
   1  -6  -3  240.58   17.30
  -1  -6   3  213.18   17.90
   1  -6  -3  198.78   17.20
  -1  -6   3  217.98   39.20
  -1  -6   3  270.27   41.20
  -2  -6  -3  850.71   59.09
  -2   6   3  736.83   57.69
  -2  -6  -3  745.03   58.79
  -2  -6  -3  797.32   59.59
   2   6  -3  805.62   59.39
   2   6  -3  724.43   58.89
  -2   6   3  731.53   57.69
  -2  -6  -3  801.22   58.79
   2  -6  -3  810.62   57.19
  -2   6  -3  787.42   56.19
   2   6   3  903.11   58.79
   2   6   3  868.51   58.89
  -2  -6   3  947.71   89.09
  -2  -6   3  813.52   59.39
  -2  -6   3  904.51  111.49
   2  -6  -3  791.52   57.29
  -2   6  -3  806.52   56.19
  -2  -6   3  866.61   59.89
   3  -6   3   30.50    5.60
  -3  -6  -3   34.80    7.70
   3   6  -3   53.59   11.60
   3   6  -3   58.09    8.30
   3   6  -3   52.79    7.30
   3  -6   3   43.30    6.70
   3  -6   3   43.10    6.40
   3  -6   3   40.70    6.80
   3  -6   3   38.80    6.20
   3  -6   3   43.10    6.90
   3   6  -3   40.20    8.80
  -3   6   3   41.90    8.50
   3  -6   3   35.40    5.90
   3   6  -3   42.10    5.60
  -3   6   3   48.40    6.40
  -3  -6  -3   48.40    9.60
   3  -6   3   56.19    6.90
  -3   6   3   46.90    8.60
   3  -6  -3   31.10    5.60
  -3  -6   3   16.90    6.50
   3   6   3   36.30    7.40
   3  -6  -3   31.90    7.70
   3   6   3   35.80    7.90
   3   6   3   30.40    7.80
   3   6   3   26.00    5.30
  -3   6  -3   30.20    5.80
   3  -6  -3   35.60    5.60
  -3  -6   3   22.30    7.10
   3  -6  -3   36.90    6.00
  -3  -6   3   26.20    7.50
  -3   6  -3   34.80    6.10
   3   6   3   30.70    5.40
   3  -6  -3   25.60    5.00
   4  -6   3    5.00    3.10
   4   6  -3    1.10    4.70
   4  -6   3    3.60    3.20
  -4   6   3    5.00    3.30
   4  -6   3    6.10    3.10
   4  -6   3    4.50    2.90
   4  -6   3    4.80    2.90
   4   6  -3    2.70    3.10
   4  -6   3    3.50    3.00
   4  -6   3    4.80    2.70
   4  -6   3    4.90    3.10
   4   6   3    0.10    2.80
  -4  -6   3    1.90    2.60
   4  -6  -3    1.70    3.40
   4  -6  -3   -1.70    2.20
   4  -6  -3   -2.20    2.80
   4   6   3    0.90    2.40
   4  -6  -3    5.90    3.00
   4   6   3    2.20    3.40
   4  -6  -3    2.00    2.70
   4  -6  -3    0.50    2.50
   4   6   3    0.20    2.80
   4   6   3   -1.60    2.60
   5  -6   3   62.49    5.70
   5   6  -3   43.80    5.70
   5  -6   3   51.29    5.80
   5  -6   3   69.79    5.90
   5   6   3   59.39    5.90
   5  -6  -3   66.49    5.80
  -5  -6   3   76.59    6.40
   5  -6  -3   70.99    6.40
   5   6   3   69.69    7.70
   5   6   3   49.40    5.80
   0   7   3  732.73   65.99
   0   7   3  720.33   69.19
   0  -7  -3  636.34   48.80
   0  -7  -3  629.84   48.80
   0  -7  -3  650.53   51.99
   0   7   3  690.73   48.90
   0   7  -3  744.43   48.70
   0  -7   3  741.33   61.49
   0  -7   3  693.83   62.99
  -1  -7  -3   53.09    8.20
  -1  -7  -3   95.59   25.60
  -1   7   3   46.30    6.90
  -1  -7  -3   66.19    8.60
   1  -7   3   69.69   14.00
  -1  -7  -3   52.39    8.00
  -1  -7  -3   63.69   23.20
   1  -7   3   58.19   14.40
   1   7  -3   58.69    8.70
   1   7  -3   50.59    8.10
  -1  -7  -3   79.89    9.80
   1  -7   3   51.49   16.60
  -1   7   3   77.09   32.90
  -1   7   3   81.89   33.90
  -1   7   3   50.19    7.30
  -1   7  -3   35.40    8.90
  -1  -7   3   48.40   18.20
  -1   7  -3   41.90    5.80
   1   7   3   39.10    7.10
  -1  -7   3   47.70    7.40
   1  -7  -3   40.30    6.40
   1  -7  -3   59.09    7.70
   1  -7  -3   60.09    7.80
  -1  -7   3   57.79   21.20
  -1  -7   3   43.30    7.20
  -1   7  -3   48.40    5.60
   1  -7  -3   44.50    6.70
   2  -7   3  110.89    9.50
   2   7  -3  107.99    9.70
   2  -7   3  116.69    9.70
   2  -7   3   97.89    9.30
   2  -7   3  109.79   10.10
   2   7  -3  116.49    9.90
  -2  -7  -3  110.69   14.30
  -2   7   3   94.09   10.60
  -2   7   3   99.99   10.80
  -2  -7  -3  110.69   12.00
   2  -7   3  105.99    9.90
   2   7  -3  108.59   12.50
  -2  -7  -3  110.79   12.30
   2  -7   3   92.29   10.00
   2  -7   3  115.29   10.10
   2  -7   3  112.69   10.00
   2  -7   3  118.59    9.90
  -2  -7  -3  108.99   11.90
   2   7  -3  101.19   13.60
  -2   7  -3   88.09    9.10
   2   7   3   98.49   11.30
  -2   7  -3   89.99    9.10
  -2  -7   3  125.49   36.40
   2   7   3  102.99   13.40
  -2  -7   3   77.49   12.20
   2  -7  -3   87.89    9.80
  -2  -7   3   77.09   12.30
   2   7   3   88.79    9.30
   2  -7  -3   94.39    9.60
   2  -7  -3   84.19   10.20
  -2  -7   3   85.89   36.10
   3  -7   3    2.70    3.00
   3  -7   3    3.70    3.00
  -3   7   3    3.00    3.70
   3   7  -3    5.90    5.40
  -3   7   3    3.00    3.40
   3  -7   3    7.60    3.40
  -3  -7  -3   13.10    5.90
   3  -7   3    3.60    3.40
   3  -7   3    3.40    3.00
  -3   7   3    5.60    3.70
   3   7  -3    3.90    6.90
  -3  -7  -3    4.70    4.40
   3   7  -3    2.20    4.80
   3  -7   3    5.70    2.80
   3  -7   3    0.60    2.90
   3  -7   3    6.00    3.50
   3  -7   3    7.30    4.40
   3  -7   3    4.30    2.90
   3  -7  -3    6.80    3.40
   3  -7  -3   12.30    3.70
   3   7   3   16.40    5.40
   3   7   3    4.20    3.30
   3   7   3    6.10    5.90
  -3  -7   3   13.00    5.40
   3   7   3    5.20    4.10
   3  -7  -3    8.70    3.60
  -3   7  -3   10.00    3.60
   3   7   3    7.00    2.80
  -3  -7   3   13.10    7.10
   3  -7  -3    3.10    2.80
   3   7   3    2.10    3.50
  -3   7  -3    3.20    3.00
   3  -7  -3   12.20    4.10
  -3  -7   3    4.30    5.40
   3  -7  -3    7.70    3.50
   4  -7   3   44.10    6.20
   4   7  -3   55.49    7.30
   4  -7   3   49.30    6.70
   4  -7   3   35.50    5.50
   4  -7   3   41.80    6.10
   4  -7   3   29.30    5.70
   4  -7   3   49.60    7.20
   4  -7   3   41.40    6.00
  -4   7   3   44.70    6.30
   4   7   3   52.99    8.20
   4   7   3   53.99    6.20
   4  -7  -3   49.90    7.10
   4   7   3   46.90    7.30
   4   7   3   43.50    6.30
   4  -7  -3   34.70    5.70
   4  -7  -3   43.20    6.10
   4  -7  -3   53.79    6.20
   4  -7  -3   39.80    5.90
  -4  -7   3   44.30    6.40
   4   7   3   36.30    5.90
   5  -7   3    1.80    1.70
   5  -7   3    2.00    1.80
   5  -7   3    7.80    2.80
   5   7  -3   -0.50    1.50
  -5  -7   3    4.60    2.10
   5  -7  -3    5.50    2.40
   5   7   3    2.90    1.60
   5  -7  -3    2.20    1.80
   5  -7  -3    3.20    2.20
   0  -8  -3 4220.88  280.67
   0  -8  -3 4307.87  280.67
   0  -8  -3 4238.08  280.57
   0   8   3 4225.18  300.87
   0   8   3 3945.41  304.27
   0  -8   3 4175.38  299.07
   0   8   3 4105.89  280.37
   0   8  -3 3637.14  279.47
  -1  -8  -3  522.55   65.89
  -1  -8  -3  369.96   29.60
   1  -8   3  415.66   37.30
   1  -8   3  403.06   38.90
  -1  -8  -3  376.56   29.70
  -1  -8  -3  380.76   30.10
  -1  -8  -3  402.76   29.90
   1  -8   3  256.17   52.79
   1   8  -3  384.46   30.00
  -1   8   3  365.06   28.70
  -1   8   3  380.46   28.80
   1   8  -3  372.46   29.80
   1  -8   3  390.06   51.99
  -1  -8   3  381.76   29.40
   1  -8  -3  355.16   28.60
   1  -8  -3  366.06   28.80
  -1   8  -3  327.77   27.50
  -1  -8   3  396.76   29.70
  -1  -8   3  341.87   56.39
  -1  -8   3  403.96   57.29
   1  -8  -3  372.66   29.40
   1   8   3  369.96   29.60
  -2  -8  -3  211.98   20.40
   2   8  -3  229.18   21.00
   2  -8   3  226.78   17.40
   2  -8   3  220.18   17.60
  -2   8   3  203.18   17.80
  -2  -8  -3  231.48   23.70
   2  -8   3  226.28   17.40
   2  -8   3  229.98   17.20
   2  -8   3  222.68   17.30
   2   8  -3  222.88   17.50
  -2   8   3  193.38   18.80
   2   8  -3  235.48   21.10
   2  -8   3  259.67   18.90
  -2   8   3  204.68   19.00
   2  -8   3  225.68   17.70
   2  -8   3  219.38   17.50
   2  -8   3  224.48   17.80
  -2  -8  -3  231.58   21.30
   2   8  -3  231.88   17.60
   2  -8   3  204.88   17.20
   2   8  -3  225.68   21.30
  -2  -8   3  172.18   54.39
  -2  -8   3  209.38   20.60
   2   8   3  208.38   17.20
  -2   8  -3  202.98   17.90
   2  -8  -3  198.38   17.10
  -2  -8   3  227.98   57.09
   2  -8  -3  197.58   17.70
   2   8   3  214.58   18.70
   2   8   3  216.48   18.10
  -2  -8   3  203.98   20.40
   2  -8  -3  188.38   16.90
   2  -8  -3  232.98   17.80
   2  -8  -3  230.18   17.70
   2   8   3  223.18   20.70
  -2  -8   3  204.08   17.90
   3  -8   3  284.47   21.30
   3   8  -3  281.17   21.50
   3  -8   3  283.27   22.30
  -3   8   3  287.37   25.10
   3   8  -3  319.17   28.70
   3  -8   3  261.57   21.90
   3  -8   3  290.17   22.10
   3   8  -3  271.07   22.70
   3  -8   3  252.27   22.00
   3   8  -3  298.87   37.80
   3  -8   3  264.87   21.60
   3  -8   3  263.97   21.70
   3  -8   3  280.77   21.90
   3  -8   3  244.98   21.30
   3  -8   3  262.77   21.90
  -3   8   3  281.87   21.80
   3  -8   3  275.07   21.50
   3  -8  -3  270.07   21.50
   3   8   3  275.07   23.20
   3  -8  -3  271.27   21.60
   3  -8  -3  269.57   21.20
   3  -8  -3  260.87   22.10
   3  -8  -3  264.67   22.00
  -3  -8   3  293.97   23.50
   3   8   3  282.07   21.60
   3   8   3  269.87   23.30
   3   8   3  305.87   23.20
   3  -8  -3  279.17   22.00
   3   8   3  325.47   21.80
  -3   8  -3  275.17   24.80
   4  -8   3   19.40    4.30
  -4   8   3   26.70    4.80
   4  -8   3   26.50    5.10
   4  -8   3   26.30    4.80
   4  -8   3   15.10    3.70
   4  -8   3   25.30    5.00
   4  -8   3   17.70    4.10
   4   8  -3   24.70    5.10
   4  -8   3   31.90    5.10
   4  -8   3   22.70    4.70
   4  -8  -3   14.40    3.70
  -4  -8   3   25.10    4.70
   4   8   3   28.60    5.20
   4   8   3   22.00    5.50
   4  -8  -3   24.10    4.50
   4   8   3   21.10    5.30
   4   8   3   34.20    4.80
   4  -8  -3   25.70    5.50
   4  -8  -3   28.00    4.50
   4  -8  -3   22.00    4.70
   4  -8  -3   16.20    4.20
   4   8   3   26.20    4.90
   5  -8   3   12.70    2.20
   5  -8   3   14.30    2.50
   5  -8   3   13.30    2.50
  -5  -8   3   11.50    2.50
   5  -8  -3   13.60    2.30
   5  -8  -3   12.60    2.50
   5  -8  -3   10.70    2.90
   0   9   3   17.60   18.40
   0   9  -3   -0.20    2.00
   0  -9   3   -1.20    7.90
   0  -9  -3    1.40    2.70
   0  -9  -3    0.80    2.50
   0  -9   3   -0.30    8.80
   0   9   3    6.90   14.30
   0   9   3    1.10    2.70
   0  -9  -3    7.20    3.50
   0  -9  -3   -2.30    2.70
  -1  -9  -3  198.78   17.90
   1   9  -3  188.68   17.90
  -1  -9  -3  275.37   49.40
  -1  -9  -3  209.38   18.10
  -1  -9  -3  250.17   19.50
   1  -9   3  214.28   41.00
   1  -9   3  243.78   46.10
  -1   9   3  194.88   17.00
   1   9  -3  195.28   18.30
  -1  -9  -3  200.98   18.10
  -1   9   3  187.18   16.90
   1  -9   3  201.88   30.00
   1  -9   3  189.78   31.60
  -1  -9  -3  230.38   49.60
   1   9   3  188.78   18.10
  -1  -9   3  183.68   41.00
  -1  -9   3  173.78   17.50
   1  -9  -3  178.28   16.70
  -1  -9   3  176.88   38.50
  -1  -9   3  194.08   17.80
  -1   9  -3  189.88   16.00
   1  -9  -3  158.48   16.30
   2  -9   3  180.38   14.40
   2   9  -3  155.38   14.30
  -2  -9  -3  184.08   18.70
  -2  -9  -3  176.18   17.70
  -2  -9  -3  179.18   17.70
   2   9  -3  181.68   18.20
   2  -9   3  170.48   14.80
   2   9  -3  170.78   18.90
   2  -9   3  176.28   14.30
   2  -9   3  158.88   13.70
   2  -9   3  178.88   13.90
  -2  -9  -3  192.28   18.10
   2   9  -3  207.28   18.90
  -2   9   3  179.98   14.40
   2  -9   3  174.38   14.60
   2   9  -3  177.28   14.40
  -2   9   3  172.78   16.40
   2  -9   3  159.58   14.00
   2  -9   3  171.38   14.50
   2  -9   3  161.38   14.30
  -2  -9  -3  180.88   17.30
   2  -9   3  175.08   14.20
   2  -9   3  165.98   14.50
  -2   9   3  173.88   16.40
   2   9   3  161.68   18.10
   2   9   3  178.48   18.00
   2   9   3  158.58   14.20
   2  -9  -3  170.18   14.80
  -2  -9   3  227.98   56.69
  -2  -9   3  134.99   44.80
   2  -9  -3  173.38   14.00
   2   9   3  169.58   15.60
   2  -9  -3  151.98   14.40
   2  -9  -3  151.48   14.10
  -2  -9   3  154.38   14.80
  -2   9  -3  154.18   14.50
   2  -9  -3  156.98   13.80
   2   9   3  149.29   14.10
   2  -9  -3  153.58   14.00
  -2  -9   3  169.48   18.10
  -2  -9   3  155.88   17.80
  -2   9  -3  155.98   14.50
   3  -9   3  117.49   11.20
   3  -9   3  125.89   11.80
   3   9  -3  172.08   27.60
  -3  -9  -3  167.48   17.90
   3  -9   3  120.59   12.10
   3  -9   3  111.69   11.50
   3  -9   3  117.19   11.30
  -3   9   3  149.29   15.30
  -3  -9  -3   96.69   15.20
   3   9  -3  120.79   16.80
   3  -9   3  124.29   11.50
   3   9  -3  129.59   11.60
   3  -9   3  136.49   12.20
  -3   9   3  143.69   15.10
  -3   9   3  119.49   11.50
   3  -9   3  121.09   11.70
   3   9  -3  101.69   12.50
   3  -9   3  122.49   11.80
   3  -9   3  109.49   12.70
   3  -9  -3  128.59   11.90
   3   9   3  128.19   15.70
  -3   9  -3  130.89   12.50
   3   9   3  130.39   13.20
   3   9   3  113.59   12.30
   3  -9  -3  109.59   11.10
   3   9   3  123.79   11.70
  -3   9  -3  130.59   12.60
  -3  -9   3  117.59   13.30
  -3  -9   3  101.99   17.40
   3  -9  -3  124.79   11.90
   3   9   3  125.29   11.90
   3  -9  -3  149.19   12.50
   3  -9  -3  114.19   11.40
  -3  -9   3  116.39   17.30
   3  -9  -3  128.39   11.40
   4  -9   3    6.30    2.80
   4  -9   3    4.20    2.70
   4   9  -3    1.50    2.90
   4  -9   3    4.70    2.80
   4  -9   3    6.90    3.40
   4  -9   3    5.50    2.60
  -4   9   3    3.10    3.00
   4  -9   3    8.00    3.10
   4  -9   3    4.50    2.70
   4   9   3    0.90    2.90
  -4  -9   3    4.10    2.50
   4   9   3    4.80    3.50
   4  -9  -3    6.70    3.10
   4  -9  -3    3.10    3.30
   4  -9  -3    4.60    3.10
   4  -9  -3    5.80    2.80
   4   9   3    4.90    2.80
   4  -9  -3    7.00    2.80
   4  -9  -3    2.60    2.70
   4   9   3    3.90    3.80
   5  -9   3    8.20    2.10
   5  -9   3    7.80    2.10
   0 -10   3  294.67   49.99
   0 -10  -3  284.27   24.30
   0 -10  -3  292.37   24.40
   0 -10  -3  264.27   24.20
   0 -10  -3  297.37   24.60
   0  10   3  291.67   24.10
   0 -10   3  308.87   48.50
   0  10  -3  295.17   23.50
  -1 -10  -3   94.99   13.40
  -1 -10  -3   44.80   24.50
  -1  10   3   79.49    8.90
   1 -10   3   75.79    8.70
  -1 -10  -3   75.29   12.00
   1 -10   3   69.99   33.30
   1  10  -3   98.09   13.70
  -1 -10  -3   90.99   13.00
  -1 -10  -3  104.49   14.00
   1  10  -3   76.39   12.00
   1 -10   3   85.39    9.00
   1 -10   3   84.59    8.30
   1 -10   3  100.69   31.20
   1 -10   3   82.49    8.50
   1 -10   3   93.79    9.20
  -1  10   3   96.79   10.90
   1 -10   3   50.79   18.30
   1 -10   3   70.09   19.30
   1  10  -3   93.99    9.00
   1 -10   3   88.09    9.30
   1 -10   3   84.69    8.70
  -1 -10  -3  128.49   38.70
   1 -10  -3   86.79   11.40
   1  10   3   95.39    9.00
  -1 -10   3   55.09   25.60
  -1 -10   3   85.29   11.60
  -1 -10   3  102.19    9.20
   1  10   3   88.89    9.10
   1  10   3  107.19   13.90
   1 -10  -3   91.19   10.50
   1 -10  -3   97.99    8.70
  -1 -10   3   92.89   12.60
  -1 -10   3  114.49   34.80
   2 -10   3   15.60    5.30
  -2  10   3    5.50    3.10
   2 -10   3    7.80    3.10
   2 -10   3    7.60    3.30
  -2 -10  -3    4.10    5.00
  -2 -10  -3    1.60    3.90
  -2 -10  -3    5.00    4.80
  -2  10   3    2.90    3.40
  -2 -10  -3   -2.60    3.90
   2  10  -3   -4.40    6.80
  -2  10   3    1.60    3.30
   2 -10   3    7.50    3.80
   2 -10   3    8.20    3.70
   2  10  -3    2.70    3.00
   2  10  -3    8.20    3.70
   2 -10   3    7.10    3.10
   2  10  -3    6.50    5.20
   2  10  -3    2.40    4.70
   2 -10   3    3.70    3.30
   2 -10   3    4.00    2.90
   2 -10   3    7.20    3.30
   2 -10   3   10.40    3.50
  -2 -10  -3    0.20    4.00
   2 -10   3    7.60    4.00
   2  10   3    4.60    3.30
  -2 -10   3    6.60    6.70
   2 -10  -3    3.30    2.90
   2 -10  -3    1.10    2.90
   2 -10  -3    3.10    3.20
   2 -10  -3    5.50    4.80
   2 -10  -3    4.30    3.20
  -2 -10   3    1.60    3.50
   2  10   3   -0.90    5.40
  -2 -10   3   28.10   37.50
  -2  10  -3    4.00    3.20
   2 -10  -3   -3.30    2.70
   2  10   3   12.70    6.30
   2 -10  -3    7.70    4.00
   2  10   3    5.50    3.40
   2  10   3    7.10    4.50
  -2 -10   3   25.60   33.10
   3 -10   3  170.58   14.70
   3  10  -3  135.29   18.90
   3 -10   3  164.58   14.30
   3 -10   3  172.78   14.60
  -3 -10  -3  202.48   21.00
   3  10  -3  149.39   13.90
   3 -10   3  141.09   15.80
   3 -10   3  172.98   14.00
   3 -10   3  158.28   14.00
   3  10  -3  165.78   15.60
   3 -10   3  149.49   14.10
  -3  10   3  195.08   18.20
  -3 -10  -3  129.99   18.80
   3  10  -3  200.98   32.10
  -3  10   3  159.68   14.10
  -3  10   3  181.88   17.80
   3 -10   3  149.49   13.70
   3 -10   3  158.48   14.30
   3 -10  -3  158.18   13.80
   3 -10  -3  159.88   14.50
   3 -10  -3  146.69   13.80
   3  10   3  173.58   14.40
   3 -10  -3  164.88   13.80
   3 -10  -3  166.28   14.60
  -3 -10   3  181.78   15.90
  -3  10  -3  170.28   15.50
   3  10   3  153.18   18.50
  -3 -10   3  127.39   20.10
   3  10   3  135.59   14.40
   3 -10  -3  184.48   14.70
   3  10   3  157.48   15.80
   4 -10   3    8.20    3.10
   4 -10   3   12.70    3.10
   4 -10   3   14.60    3.60
   4 -10   3   13.80    3.30
  -4  10   3   11.80    3.40
   4  10  -3    8.50    3.30
   4 -10   3    9.50    3.10
   4 -10   3   13.60    3.60
   4 -10  -3   20.40    4.20
   4  10   3   17.20    4.50
  -4 -10   3   20.70    4.20
   4  10   3   15.60    4.40
   4 -10  -3    8.50    4.30
   4 -10  -3   25.80    7.30
   4 -10  -3   19.60    3.90
   4 -10  -3   11.50    3.30
   4 -10  -3   21.80    4.20
   4  10   3   14.50    3.40
   0  11   3   83.09   11.90
   0 -11  -3   78.39   11.90
   0 -11  -3   37.50   20.20
   0  11   3  104.49   11.40
   0 -11  -3   83.29   11.80
   0 -11   3   74.89    9.00
   0 -11   3   65.69   23.20
   0 -11   3   94.39   10.80
   0 -11   3   81.29   26.50
   0 -11  -3   67.79   25.10
   0  11  -3   71.29    7.90
   0 -11  -3   57.19   10.40
   0 -11  -3   94.29   16.30
   1 -11   3   45.20    6.60
   1  11  -3   34.70    8.90
   1 -11   3   37.60    6.30
  -1 -11  -3   45.70   34.30
  -1 -11  -3   48.90   10.00
   1 -11   3   30.60    5.40
   1 -11   3   36.20    6.30
   1 -11   3   37.70   15.90
  -1  11   3   49.30    9.00
  -1 -11  -3   17.60   24.80
   1 -11   3   36.50    5.10
  -1 -11  -3   34.20    5.90
  -1 -11  -3   37.40    8.80
   1  11  -3   40.40    6.60
  -1 -11  -3   39.30    8.40
  -1  11   3   43.00    6.50
  -1 -11  -3   40.60    8.50
   1  11  -3   38.60    5.90
   1 -11   3   27.20    5.20
   1 -11   3   33.60    5.40
   1 -11   3   34.70   16.80
   1 -11   3   29.30    5.40
   1  11  -3   33.80    8.00
   1 -11   3   44.30    6.20
   1  11   3   48.40    6.60
  -1 -11   3   16.70   20.30
   1 -11  -3   40.00    5.90
   1 -11  -3   41.30    7.80
   1  11   3   37.40    5.90
  -1 -11   3   73.69   26.90
   1 -11  -3   41.50    8.10
   1  11   3   35.10    8.20
  -1  11  -3   52.39    8.00
  -1 -11   3   43.30    6.10
   2 -11   3  115.19   13.00
   2 -11   3  124.59   12.10
   2 -11   3  124.29   12.20
  -2  11   3  140.89   12.00
   2 -11   3  125.39   11.50
   2  11  -3  113.49   17.20
   2 -11   3   98.49   11.40
  -2 -11  -3  110.39   16.40
  -2 -11  -3  157.88   13.50
  -2  11   3  136.79   14.60
  -2 -11  -3  138.29   18.90
  -2 -11  -3  153.28   17.00
  -2 -11  -3  114.89   17.20
   2 -11   3  154.28   13.40
   2  11  -3  123.79   11.80
   2 -11   3  108.59   11.40
   2  11  -3  128.99   18.00
   2 -11   3  100.59   11.50
   2  11  -3  128.79   17.80
   2 -11   3  109.09   11.50
   2 -11   3  130.59   10.80
  -2  11   3  135.19   14.50
   2  11   3  144.29   15.70
   2 -11  -3  116.79   11.60
  -2 -11   3  284.47   88.59
   2 -11  -3  129.09   11.40
   2 -11  -3  137.59   15.30
   2 -11  -3  136.89   12.00
   2  11   3  124.39   11.80
   2 -11  -3  131.09   11.80
   2  11   3  146.99   13.40
  -2  11  -3  149.88   13.40
   2  11   3  127.99   18.70
   2  11   3  121.59   16.60
   3 -11   3    1.50    3.00
   3 -11   3    1.00    3.20
  -3  11   3    4.10    8.00
   3 -11   3    3.80    3.50
   3 -11   3    1.20    3.30
   3 -11   3    5.20    3.40
  -3 -11  -3   10.90   10.30
   3 -11   3   -0.90    5.40
  -3  11   3   -1.60    4.90
   3  11  -3   -0.20    8.30
   3 -11   3   -0.30    2.60
   3 -11   3    1.10    3.10
   3  11   3    0.50    4.10
   3 -11  -3    1.70    2.70
   3 -11  -3   -1.20    3.00
   3 -11  -3    2.50    4.50
   3 -11  -3    1.40    4.20
   3 -11  -3   -1.80   10.20
   3 -11  -3   11.10   13.00
   3  11   3   -3.10    2.60
   3 -11  -3    2.10    4.40
   3  11   3    0.70    4.20
   3 -11  -3   -1.70    2.50
   3 -11  -3    4.00    3.50
   4 -11   3   -0.80    2.80
   4 -11   3    4.90    2.50
   4 -11   3    0.10    2.20
   4 -11   3    0.30    2.30
   4 -11   3   -0.50    2.00
   4 -11   3    3.70    2.70
  -4  11   3   -9.90    2.90
   4  11  -3   -1.40    2.30
   4 -11  -3   -1.70    2.20
   4 -11  -3    1.50    2.50
   4  11   3    2.90    3.20
   4 -11  -3    0.10    3.00
   4  11   3   -1.80    2.30
   4  11   3   -2.40    2.90
   4 -11  -3    1.50    2.40
   4 -11  -3    1.00    2.00
  -4 -11   3    0.60    2.00
   4 -11  -3    4.60    2.40
   0  12  -3  254.07   27.60
   0 -12   3  237.58   19.40
   0 -12   3  243.48   19.80
   0  12   3  280.67   23.40
   0  12   3  276.87   23.70
   0 -12  -3  211.48   47.30
   0 -12  -3  215.18   45.70
   0 -12   3  251.37   19.40
   0  12  -3  246.18   19.60
   0  12  -3  256.17   22.40
   0 -12   3  259.17   20.50
   0 -12   3  371.36   56.99
   0 -12  -3  267.27   23.60
   0  12   3  234.18   19.60
   1 -12   3   47.00    5.60
  -1 -12  -3   47.10   11.10
  -1 -12  -3   11.80   25.80
   1 -12   3   44.90   16.80
  -1 -12  -3   46.80    9.90
   1 -12   3   41.30    6.10
   1 -12   3   52.09    7.70
   1 -12   3   68.29    8.30
   1 -12   3   42.30   18.30
   1 -12   3   49.40    6.40
  -1  12   3   42.20    8.30
   1  12  -3   46.10    6.70
   1 -12   3   56.29    7.80
  -1 -12  -3   57.39   11.90
   1  12  -3   37.60    9.00
  -1 -12  -3   65.09    7.60
  -1 -12  -3   72.59   12.60
  -1  12   3   45.10    6.50
   1 -12   3   57.39    7.30
   1 -12   3   56.39    6.90
   1  12  -3   53.49    7.30
  -1 -12  -3   16.30   30.60
   1  12  -3   42.50   10.10
   1 -12   3   49.00    6.70
   1  12   3   46.20    6.80
  -1 -12   3   47.30    7.10
  -1  12  -3   36.20    6.30
  -1  12  -3   49.20    9.00
   1 -12  -3   46.60    6.60
   1 -12  -3   32.20    8.30
   1  12   3   35.60    6.40
   1  12   3   39.10    9.40
   1 -12  -3   37.80    8.00
  -1 -12   3   15.80   22.10
   1 -12  -3   50.09    6.80
   1 -12  -3   43.90    6.30
   2  12  -3   36.80    6.40
   2 -12   3   42.20    6.70
   2 -12   3   47.00    7.30
   2  12  -3   57.19   14.40
   2 -12   3   46.40    7.00
   2 -12   3   56.59    7.60
  -2 -12  -3   61.69   12.80
  -2 -12  -3   48.50   11.60
   2 -12   3   56.49    7.10
   2 -12   3   51.29    6.70
   2 -12   3   36.80    5.80
   2 -12   3   43.10    7.10
   2  12  -3   37.70    6.40
   2 -12   3   44.80    6.90
   2 -12   3   51.69    7.10
  -2  12   3   41.70    6.40
  -2 -12  -3   57.49    8.50
  -2  12   3   37.90    8.40
   2 -12  -3   35.90    5.90
   2 -12  -3   39.30    6.40
   2  12   3   49.00   15.40
  -2  12  -3   42.10    8.50
   2 -12  -3   47.40    6.90
   2 -12  -3   40.70    6.00
  -2 -12   3   33.20    6.60
   2  12   3   52.09    8.30
  -2 -12   3   60.99   41.50
   2 -12  -3   40.90    6.60
   2 -12  -3   52.39    6.90
   2  12   3   53.59   13.20
   2  12   3   41.10    6.60
   2  12   3   52.99    7.40
  -2 -12   3  114.29   54.09
   3 -12   3   35.20    6.60
   3 -12   3   27.20    5.20
   3 -12   3   36.40    6.00
   3  12  -3   25.80    5.00
   3 -12   3   27.00    5.00
   3 -12   3   26.80    5.70
  -3  12   3   33.00    5.30
   3 -12   3   31.40    4.90
   3  12  -3   39.90    7.00
   3 -12   3   30.70    5.40
   3 -12   3   25.00    5.00
   3  12   3   28.00    6.60
   3 -12  -3   31.40    5.70
   3 -12  -3   32.30    5.50
   3  12   3   30.00    5.50
   3 -12  -3   32.90    5.10
   3  12   3   31.30    5.60
   3 -12  -3   26.20    4.70
   3 -12  -3   25.80    4.40
   3 -12  -3   30.60    5.60
  -3 -12   3   40.70    6.90
   3 -12  -3   25.60    5.10
   4 -12   3   15.70    3.40
   4 -12   3   10.00    2.70
   4 -12   3    8.10    2.60
   4 -12   3    7.80    2.50
   4 -12   3   16.20    3.50
   4  12  -3    9.30    3.50
   4 -12   3   10.00    2.60
   4 -12  -3    7.70    2.50
   4 -12  -3   11.70    3.00
   4 -12  -3   12.80    2.50
   4  12   3    8.00    3.20
   4 -12  -3   12.50    3.30
  -4 -12   3   16.30    3.10
   4 -12  -3   13.70    3.60
   4  12   3   11.20    3.30
   0 -13  -3    0.60    4.10
   0  13  -3   -9.30    4.00
   0 -13  -3    3.30   17.80
   0 -13  -3  -22.70   11.50
   0  13  -3   -2.70    3.40
   0 -13  -3   -1.10    4.30
   0 -13   3    2.80    3.50
   0 -13   3    1.30    3.20
   0 -13   3   -3.60   14.10
   0  13   3    1.40    4.40
   0 -13   3    0.70    3.50
   0 -13  -3    2.30    2.50
   0  13   3    1.30    3.80
   0 -13   3   -8.20   12.60
   0 -13   3    1.50    2.30
   0  13  -3   -5.20    2.30
   0  13  -3    2.90    4.50
   0 -13  -3   -4.50    4.30
   0  13   3    0.00    2.70
   1  13  -3    6.70    3.00
   1 -13   3    9.70    4.70
   1 -13   3   12.40    4.00
  -1  13   3    5.40    3.40
  -1 -13  -3   47.10   53.79
   1  13  -3   11.80    6.10
   1 -13   3    8.20    4.80
   1  13  -3    2.50    5.80
   1  13  -3   10.90    6.60
  -1 -13  -3   19.60    8.00
   1 -13   3   13.60    4.90
  -1 -13  -3    3.10   29.90
   1 -13   3   10.10    3.60
   1 -13   3   17.00    4.30
  -1  13   3    9.80    5.70
   1 -13   3    6.70    3.40
  -1 -13  -3    8.20    6.10
   1 -13   3    8.70    3.70
   1 -13   3   19.00   14.90
  -1 -13  -3   10.50    4.00
   1 -13   3    4.10   11.20
   1  13  -3    9.10    4.40
   1 -13   3    9.10    5.10
  -1 -13   3   -8.50   18.90
  -1 -13   3    5.70   23.20
   1  13   3   -2.20    8.80
   1  13   3    8.60    3.20
  -1  13  -3   15.10    5.30
   1  13   3    9.40    5.90
   1 -13  -3    8.70   13.60
   1 -13  -3   -4.60   13.90
   1  13   3    1.30    4.80
  -1 -13   3   13.10    4.00
  -1  13  -3   10.30    4.00
   1 -13  -3    8.30    4.30
   1 -13  -3    5.30    5.80
   1 -13  -3   12.50    4.10
   2 -13   3   62.49    8.20
   2 -13   3   65.79    7.10
  -2 -13  -3   68.59    8.70
   2  13  -3   85.39   15.80
   2  13  -3   34.10    9.80
   2 -13   3   63.49    8.40
   2 -13   3   56.39    8.10
  -2 -13  -3   99.19   18.20
  -2  13   3   45.70    7.00
   2 -13   3   53.69    7.40
   2 -13   3   48.90    7.00
   2 -13   3   64.49    7.50
  -2 -13  -3   68.49   15.30
   2 -13   3   54.79    8.00
   2  13  -3   63.69    7.70
  -2  13   3   61.19   10.70
   2  13  -3   64.49    8.70
   2 -13   3   60.49    7.40
   2  13   3   59.69    8.00
  -2 -13   3   -0.90   38.80
   2  13   3   60.89    7.60
   2 -13  -3   61.89    7.60
   2 -13  -3   55.89    7.50
   2 -13  -3   56.09    7.30
   2  13   3   90.89   15.40
   2  13   3   36.40   11.80
  -2  13  -3   71.09   10.40
   2  13   3   54.89    8.10
  -2 -13   3   54.69    7.70
   2 -13  -3   36.40   22.30
   2 -13  -3   68.39    8.50
   2 -13  -3   52.79    7.60
   3 -13   3   24.10    4.70
   3 -13   3   25.00    4.90
  -3  13   3   31.30    5.20
   3 -13   3   43.20    8.10
   3 -13   3   22.60    4.30
   3 -13   3   39.60    6.00
   3 -13   3   16.60    4.30
   3 -13   3   25.80    5.00
  -3 -13  -3   62.39   11.50
   3 -13   3   29.10    4.50
   3  13  -3   44.30    6.80
   3  13  -3   30.60    5.10
   3 -13  -3   25.50    5.00
   3 -13  -3   32.70    3.60
   3  13   3   25.80    5.00
   3 -13  -3   30.00    5.10
  -3 -13   3   40.90    6.90
   3 -13  -3   29.50    4.50
   3 -13  -3   22.10    4.90
   3 -13  -3   26.80    4.90
   3  13   3   25.10    6.00
   3 -13  -3   22.70    4.60
   4 -13   3    9.40    2.90
  -4 -13  -3   11.60    2.60
   4 -13   3    1.80    1.70
   4 -13   3    4.90    2.30
   4 -13   3    7.10    2.10
   4 -13   3    3.00    1.80
   4  13   3    4.00    2.50
   4 -13  -3    4.70    2.10
   4 -13  -3    5.10    2.50
   4 -13  -3    5.90    2.00
   4 -13  -3    4.40    2.00
  -4 -13   3    9.70    2.50
   4  13   3    3.50    2.00
   0 -14   3   17.90    4.90
   0 -14  -3   11.80    8.20
   0 -14   3   14.80    3.70
   0 -14   3   21.60    4.90
   0 -14   3   27.30   20.60
   0 -14  -3   26.00    7.30
   0  14  -3   21.00    7.30
   0  14   3   14.10    6.40
   0  14   3   14.40    4.10
   0 -14  -3    8.30   18.80
   0 -14  -3   18.80    4.30
   0 -14  -3    1.50   20.60
   0 -14   3   -2.60   15.90
   0  14  -3   16.50    4.20
   0  14  -3   22.40    7.40
   0  14  -3   19.30    8.00
   0 -14   3   22.10    6.00
   0 -14  -3   18.50    7.30
   1 -14   3  256.97   21.10
   1  14  -3  301.37   28.10
  -1 -14  -3  303.97   28.10
  -1 -14  -3  248.78   22.10
   1  14  -3  319.57   28.40
   1 -14   3  273.07   48.10
   1  14  -3  289.27   23.00
  -1 -14  -3  193.48   63.79
   1 -14   3  262.77   21.80
   1 -14   3  268.07   21.80
   1 -14   3  284.27   22.40
   1 -14   3  310.77   22.60
   1 -14   3  287.27   46.40
  -1 -14  -3  346.17   32.10
   1  14  -3  305.57   22.60
   1 -14   3  252.57   22.30
  -1  14   3  272.07   22.20
  -1  14   3  338.87   27.50
  -1 -14  -3  224.68   59.09
   1 -14   3  276.67   22.00
   1 -14   3  262.77   22.40
  -1 -14   3  367.26   77.29
  -1  14  -3  337.67   26.30
  -1  14  -3  259.27   21.90
   1  14   3  327.97   28.90
  -1 -14   3  295.27   22.30
   1 -14  -3  219.28   52.39
  -1 -14   3  326.97   64.89
   1  14   3  282.57   22.30
  -1 -14   3  301.47   22.20
   1 -14  -3  254.77   21.80
   1 -14  -3  308.37   21.70
   1  14   3  335.27   30.30
   1  14   3  275.67   22.60
   1 -14  -3  245.68   49.99
   2 -14   3   87.79    9.20
   2 -14   3   81.79    8.50
   2  14  -3   88.09   15.80
  -2  14   3   80.59   13.40
  -2 -14  -3   91.89   10.50
   2  14  -3   91.79    9.70
   2 -14   3   81.49    8.80
   2 -14   3   76.09    8.60
   2 -14   3   83.09    9.80
   2 -14   3   94.19    9.80
   2 -14   3   74.89    9.60
   2  14  -3   83.89    9.00
   2  14  -3   90.09   17.00
  -2  14   3   70.09    8.80
   2  14   3   69.09   13.30
   2  14   3   90.79   10.60
  -2  14  -3   52.29   10.40
   2 -14  -3  100.79   31.90
   2  14   3   75.59    8.90
   2 -14  -3   96.19   12.00
   2 -14  -3   60.79    8.60
  -2 -14   3   91.19   10.80
   2 -14  -3   74.49    8.80
   2 -14  -3   44.20   21.20
   2  14   3   63.19   22.40
   2  14   3   73.99   14.50
   2 -14  -3   64.49    9.20
  -2 -14   3   62.49   50.69
   2 -14  -3   75.59    9.00
  -3  14   3   -0.80    3.50
   3 -14   3    0.80    3.00
   3 -14   3   -4.80    4.10
  -3 -14  -3   -0.60    5.90
   3  14  -3   -4.00    3.80
   3 -14   3   -0.10    2.30
   3 -14   3    0.30    2.20
   3 -14   3   -0.40    2.40
   3 -14   3    2.40    2.60
   3  14  -3    5.10    4.20
   3 -14   3    2.00    2.70
   3 -14   3    1.20    2.40
   3 -14  -3   -0.40    2.10
   3 -14  -3   -0.20    3.00
  -3 -14   3    2.90    3.40
   3 -14  -3    1.90    2.50
   3  14   3   -2.00    2.80
   3 -14  -3    3.40    2.40
   3 -14  -3    3.70    3.20
   3 -14  -3    2.40    2.80
  -4 -14  -3   18.70    2.90
   4 -14   3   16.90    2.90
   4 -14   3   18.20    2.90
   4 -14   3   13.80    3.30
   4 -14   3   16.20    2.60
  -4 -14   3   19.80    2.90
   4 -14  -3   15.30    2.70
   4 -14  -3   15.60    2.60
   0 -15   3    4.90    4.00
   0 -15  -3    7.90    3.20
   0  15   3   -2.80    5.90
   0  15  -3    2.70    6.90
   0  15  -3   11.60    6.40
   0 -15   3    3.20    3.60
   0 -15  -3   13.00    9.60
   0 -15  -3    4.70   29.30
   0 -15   3   17.30   19.00
   0  15   3    5.40    3.20
   0  15  -3   14.90    6.40
   0 -15  -3    9.20    6.40
   0 -15   3    3.90    3.30
   0  15  -3    4.20    2.90
   0  15   3    6.80    4.00
   0 -15   3  -16.50   22.80
   0 -15   3    4.50    3.40
   0 -15  -3    1.60    3.30
   0 -15  -3  -15.60   19.30
   0 -15   3    3.50    2.50
  -1 -15  -3  133.09   18.10
   1  15  -3  128.69   12.50
   1 -15   3  125.99   11.70
   1 -15   3  116.79   10.40
   1 -15   3  114.19   11.40
   1  15  -3  132.59   18.20
   1 -15   3  110.49   30.80
   1  15  -3  127.29   11.60
  -1  15   3  133.89   18.90
   1 -15   3  114.69   11.00
  -1 -15  -3  111.89   11.30
  -1  15   3  117.59   11.40
   1  15  -3   94.39   16.90
   1  15  -3  173.58   22.40
   1 -15   3  126.59   11.30
  -1 -15  -3   28.00   46.50
   1 -15   3  133.79   12.00
   1 -15   3  125.29   29.80
  -1 -15  -3  165.88   21.70
   1 -15   3  130.09   11.40
   1 -15   3  107.69   11.60
  -1 -15   3  119.69   11.50
   1  15   3  118.29   11.50
  -1  15  -3  140.89   18.00
  -1  15  -3  105.69   11.10
   1  15   3  115.09   17.90
  -1 -15   3  136.49   11.70
  -1 -15   3   65.39   37.90
  -1 -15   3   49.80   30.70
   1 -15  -3  104.79   11.30
   1 -15  -3  120.99   15.30
   1 -15  -3  122.59   11.30
   1 -15  -3   59.99   31.20
   1 -15  -3  123.69   37.50
   1  15   3  143.19   20.20
   1 -15  -3  111.79   10.70
   1  15   3  113.29   11.90
   2 -15   3    8.40    3.20
   2 -15   3   12.90    3.90
  -2  15   3    9.20    3.30
   2 -15   3    9.40    4.10
   2 -15   3   16.40    3.90
   2 -15   3    7.30    3.60
  -2 -15  -3   16.40    5.00
   2 -15   3    4.80    3.50
   2  15  -3    8.50    3.30
   2 -15   3   12.40    3.60
   2 -15  -3   31.80   20.80
   2  15   3    9.90    3.80
   2 -15  -3    9.70    2.90
   2  15   3   13.60    3.80
  -2 -15   3   11.70    4.20
   2 -15  -3   11.80    3.80
  -2 -15   3    7.20    3.60
   2 -15  -3    8.40    3.70
   2 -15  -3   21.50   17.70
   2 -15  -3   13.70    4.40
  -2  15  -3    7.60    3.70
   2 -15  -3    4.70    3.50
   2 -15  -3   13.00    3.70
   2 -15  -3   10.40    3.80
   3 -15   3    8.50    3.40
  -3 -15  -3   -3.30    6.00
   3  15  -3   10.20    3.10
   3 -15   3    6.20    2.90
   3 -15   3   12.90    2.80
   3 -15   3   13.00    4.30
   3 -15   3   14.00    3.70
   3  15  -3    6.40    3.50
  -3  15   3   10.10    3.10
   3 -15  -3   10.20    3.10
   3 -15  -3    5.70    3.50
  -3 -15   3   10.70    3.40
  -3 -15   3    3.20    3.20
   3 -15  -3   12.00    4.20
   3 -15  -3   15.90    5.60
   0 -16   3   12.40    4.30
   0 -16   3   13.70    3.90
   0 -16  -3    8.30    3.10
   0 -16  -3   20.70   31.10
   0  16   3   18.10   13.60
   0  16   3   10.40    3.60
   0 -16   3   -1.20   16.80
   0  16  -3   10.70    7.40
   0  16  -3    3.90   10.40
   0  16  -3    9.80    3.90
   0 -16   3   10.30    4.20
   0  16  -3    4.70    6.40
   0 -16   3   11.00    4.10
   0 -16  -3    2.90    7.40
   0 -16   3    0.20   23.60
   0  16   3    8.50    5.10
   0 -16  -3   13.90    4.70
   0 -16  -3  -10.20   26.10
   1 -16   3    5.90    3.40
  -1  16   3    3.90    7.20
   1 -16   3    5.50    3.40
   1 -16   3    3.10    3.10
   1 -16   3    3.30    3.40
   1  16  -3    1.20    4.30
   1 -16   3    2.10   13.40
   1  16  -3   -1.10    7.50
  -1 -16  -3  -55.89   48.20
   1 -16   3   -0.10    3.10
  -1  16   3    5.00    3.10
  -1 -16  -3    3.10    3.40
   1 -16   3    1.70    2.20
   1 -16   3    1.90    2.70
   1  16  -3   -5.90    6.20
   1  16  -3    3.30    2.90
   1 -16   3   13.30   17.10
  -1  16  -3   -1.60    2.80
   1  16   3   16.10    9.50
  -1  16  -3    2.80    6.00
   1 -16  -3    2.60    3.20
   1 -16  -3  -13.30   16.20
  -1 -16   3   -0.30    3.30
  -1 -16   3    3.30    2.80
   1 -16  -3    0.30    2.70
  -1 -16   3   27.30   30.60
   1  16   3    1.40    7.70
  -1 -16   3   -2.70   38.60
   1  16   3    2.50    2.70
  -1  16  -3   -8.50    5.90
   1 -16  -3   23.20   23.50
   1 -16  -3    5.60    3.30
   1  16   3   -0.70    3.20
   1 -16  -3    3.20    2.60
   2 -16   3   21.50    4.50
   2 -16   3   23.10    5.20
   2  16  -3   22.70    4.70
   2 -16   3   26.60    4.80
   2 -16   3   25.30    5.00
  -2 -16  -3   33.70    6.00
   2 -16   3   16.90    4.40
  -2  16   3   17.40    3.90
   2 -16   3   21.10    4.20
   2 -16  -3   12.00    3.40
   2 -16  -3   31.10    5.20
   2 -16  -3   26.50    5.10
  -2 -16   3   26.20    6.40
   2 -16  -3   27.00    4.90
   2  16   3   22.90    4.40
   2 -16  -3   24.60    3.90
   2  16   3   22.90    4.50
   2 -16  -3   21.60    4.70
  -2 -16   3   30.30    5.10
   3 -16   3   33.40    4.30
  -3 -16  -3   20.30    5.30
   3  16  -3   40.40    4.70
   3 -16   3   27.80    4.50
   3  16  -3   31.80    4.60
  -3  16   3   30.50    4.40
   3 -16   3   30.40    4.20
   3 -16   3   33.50    4.60
   3  16  -3   24.10    3.90
  -3 -16   3   35.80    4.40
  -3 -16   3   34.10    4.90
   3 -16  -3   23.30    3.80
   3  16   3   28.10    4.80
   3 -16  -3   43.90    5.80
   3 -16  -3   29.00    4.50
   0 -17   3    4.70    3.10
   0 -17   3    5.20    3.30
   0 -17  -3   19.30   49.70
   0 -17   3    9.10    3.40
   0 -17  -3    7.70    3.40
   0 -17   3    0.40   24.10
   0 -17  -3   45.20   57.99
   0  17   3    7.10    3.30
   0 -17   3    8.70    3.20
   0 -17   3   14.20   24.50
   0 -17  -3   10.10    3.80
   0  17   3   12.80    5.10
   0  17  -3   13.00    3.90
   0 -17   3    9.90    3.60
   1 -17   3    6.70    2.40
  -1  17   3    3.90    2.70
   1 -17   3    6.60    3.50
  -1 -17  -3    5.30    3.00
   1 -17   3    6.60    3.50
   1 -17   3   10.60    3.80
   1 -17   3    5.80   21.90
   1 -17   3    5.70    3.50
   1  17  -3    2.60    2.80
   1  17  -3    3.20    4.40
   1 -17   3    8.50    3.40
   1 -17   3    5.70    3.00
  -1 -17   3    7.50    3.70
   1 -17  -3    3.00    3.10
   1  17   3    7.20    3.70
  -1  17  -3    4.50    2.70
   1 -17  -3   10.30    3.70
  -1 -17   3    9.50    3.60
   1 -17  -3    6.70    2.60
   1  17   3    4.40    2.70
   1 -17  -3    8.00    2.90
  -1 -17   3    4.50    3.00
   1 -17  -3  -18.10   19.90
   2 -17   3   18.10    3.60
  -2  17   3   15.00    4.50
   2 -17   3   13.20    3.80
   2 -17   3   14.60    3.50
   2 -17   3   18.40    5.60
   2  17  -3   18.30    3.80
  -2 -17  -3    8.30    4.30
   2 -17   3   15.10    4.00
   2 -17   3   16.10    3.70
  -2 -17   3   17.50    3.30
   2 -17  -3   10.90    5.20
   2  17   3   16.90    4.20
  -2 -17   3   15.60    4.00
   2 -17  -3   22.70    4.10
   2 -17  -3   10.10    3.20
  -2  17  -3   16.40    3.70
   2 -17  -3   15.80    3.20
   2  17   3   16.70    3.70
   2 -17  -3   11.30    3.40
   3 -17   3   51.39    5.20
   3 -17   3   40.60    4.90
   3 -17   3   57.79    5.50
   3  17  -3   41.00    5.60
   3  17   3   48.30    5.40
  -3 -17   3   54.79    5.70
   3 -17  -3   53.79    5.50
  -3 -17   3   56.79    4.90
   0  18   3   -3.00    1.80
   0  18  -3    3.40    2.70
   0 -18   3    0.30    2.30
   0 -18  -3    1.60    2.40
   0 -18   3   -2.90    2.80
   0  18   3    8.60    6.20
   0 -18   3   -1.10    1.70
   0 -18   3    0.70    2.50
   0 -18  -3   -1.30    1.90
   0 -18   3   -0.40    3.30
   1 -18   3   42.50    5.90
  -1 -18  -3   38.60    5.60
   1 -18   3   32.60    5.00
   1  18  -3   35.10    5.50
   1 -18   3   30.70    5.50
  -1  18   3   30.40    5.10
   1 -18   3   21.80    4.50
   1 -18   3   22.60    4.20
  -1 -18   3   27.00    4.50
  -1 -18   3   35.10    5.20
   1  18   3   33.50    5.60
   1 -18  -3   18.50    3.80
   1 -18  -3   20.50    4.10
  -1 -18   3   36.40    7.00
  -1 -18   3   35.40    5.10
  -1  18  -3   36.60    5.60
   1 -18  -3   36.30    4.90
   1 -18  -3   19.80    3.70
   1  18   3   23.80    4.10
  -2 -18  -3   10.90    3.30
   2 -18   3   10.10    2.80
   2 -18   3    4.00    2.30
   2  18  -3    8.50    3.00
   2 -18   3    5.90    2.10
   2 -18   3   11.60    3.50
  -2  18   3    6.50    2.50
  -2 -18  -3    8.60    4.70
   2 -18   3    6.80    2.50
   2 -18  -3    8.70    3.10
   2  18   3   11.20    3.30
   2  18   3   11.80    3.00
   2 -18  -3   10.80    2.90
   2 -18  -3   10.80    2.60
   2 -18  -3    4.10    2.00
  -2 -18   3   14.10    3.50
  -3 -18  -3    3.40    2.50
   3 -18   3    0.60    1.30
   3  18   3    1.00    1.50
   3 -18  -3    3.90    1.90
   3  18   3    0.30    1.70
  -3 -18   3   -0.90    1.10
   3 -18  -3    0.20    1.00
   0 -19  -3    2.40    2.30
   0 -19   3    4.40    4.00
   0 -19   3    0.50    2.80
   0 -19   3    1.10    2.30
   0 -19   3    5.80    2.90
   0  19   3    3.40    4.60
   0  19   3    2.10    2.10
   0 -19  -3    2.90    2.60
   0 -19   3    3.50    3.60
   1 -19   3    3.00    2.10
  -1 -19  -3    1.10    2.00
  -1  19   3    8.20    2.80
   1 -19   3    4.20    2.40
  -1 -19  -3    3.50    2.50
   1 -19   3    3.70    2.80
   1  19  -3    9.60    3.00
  -1 -19  -3    5.80    3.30
   1 -19  -3    8.20    3.00
   1 -19  -3    7.30    2.40
  -1 -19   3   12.80    3.20
   1  19   3    3.40    2.20
   1 -19  -3    5.10    2.40
  -1  19  -3    8.60    2.90
  -1 -19   3    7.50    2.60
  -1 -19   3    7.90    2.80
  -1 -19   3    5.70    3.10
   1  19   3    4.30    3.00
   1 -19  -3    5.00    2.10
  -2 -19  -3    5.90    2.20
  -2  19   3   -0.70    1.70
   2 -19   3    1.40    1.50
  -2 -19  -3    2.20    2.40
   2  19  -3   -1.70    1.90
   2 -19   3    2.30    1.80
   2 -19   3    1.40    1.90
   2 -19  -3    1.20    1.70
  -2 -19   3    0.30    1.70
   2 -19  -3   -0.30    1.20
  -2 -19   3    2.70    1.80
   2 -19  -3    0.10    3.30
   0  20   3    0.70    1.80
   0 -20  -3    0.40    1.60
   0  20  -3   -0.30    1.90
   0 -20   3    1.60    1.80
   0 -20   3   -0.30    1.90
   0 -20   3   -0.20    1.50
   0 -20  -3    0.10    1.60
   0 -20   3    2.70    2.70
   1 -20   3   22.60    4.00
   1 -20   3   19.90    3.40
   1  20  -3   19.90    3.50
  -1  20   3   28.30    3.90
  -1 -20  -3   29.00    4.10
   1 -20   3   16.80    4.50
  -1 -20  -3   27.70    4.10
   1 -20  -3   16.00    3.10
  -1 -20   3   31.30    3.90
  -1 -20   3   23.50    4.20
   1  20   3   24.40    3.90
   1 -20  -3   14.30    3.80
   1 -20  -3   21.40    3.00
   1  20   3   28.20    4.00
   1 -20  -3   19.00    3.20
  -1  20  -3   25.50    3.70
  -1 -20   3   25.50    3.70
  -1 -20   3   19.70    3.10
   2 -20   3    7.70    1.70
  -2 -20  -3    5.90    2.40
   2  20   3    3.50    1.90
  -2 -20   3    7.10    2.00
  -2 -20   3    7.20    1.90
  -2 -20   3    9.60    2.10
   0  21  -3    5.00    1.80
   0 -21  -3    5.00    1.80
   0 -21  -3    2.80    1.60
   0 -21  -3    4.70    2.10
   0 -21   3    1.40    1.70
   0 -21   3    3.80    1.90
   0  21   3    3.30    2.00
   1  21  -3    1.40    1.90
  -1 -21  -3    2.90    1.70
   1 -21   3    4.50    1.60
   1 -21   3    3.40    1.70
  -1 -21  -3    4.50    1.80
  -1  21   3    2.30    1.80
   1  21   3    1.90    2.30
  -1 -21   3    4.10    1.60
   1 -21  -3    1.40    1.60
   1 -21  -3    2.40    1.60
   0   0   4  859.01   70.59
   0   0  -4  839.12   63.59
   0   0   4  986.80   63.49
   0   0   4 1045.00   63.89
   0   0  -4  884.21   63.69
   0   0  -4  909.81   63.79
   0   0   4  933.41   70.09
  -1   0   4 9999.00  660.13
  -1   0   4 9022.00  656.33
  -2   0  -4  451.95   32.10
  -2   0   4  406.26   66.59
   2   0  -4  432.66   33.40
   2   0  -4  421.66   32.90
  -2   0   4  593.54   75.19
  -2   0  -4  436.76   31.80
   2   0  -4  510.65   34.00
  -2   0   4  439.96   33.50
  -2   0  -4  414.96   31.80
  -2   0   4  458.75   33.60
  -3   0  -4  142.69   13.60
   3   0  -4  164.88   13.20
   3   0   4  147.29   12.90
   3   0   4  144.89   13.70
   3   0   4  128.69   12.50
   3   0   4  148.69   13.70
  -3   0   4  158.28   15.60
   3   0   4  148.69   13.40
   3   0   4  148.79   12.60
   3   0  -4  149.99   12.70
   3   0   4  136.79   12.90
  -3   0   4  150.08   13.00
   3   0   4  154.48   14.10
   3   0   4  130.99   13.20
   3   0   4  136.29   13.00
   3   0  -4  163.68   14.30
   3   0  -4  153.68   13.30
   3   0   4  143.29   13.40
   3   0   4  149.99   13.10
   3   0   4  141.49   13.20
  -3   0  -4  156.48   14.00
  -3   0   4  152.38   15.40
   4   0   4   14.20    4.30
   4   0  -4   27.20    5.20
   4   0   4   16.30    4.60
  -4   0  -4   20.60    6.40
   4   0   4   17.30    4.30
   4   0   4   13.60    3.80
  -4   0   4   26.70    5.10
   4   0  -4   19.40    4.40
  -4   0  -4   21.50    6.20
  -4   0   4   16.30    7.60
   4   0  -4   15.00    4.00
   4   0  -4   16.60    4.40
  -4   0   4   19.80    7.80
   4   0   4   19.00    5.20
   4   0   4   24.10    4.90
   4   0   4   15.40    4.10
   5   0   4   -1.30    4.50
   5   0   4   -0.30    1.80
   5   0  -4    0.10    3.30
   5   0  -4   -0.60    2.40
   5   0   4   -0.40    1.40
   5   0   4    1.70    2.10
   5   0   4    3.20    2.30
   5   0  -4    0.50    1.70
  -5   0   4   -4.40    2.30
   0   1   4   39.90   10.80
   0   1   4   31.30    3.60
   0   1  -4   28.80    3.30
   0   1  -4   35.80    4.10
   0  -1  -4   29.60    3.80
   0   1  -4   36.50    4.10
   0  -1  -4   29.30    4.30
   0  -1   4   28.10    3.20
   0  -1  -4   27.10    3.80
   0   1   4   34.20    3.70
   0   1  -4   32.30    3.90
   0  -1   4   30.50    9.00
   0  -1   4   41.30   10.70
   0   1   4   54.29   13.40
   0  -1   4   27.90    3.10
  -1   1   4 5671.93  389.56
  -1   1   4 5732.93  391.66
  -1  -1   4 5523.35  388.46
  -1  -1   4 5209.38  390.06
  -2  -1  -4  353.66   24.70
  -2  -1  -4  326.77   24.50
   2   1  -4  329.47   25.90
  -2  -1  -4  326.67   24.50
  -2   1   4  337.87   25.70
   2   1  -4  365.86   25.80
  -2   1   4  406.76   60.89
  -2   1   4  327.27   25.60
  -2  -1  -4  348.67   25.20
  -2  -1   4  473.05   65.29
  -2  -1   4  307.37   25.70
  -2   1  -4  316.57   23.70
  -2  -1   4  362.06   60.19
   2  -1  -4  322.37   25.20
  -2   1  -4  326.97   23.70
   2  -1  -4  322.17   25.60
   2  -1  -4  302.67   25.30
  -2   1  -4  324.07   23.90
  -2  -1   4  318.57   25.80
  -3  -1  -4  205.78   18.80
   3  -1   4  239.68   17.50
   3   1  -4  216.68   17.80
   3  -1   4  233.28   18.20
  -3   1   4  221.08   20.10
  -3   1   4  224.78   20.30
   3  -1   4  230.78   18.20
   3  -1   4  219.78   18.60
   3  -1   4  238.08   19.70
   3   1  -4  204.68   19.00
   3  -1   4  252.67   18.30
   3  -1   4  233.08   17.90
   3  -1   4  220.18   18.00
   3  -1   4  253.67   19.30
  -3  -1  -4  205.48   18.80
   3  -1   4  223.98   17.90
   3   1  -4  229.18   17.50
  -3   1   4  218.58   17.80
   3  -1   4  202.38   18.10
   3   1   4  193.08   17.50
   3   1   4  208.28   18.70
   3  -1  -4  234.78   18.00
   3   1   4  215.68   17.20
   3   1   4  217.18   18.20
   3   1   4  222.18   18.00
  -3   1  -4  216.78   18.30
  -3  -1   4  215.68   20.30
  -3  -1   4  213.28   17.50
  -3  -1   4  219.68   20.50
   3   1   4  210.78   17.90
   3  -1  -4  221.28   17.80
   3   1   4  201.58   18.20
   3   1   4  209.78   17.40
  -3   1  -4  212.48   18.30
   3   1   4  202.58   17.80
   3   1   4  217.28   18.60
   4  -1   4   10.60    3.80
   4   1  -4    4.00    3.50
  -4  -1  -4    9.60    5.30
   4  -1   4    4.10    3.20
   4  -1   4    6.10    3.20
   4   1  -4    6.70    3.50
   4  -1   4    6.80    3.70
  -4  -1  -4   10.90    5.40
  -4   1   4    4.70    5.50
   4   1  -4    4.00    3.20
   4   1  -4    7.30    3.30
   4  -1   4   11.10    3.70
  -4   1   4   10.20    6.00
   4  -1   4    6.60    3.40
  -4   1   4    8.80    3.20
   4  -1   4    8.80    3.50
   4   1   4   12.40    4.10
   4   1   4    8.70    3.30
   4   1   4    8.50    4.00
  -4  -1   4    5.40    6.30
   4   1   4    6.70    3.50
  -4   1  -4    8.00    4.50
   4  -1  -4    8.40    3.40
   4   1   4   12.90    4.20
   4  -1  -4    8.40    3.60
   4   1   4    8.60    3.70
  -4  -1   4    5.30    6.00
  -4   1  -4    8.60    4.60
   4  -1  -4    9.90    3.30
  -4  -1   4    9.20    3.60
   4  -1  -4   11.40    3.50
   4   1   4    6.00    3.30
   5  -1   4    4.90    2.10
   5  -1   4    4.50    2.50
   5   1  -4    2.20    1.90
   5   1  -4    6.00    2.60
  -5   1   4   12.20    3.20
   5  -1   4    1.70    2.10
   5  -1   4    4.70    2.20
   5  -1   4    4.10    2.30
   5   1   4    2.30    2.20
   5   1   4    1.80    1.90
   5  -1  -4    1.30    1.70
   5   1   4    2.80    2.00
   5  -1  -4    4.50    2.90
   5  -1  -4    3.90    2.50
   5   1   4    1.80    2.30
  -5  -1   4    2.00    2.10
   0  -2  -4  648.14   51.49
   0   2  -4  730.63   51.39
   0  -2   4  711.53   57.39
   0   2   4  789.12   51.59
   0   2   4  776.12   62.89
   0   2   4  788.92   51.59
   0   2   4  751.12   60.49
   0  -2  -4  705.63   51.59
   0   2  -4  807.02   51.59
   0  -2  -4  665.73   51.59
   0  -2   4  766.92   58.79
   0   2  -4  797.32   51.59
  -1   2   4  747.83   66.09
  -1   2   4  726.23   62.89
  -1  -2  -4  711.83   48.50
  -1   2   4  696.63   49.10
  -1  -2  -4  660.23   48.60
   1   2  -4  724.43   49.80
  -1   2   4  677.93   49.10
  -1  -2  -4  709.83   51.29
  -1  -2  -4  696.73   48.50
  -1  -2  -4  740.23   50.69
   1   2  -4  669.23   49.50
   1   2  -4  631.64   49.20
   1  -2  -4  723.23   49.20
   1   2   4  714.13   48.40
  -1  -2   4  754.92   62.59
   1  -2  -4  709.43   49.30
  -1  -2   4  686.23   63.29
  -1  -2   4  708.73   49.40
   1  -2  -4  697.83   49.30
  -1  -2   4  661.13   49.20
   2   2  -4  335.17   28.40
  -2   2   4  327.97   27.90
  -2  -2  -4  332.87   27.30
  -2  -2  -4  350.96   27.50
   2   2  -4  340.47   28.50
  -2   2   4  460.85   75.19
  -2  -2  -4  344.27   27.30
  -2   2   4  348.67   28.10
   2   2  -4  355.86   28.20
  -2   2  -4  394.96   26.30
  -2   2  -4  379.56   26.10
   2  -2  -4  368.56   28.10
  -2  -2   4  560.54   75.59
  -2   2  -4  384.16   26.10
  -2  -2   4  394.76   29.00
   2  -2  -4  386.16   28.20
  -2  -2   4  629.44   75.29
  -2  -2   4  426.46   29.20
   3   2  -4   70.49   11.20
  -3  -2  -4   90.79   12.10
   3  -2   4   70.49    8.60
  -3   2   4   91.39   12.80
   3  -2   4   88.39    8.90
   3  -2   4   80.09    9.00
   3   2  -4   84.59   11.30
  -3   2   4   88.29   12.30
   3  -2   4   80.69    9.30
   3   2  -4   82.29    9.10
   3  -2   4   83.39    9.10
  -3  -2  -4   79.39   11.20
   3   2  -4   89.99    9.70
   3  -2   4   81.49    8.90
   3  -2   4   98.69    9.80
   3  -2   4   87.19    9.20
   3  -2   4   88.19    9.30
   3   2  -4   72.39    8.70
   3  -2   4   89.99    9.20
   3  -2   4   83.59    8.60
   3  -2   4   75.99    9.10
   3   2  -4   80.19    8.50
  -3   2   4   88.99    9.20
   3  -2   4   79.09    9.10
   3  -2   4   85.79    9.70
  -3  -2   4   80.79    8.80
  -3   2  -4   80.89    8.90
  -3  -2   4  111.29   12.20
  -3   2  -4   90.79    9.00
   3   2   4   83.59    9.00
   3  -2  -4   89.59    9.00
   3  -2  -4   86.39    9.20
   3  -2  -4   87.09   12.80
   3   2   4   81.79    8.50
   3   2   4   83.29    9.70
   3  -2  -4   96.99   10.30
   3   2   4   91.79    8.90
   3   2   4   84.29    9.30
  -3  -2   4   89.29   12.70
   3   2   4   85.29    9.00
   3  -2  -4   90.29    9.20
   3   2   4   88.09    9.70
   3   2   4   81.09    8.90
   3   2   4   91.99    9.90
   4  -2   4   20.50    4.40
   4   2  -4   26.20    5.40
  -4  -2  -4   24.70    7.50
   4  -2   4   37.50    6.30
   4   2  -4   26.60    6.00
   4  -2   4   32.10    5.90
   4  -2   4   23.30    5.20
   4  -2   4   16.90    4.70
  -4  -2  -4   31.20    9.70
  -4   2   4   35.10    9.50
   4  -2   4   36.70    5.90
  -4   2   4   42.50    8.50
   4  -2   4   32.90    8.40
  -4   2   4   29.90    9.00
   4  -2   4   28.80    5.10
   4  -2   4   32.00    5.60
   4   2  -4   33.60    7.20
   4  -2  -4   21.20    4.60
   4   2   4   22.00    4.60
  -4  -2   4   35.40   10.50
   4   2   4   18.10    4.80
  -4  -2   4   26.00    5.50
  -4   2  -4   29.40    7.60
   4   2   4   17.20    4.50
   4  -2  -4   16.30    4.90
   4   2   4   29.70    6.00
   4  -2  -4   19.10    5.60
   4  -2  -4   26.60    5.30
  -4  -2   4   10.60    7.20
  -4   2  -4   29.40    8.30
   4   2   4   23.70    4.80
   4  -2  -4   24.70    5.10
   4   2   4   21.20    5.10
   5  -2   4    3.70    2.00
   5   2  -4    4.50    2.10
   5  -2   4    4.20    2.40
   5   2  -4    0.80    2.40
   5  -2   4    5.20    2.70
   5  -2   4    4.40    2.30
  -5   2   4   -0.40    2.20
   5  -2   4    5.50    2.10
   5   2   4    5.70    2.40
   5   2   4    2.20    1.70
   5   2   4    5.70    2.50
   5   2   4    8.00    2.70
   5  -2  -4    7.70    2.90
  -5  -2   4    3.20    2.30
   5  -2  -4    4.90    2.20
   5  -2  -4    7.40    3.50
   0  -3   4  652.93   54.29
   0   3   4  663.53   46.80
   0   3   4  668.93   46.80
   0  -3  -4  674.33   47.00
   0   3  -4  714.63   46.80
   0  -3  -4  667.93   47.00
   0  -3   4  606.14   52.39
   0   3   4  699.03   59.29
   0   3  -4  662.23   46.60
   0  -3  -4  628.84   46.70
   0   3  -4  671.43   46.30
   0   3   4  720.73   57.59
   1   3  -4  100.49   10.20
  -1   3   4   99.39    9.50
  -1   3   4  145.59   28.10
  -1  -3  -4   97.89    9.10
  -1  -3  -4   97.49    9.40
  -1   3   4   98.19    9.40
  -1  -3  -4  101.99    9.10
   1   3  -4   98.79    9.70
   1   3  -4  101.79    9.90
  -1  -3   4  188.58   34.00
  -1  -3   4  123.89   10.20
  -1  -3   4  157.38   28.90
  -1  -3   4  140.09   10.50
   1  -3  -4  122.69   10.00
  -2  -3  -4  616.64   45.60
   2   3  -4  618.54   46.00
   2   3  -4  585.84   46.10
  -2   3   4  615.24   45.70
  -2  -3  -4  569.74   45.20
  -2  -3  -4  623.14   46.10
   2   3  -4  577.14   46.20
  -2  -3  -4  563.24   45.10
  -2   3   4  564.54   45.40
  -2  -3   4  677.43   46.90
   2   3   4  623.44   43.50
   2  -3  -4  644.44   45.70
  -2   3  -4  689.13   43.50
  -2   3  -4  621.44   43.50
  -2   3  -4  573.34   43.50
  -2   3  -4  682.83   43.50
  -2  -3   4  710.83   46.90
  -2  -3   4  719.93   85.29
   2  -3  -4  688.23   45.80
  -2  -3   4  697.03   88.99
  -3  -3  -4  116.09   12.70
   3   3  -4  108.09   10.50
   3  -3   4  108.39   10.90
   3   3  -4  115.39   12.70
   3   3  -4  108.59   14.40
   3  -3   4  100.49   10.80
   3  -3   4  109.99   10.40
   3  -3   4  115.99   11.20
   3  -3   4  112.19   10.90
   3  -3   4  119.69   11.10
  -3  -3  -4  122.99   12.90
  -3   3   4  115.99   11.00
   3  -3   4  121.89   10.90
   3  -3   4  109.99   11.40
   3  -3   4  122.29   11.20
   3   3  -4  111.49   11.40
   3  -3   4  112.09   10.60
  -3   3   4  101.09   12.50
  -3   3   4  100.79   12.40
   3  -3   4  115.79   10.80
   3  -3   4  114.09   11.00
   3   3   4  129.69   11.70
  -3  -3   4  120.89   14.10
   3  -3  -4  101.49   10.80
   3   3   4  112.69   11.70
   3   3   4  100.39   11.30
   3  -3  -4  128.99   10.90
  -3   3  -4  112.39   10.60
   3  -3  -4  117.39   11.00
   3   3   4  110.19   10.90
   3   3   4  126.09   11.20
   3   3   4  110.39   11.70
  -3   3  -4  110.49   10.60
  -3  -3   4  129.09   14.20
   3  -3  -4  123.99   11.20
  -3  -3   4  120.09   10.70
   3   3   4  126.29   11.10
   3  -3  -4  107.59   10.80
   3  -3  -4  112.39   10.90
   3   3   4  107.39   10.30
   4  -3   4    3.60    3.50
  -4   3   4    3.70    9.80
   4  -3   4    1.90    3.60
   4   3  -4    4.10    3.00
   4  -3   4   -0.90    3.10
  -4   3   4    3.50    6.20
   4  -3   4   -0.40    4.10
  -4   3   4    5.60    3.90
  -4  -3  -4    5.00    4.10
   4  -3   4    1.30    3.40
   4   3  -4   -0.20    3.60
   4  -3   4    2.40    3.60
  -4   3  -4    1.40    4.50
   4  -3  -4    2.30    3.10
  -4  -3   4    2.50   10.00
   4   3   4   -4.90    3.00
   4   3   4    3.80    4.00
   4   3   4    4.90    4.60
   4  -3  -4   -5.00    3.20
   4   3   4    1.10    3.70
   4  -3  -4    2.40    4.40
   5  -3   4    8.30    2.40
   5  -3   4    3.70    2.00
  -5   3   4    7.30    2.80
   5   3  -4    6.00    2.30
   5  -3   4    9.00    2.50
   5   3   4   14.40    3.20
   5   3   4    5.00    1.90
   5  -3  -4   12.90    3.10
   5   3   4    6.90    3.10
   5  -3  -4    7.50    2.10
  -5  -3   4    3.90    2.40
   5   3   4   14.60    3.40
   5  -3  -4   12.00    4.10
   0   4   4   16.50   10.30
   0   4  -4    6.10    2.30
   0   4   4    5.40    2.60
   0   4  -4    4.80    2.10
   0  -4   4    7.50    5.80
   0   4   4    5.40    2.50
   0  -4   4   11.40    7.10
   0  -4  -4    5.20    2.60
   0   4   4    6.50   10.10
   0  -4  -4    4.20    2.40
   0  -4  -4    4.10    2.30
   0   4  -4    4.90    1.90
  -1   4   4 1200.08   95.59
  -1   4   4 1164.08   76.99
   1   4  -4 1116.49   77.49
   1   4  -4 1018.20   76.99
  -1  -4  -4 1235.88   77.69
  -1  -4  -4 1023.50   76.89
   1   4  -4 1062.69   77.39
  -1  -4  -4 1160.68   76.89
  -1   4   4 1146.99   76.89
  -1  -4  -4 1064.39   76.79
  -1   4  -4 1169.88   75.19
  -1   4  -4 1067.39   74.89
  -1   4  -4 1113.69   75.39
  -1  -4   4 1141.89   91.79
  -1  -4   4 1044.70   77.09
   1  -4  -4 1139.49   78.39
   1  -4  -4 1074.99   76.99
  -1   4  -4 1025.40   74.89
  -1  -4   4 1053.69   77.09
   1  -4  -4 1151.18   77.09
  -2   4   4  535.95   41.50
   2   4  -4  542.55   42.00
  -2  -4  -4  494.95   41.20
   2   4  -4  592.04   42.70
  -2  -4  -4  514.55   41.30
  -2   4   4  574.04   41.70
   2   4  -4  513.15   42.10
  -2  -4  -4  566.34   42.40
  -2  -4  -4  557.24   41.80
  -2   4  -4  579.44   39.20
   2  -4  -4  579.04   41.20
  -2  -4   4  683.83   83.39
  -2   4  -4  521.65   39.30
   2   4   4  597.24   40.30
  -2  -4   4  581.94   42.70
  -2   4  -4  583.64   39.20
   2   4   4  562.64   40.50
   2  -4  -4  612.74   41.60
  -2  -4   4  735.53   90.69
  -2  -4   4  581.24   42.60
   3   4  -4   33.50    8.40
   3  -4   4   34.30    6.00
   3  -4   4   44.90    7.30
   3  -4   4   39.10    5.90
  -3   4   4   31.70    7.20
   3  -4   4   44.20    6.90
   3  -4   4   41.20    6.80
   3  -4   4   46.20    6.40
   3  -4   4   52.79    7.50
   3  -4   4   33.90    5.70
   3   4  -4   48.20    9.00
   3  -4   4   41.30    6.40
  -3  -4  -4   26.70    6.80
  -3  -4  -4   40.20    8.40
   3  -4   4   39.30    6.40
  -3   4   4   35.80    5.90
   3   4  -4   36.60    6.60
   3  -4   4   39.60    6.20
   3   4  -4   31.00    5.30
  -3   4   4   50.59    9.30
   3  -4   4   43.70    6.50
   3  -4   4   28.20    5.40
   3  -4   4   45.40    6.50
   3   4   4   47.90    6.70
  -3   4  -4   42.30    6.20
   3   4   4   44.90    7.20
   3  -4  -4   41.60    6.10
  -3   4  -4   44.10    6.50
   3   4   4   35.80    5.90
   3   4   4   54.69    8.70
   3  -4  -4   40.90    6.30
  -3  -4   4   35.20    8.10
   3   4   4   47.40    7.10
   3  -4  -4   54.09    6.80
   3  -4  -4   37.80    6.10
   3  -4  -4   46.40    6.90
   3  -4  -4   39.40    6.10
   3   4   4   33.90    6.60
  -3  -4   4   44.50    6.40
  -3  -4   4   25.20    7.30
  -4  -4  -4   35.40    8.90
   4  -4   4   45.90    6.10
  -4   4   4   43.20    9.70
   4  -4   4   42.70    6.90
   4  -4   4   54.49    7.40
  -4  -4  -4   48.60   11.10
   4  -4   4   35.20    6.00
   4   4  -4   44.40    6.30
  -4   4   4   31.60    5.60
   4  -4   4   45.20    6.50
   4  -4   4   35.70    5.80
   4   4  -4   56.49    7.20
   4  -4   4   43.40    6.30
   4  -4   4   47.00    6.80
  -4   4   4   41.10    9.10
   4   4   4   44.40    6.90
   4   4   4   41.80    6.90
   4   4   4   32.30    5.90
   4  -4  -4   41.30    6.30
   4   4   4   48.80    7.90
   4  -4  -4   46.90    6.90
  -4  -4   4   41.90    6.50
  -4   4  -4   40.70    7.20
   4  -4  -4   49.60    7.30
   4  -4  -4   47.10    6.80
  -4  -4   4   31.40   10.00
   4  -4  -4   42.00    6.80
   4   4   4   48.30    6.60
  -4   4  -4   53.89    8.00
   4  -4  -4   54.49    6.70
  -4  -4   4   28.80    9.10
  -5   4   4   10.10    3.50
   5  -4   4   10.40    2.60
   5   4  -4    4.50    2.00
   5  -4   4    7.70    2.30
   5  -4   4    7.70    2.10
   5  -4   4   14.90    2.80
   5  -4  -4    6.00    2.30
  -5  -4   4    9.90    2.90
   5   4   4    5.70    2.30
   5   4   4    5.90    1.90
   5  -4  -4    6.90    2.20
   5  -4  -4    9.20    3.30
   5   4   4    8.90    2.80
   5   4   4   10.10    2.50
   0  -5   4 5422.86  372.16
   0   5   4 5320.87  381.06
   0  -5   4 5284.47  373.96
  -1   5   4 1700.73  128.99
  -1  -5  -4 1420.56   91.59
   1  -5   4 1227.78   93.29
   1  -5   4 1134.19   93.09
  -1   5   4 1447.56   91.39
  -1  -5  -4 1352.16   91.39
  -1  -5  -4 1238.68   91.49
   1  -5   4 1317.87   94.79
   1   5  -4 1429.16   92.19
   1  -5   4 1205.58   92.39
  -1   5   4 1489.75   92.19
   1   5  -4 1339.67   91.89
   1   5  -4 1303.27   91.49
  -1  -5  -4 1339.07   91.39
  -1   5   4 1272.17  109.59
  -1  -5  -4 1393.26  107.79
  -1  -5   4 1241.08   91.39
  -1   5  -4 1236.38   89.49
  -1  -5   4 1390.96  111.49
  -1   5  -4 1318.17   89.79
   1  -5  -4 1231.38   91.19
  -1   5  -4 1201.08   89.39
  -1   5  -4 1329.77   89.89
  -1  -5   4 1301.17   91.59
   1  -5  -4 1342.17   91.39
  -1  -5   4 1235.88  105.79
   2   5  -4   83.39   11.70
  -2  -5  -4   87.39   11.90
  -2  -5  -4   57.69    8.90
  -2   5   4   59.59    8.90
   2   5  -4   70.99   10.60
  -2  -5  -4   70.19   10.10
   2   5  -4   72.89   10.50
  -2   5   4   66.49    9.30
  -2  -5  -4   64.89    9.70
   2  -5  -4   76.29    8.60
  -2  -5   4   71.49   10.50
   2   5   4   76.59    9.50
  -2   5  -4   86.39    6.80
   2  -5  -4   70.79    8.20
  -2  -5   4   95.89   37.80
  -2   5  -4   84.89    7.40
   2   5   4   86.69    8.50
  -2  -5   4   82.29   11.10
  -2  -5   4   73.59   31.60
  -2   5  -4   74.49    6.60
  -3   5   4   21.50    5.50
  -3  -5  -4   14.10    5.50
  -3   5   4   11.80    5.00
   3  -5   4   21.00    4.90
   3  -5   4   11.80    4.00
  -3  -5  -4   15.20    5.80
   3  -5   4   10.30    3.60
   3   5  -4    8.90    6.40
   3  -5   4    9.30    4.40
   3  -5   4    9.20    4.30
   3  -5   4   22.00    4.40
   3  -5   4   13.40    4.20
   3  -5   4   11.10    3.40
   3   5  -4   17.50    6.50
   3  -5   4   22.60    5.00
   3  -5   4   22.00    4.60
   3  -5   4   16.00    4.20
   3  -5   4   16.50    4.20
   3   5  -4   20.80    5.70
   3   5  -4   15.70    4.20
  -3   5   4   16.00    4.20
   3  -5   4   16.40    4.60
   3  -5   4   19.80    4.70
   3   5   4   15.10    4.60
   3  -5  -4   16.10    4.20
  -3  -5   4    4.50    5.30
   3  -5  -4   13.40    4.20
  -3  -5   4   15.40    6.40
   3  -5  -4   11.70    3.80
  -3  -5   4   -1.80    6.20
   3   5   4   12.80    5.20
   3   5   4   12.70    4.20
   3   5   4   11.60    4.60
   3  -5  -4   16.50    4.60
   3   5   4   13.90    4.40
  -3   5  -4   11.60    3.60
   3   5   4   15.00    4.40
   3  -5  -4   18.40    3.90
  -3   5  -4   13.40    3.60
   4  -5   4   96.59    9.30
   4  -5   4   93.09    8.90
  -4   5   4   91.19    9.30
   4   5  -4   95.89    8.80
   4  -5   4   82.79    8.80
   4  -5   4   78.29    9.20
   4  -5   4   93.99    9.30
   4  -5   4   87.99    9.00
   4  -5   4   83.49    9.10
  -4   5   4  117.99   16.40
  -4  -5  -4   98.29   17.70
  -4   5   4  134.99   22.80
  -4  -5  -4   67.89   12.70
   4   5  -4   86.49    9.30
   4   5   4   80.69    8.80
   4   5   4   79.39    9.10
   4   5   4   97.49   10.20
   4   5   4   92.39   10.10
   4  -5  -4   79.19    9.50
   4  -5  -4   76.29    8.80
   4  -5  -4   89.09    9.20
   4   5   4   84.99   10.20
   4  -5  -4   93.89    9.30
   4  -5  -4   74.89    8.60
  -4  -5   4   93.09    9.60
   4  -5  -4   93.69   10.00
   5  -5   4    2.90    1.50
   5  -5   4    6.50    2.00
   5  -5   4    4.70    2.50
   5   5  -4    2.10    1.90
   5  -5   4    8.20    2.50
   5  -5  -4    4.70    2.20
   5   5   4    4.40    2.30
   5   5   4    1.40    2.30
  -5  -5   4    3.60    2.80
   5   5   4    3.70    2.30
   5   5   4    1.70    2.60
   5  -5  -4    3.40    1.70
   5  -5  -4   -1.90    2.70
   0  -6   4   78.39   18.30
   0  -6   4   59.09   15.40
   0  -6  -4   62.39    7.30
   0  -6  -4   62.29    7.40
   0  -6   4  107.89   22.50
   0  -6  -4   95.89   11.30
   0   6  -4   73.59    6.90
   0   6  -4   56.19    7.70
   0   6   4   77.99   23.10
   0   6   4   69.49    7.50
   0   6   4   55.39   18.60
   0  -6  -4   63.79    7.40
  -1   6   4  761.22   57.29
  -1  -6  -4  876.71   76.19
   1  -6   4  765.92   63.29
  -1   6   4  793.12   57.39
   1  -6   4  825.72   62.29
  -1  -6  -4  871.71   58.39
  -1  -6  -4  818.52   57.89
  -1  -6  -4  845.12   57.99
  -1   6   4  973.50   81.59
   1  -6   4  838.32   61.49
   1   6  -4  803.52   57.79
   1   6  -4  865.21   58.49
   1   6  -4  809.72   58.19
  -1  -6  -4  834.02   57.89
  -1   6   4  806.32   83.19
  -1  -6   4  809.92   57.89
  -1  -6   4  751.52   76.89
   1  -6  -4  727.43   57.39
  -1   6  -4  767.32   55.89
  -1   6  -4  744.93   56.29
   1  -6  -4  863.11   57.79
   1  -6  -4  816.72   61.39
  -1  -6   4  817.62   57.89
   1   6   4  835.22   57.69
  -1   6  -4  780.12   56.39
  -1  -6   4  806.12   74.39
  -1   6  -4  773.92   55.89
   2  -6   4  173.28   15.50
   2   6  -4  161.18   19.40
   2  -6   4  177.88   14.60
   2  -6   4  174.48   14.60
  -2   6   4  143.79   15.50
   2   6  -4  172.78   17.20
   2  -6   4  178.88   14.80
  -2  -6  -4  179.48   16.90
  -2   6   4  161.78   15.80
   2   6  -4  178.68   17.40
  -2  -6  -4  159.38   16.20
   2   6  -4  176.88   18.00
   2  -6   4  163.98   14.50
  -2  -6  -4  172.98   16.50
  -2  -6  -4  169.08   17.40
   2  -6   4  169.58   14.90
   2  -6  -4  183.98   15.70
  -2  -6   4  193.28   17.60
   2  -6  -4  178.18   15.90
  -2  -6   4  206.08   17.90
  -2   6  -4  189.08   14.00
   2   6   4  206.18   16.90
  -2  -6   4  159.98   42.20
   2  -6  -4  199.28   15.10
  -2   6  -4  198.58   14.10
   2   6   4  182.08   16.10
  -2  -6   4  191.48   49.00
  -2   6  -4  184.18   14.80
   2   6   4  196.28   14.80
  -3   6   4   36.60    6.10
   3  -6   4   48.30    6.90
   3  -6   4   38.30    6.40
   3  -6   4   29.50    5.70
  -3   6   4   35.60    8.00
  -3   6   4   37.70    7.90
   3  -6   4   26.10    5.20
  -3  -6  -4   38.60    9.20
   3   6  -4   50.69   11.40
   3  -6   4   47.30    7.10
  -3  -6  -4   41.80    9.10
   3  -6   4   34.00    5.90
   3  -6   4   37.30    6.40
   3  -6   4   48.10    6.50
   3   6  -4   49.30    7.50
   3  -6   4   33.40    5.90
   3  -6   4   62.29   11.90
   3   6  -4   38.10    8.40
   3  -6   4   35.60    6.60
   3   6  -4   36.40    5.60
   3  -6   4   36.30    6.20
   3   6  -4   29.20    7.40
   3  -6   4   29.00    5.40
  -3  -6   4   39.60   10.00
   3   6   4   54.99   10.30
  -3   6  -4   46.60    6.50
   3   6   4   36.00    5.90
   3  -6  -4   38.20    5.60
   3   6   4   34.70    6.90
  -3  -6   4   37.90    9.50
  -3  -6   4   52.99    8.40
   3  -6  -4   27.60    5.40
   3   6   4   38.70    7.00
  -3   6  -4   41.30    6.10
   3  -6  -4   52.79    8.90
   3  -6  -4   36.00    6.30
   4  -6   4   21.60    4.70
  -4   6   4   24.60    4.60
   4  -6   4   26.80    4.80
   4   6  -4   22.50    4.60
   4  -6   4   28.80    4.80
   4   6  -4   28.20    4.60
   4  -6   4   28.90    5.30
   4  -6   4   28.70    5.40
   4  -6   4   33.20    5.40
   4  -6   4   28.00    5.60
   4  -6   4   31.30    5.40
  -4  -6   4   24.40    4.80
   4  -6  -4   15.80    4.00
   4   6   4   25.60    6.20
   4   6   4   34.30    5.60
   4   6   4   25.10    5.60
   4   6   4   26.10    5.50
   4  -6  -4   20.60    4.70
   4   6   4   20.90    4.00
   4  -6  -4   24.00    5.20
   4  -6  -4   22.90    5.10
   4  -6  -4   35.10    5.00
   5   6  -4   -1.40    1.40
   5  -6   4    3.10    2.30
   5  -6   4    2.70    1.40
   5  -6   4    0.20    1.50
   5  -6   4    2.30    2.10
  -5  -6   4    2.90    2.00
   5  -6  -4    2.00    1.90
   5   6   4   -0.20    2.20
   5   6   4    1.90    1.70
   5  -6  -4    1.50    1.70
   5  -6  -4    3.80    2.20
   0  -7   4  333.27   46.80
   0  -7  -4  300.17   23.40
   0  -7  -4  274.97   23.00
   0   7   4  267.57   43.30
   0  -7   4  342.87   44.80
   0  -7  -4  316.17   23.90
   0   7   4  280.87   23.00
   0  -7   4  379.56   43.80
   0   7   4  349.17   51.89
   0  -7  -4  279.07   23.20
   0   7  -4  309.17   22.60
  -1   7   4   38.30    6.40
  -1   7   4   74.89   33.10
   1   7  -4   22.30    5.50
  -1  -7  -4   27.70   23.20
  -1  -7  -4   33.50    5.90
  -1  -7  -4   25.30    6.00
   1  -7   4   28.60    9.30
  -1  -7  -4   27.10    5.50
  -1  -7  -4   49.50   21.30
   1  -7   4   11.60   13.80
  -1  -7  -4   33.30    6.10
   1  -7   4   29.30    9.50
   1   7  -4   31.50    6.30
   1  -7   4   24.40   11.90
  -1   7   4   29.00    5.30
   1   7  -4   33.30    6.30
  -1   7   4   -4.40   23.90
  -1   7  -4   14.20    4.30
  -1   7  -4   18.70    4.60
  -1  -7   4   21.90    5.20
   1  -7  -4   20.00    4.90
   1  -7  -4   17.00    4.70
   1  -7  -4   15.70    5.00
  -1  -7   4   25.10   15.60
  -1  -7   4   28.40    5.90
  -1  -7   4   12.60   14.80
   1  -7  -4   13.40    4.00
   1   7   4   12.50    4.60
  -1   7  -4   14.50    3.20
   2  -7   4   65.89   11.30
  -2  -7  -4   72.69   11.90
   2  -7   4   63.89    7.60
   2   7  -4   65.59    8.00
   2  -7   4   56.59    7.90
   2  -7   4   62.49    7.30
   2   7  -4   65.79   14.90
   2  -7   4   76.79   11.50
   2  -7   4   62.79    7.20
  -2  -7  -4   60.39   10.50
  -2   7   4   59.89    9.70
  -2  -7  -4   63.69   10.60
   2  -7   4   57.39    7.50
   2  -7   4   61.09    7.40
  -2  -7  -4   55.09   10.40
   2   7  -4   59.29    7.60
   2   7  -4   85.69   12.50
   2   7  -4   86.19   12.70
  -2   7  -4   67.09    6.90
  -2  -7   4   76.89   37.00
   2   7   4   73.79    8.50
  -2  -7   4  118.89   37.40
  -2   7  -4   62.39    6.70
  -2  -7   4   63.59   10.50
  -2  -7   4   97.79   14.50
   2  -7  -4   67.49    9.20
  -2  -7   4   68.49   10.60
   2  -7  -4   78.29    9.30
   2   7   4   58.09    9.30
   2   7   4   85.99   11.70
   2   7   4   79.29    8.30
   2  -7  -4   78.39    7.70
   2  -7  -4   70.49    9.10
   2   7   4   73.09    9.30
   3  -7   4   53.99    8.00
   3  -7   4   50.39    6.80
  -3  -7  -4   48.60    9.70
  -3   7   4   44.60    8.80
   3  -7   4   43.00    6.20
   3   7  -4   27.70    9.60
   3  -7   4   49.00    7.40
   3   7  -4   44.50    9.90
   3  -7   4   59.39    7.80
   3  -7   4   50.09    7.70
   3  -7   4   48.30    6.70
   3  -7   4   54.49    8.30
   3  -7   4   70.49    8.30
   3   7  -4   48.10    7.80
   3  -7   4   46.40    7.10
   3  -7   4   48.50    7.00
  -3  -7  -4   54.99   10.90
   3   7  -4   54.99    7.10
   3  -7   4   47.60    7.20
   3  -7   4   43.60    7.10
  -3   7   4   55.99   10.50
   3   7  -4   71.09    9.00
  -3   7   4   38.10    6.40
   3  -7  -4   42.20    6.50
   3   7   4   65.79    8.10
   3   7   4   50.19    6.70
  -3  -7   4   69.79   13.10
   3  -7  -4   62.39    7.20
   3  -7  -4   41.20    6.60
  -3   7  -4   57.29    7.60
   3  -7  -4   56.59    7.60
  -3  -7   4   80.29   14.10
   3   7   4   42.40    7.20
   3  -7  -4   52.99    6.90
   3   7   4   65.49    9.50
   3  -7  -4   52.49    6.60
  -3   7  -4   51.39    7.30
   3   7   4   63.69    9.40
  -4   7   4   13.80    3.90
   4  -7   4   15.90    4.30
   4  -7   4    2.50    4.80
   4  -7   4   11.00    3.50
   4  -7   4    8.20    3.30
   4  -7   4   14.30    3.80
   4  -7   4    7.10    3.00
   4  -7   4    2.90    4.20
   4   7  -4   14.10    4.20
   4  -7   4   10.60    3.50
   4  -7   4   12.50    4.00
   4  -7   4   14.00    4.10
   4   7   4   15.50    4.30
   4   7   4   10.60    3.10
   4   7   4    8.40    3.50
   4  -7  -4   11.40    3.40
   4  -7  -4   10.70    3.70
   4  -7  -4   10.10    3.30
   4  -7  -4    8.70    3.00
   4   7   4   14.50    4.30
   4  -7  -4    2.90    4.70
   4   7   4   10.70    4.30
   4  -7  -4   17.10    4.30
  -4  -7   4    9.90    3.60
   5  -7   4   50.49    5.80
   5  -7   4   61.49    5.60
   5  -7   4   60.49    5.60
   5  -7  -4   67.29    5.70
   5  -7  -4   56.49    6.20
   5  -7  -4   68.79    5.90
  -5  -7   4   73.79    6.10
   0  -8  -4  319.67   27.00
   0   8   4  324.67   26.70
   0   8  -4  315.17   26.00
   0  -8   4  396.46   50.69
   0  -8   4  377.56   47.10
   0   8   4  483.95   66.69
   0  -8  -4  358.86   27.20
   0  -8  -4  384.16   27.50
   0  -8   4  275.07   49.30
   0   8   4  499.25   60.69
   0  -8  -4  343.97   27.10
  -1  -8  -4   39.40   25.70
   1  -8   4   34.70   11.90
  -1  -8  -4   36.70    7.40
  -1   8   4   20.80    5.00
   1   8  -4   28.00    6.50
   1  -8   4   23.10   17.00
  -1  -8  -4   28.60    6.00
   1  -8   4   34.90   11.20
  -1  -8  -4   25.40    5.80
   1   8  -4   27.40    6.10
  -1   8   4   30.30   23.90
  -1   8   4   26.10    5.20
   1  -8   4   42.30   16.70
  -1  -8  -4   63.99   27.20
  -1  -8  -4   28.40    5.90
   1   8  -4   27.40    5.70
   1   8   4   15.60    5.50
  -1  -8   4   33.90   23.20
   1  -8  -4   23.50    5.50
   1  -8  -4   20.00    5.10
  -1  -8   4    2.80   20.60
  -1  -8   4   22.40    5.30
   1  -8  -4   20.00    5.40
  -1  -8   4   17.10    4.80
  -1   8  -4   18.90    4.10
   1  -8  -4   16.10    4.70
  -2   8   4  139.99   13.50
   2  -8   4  128.09   13.00
   2  -8   4  162.58   16.00
  -2  -8  -4  160.08   16.50
  -2   8   4  156.28   14.50
   2  -8   4  141.69   12.70
   2   8  -4  142.89   15.60
   2   8  -4  122.59   20.20
  -2  -8  -4  157.48   15.50
   2  -8   4  142.69   12.00
   2   8  -4  134.89   12.40
   2   8  -4  142.59   16.10
   2  -8   4  137.19   13.20
   2   8  -4  141.89   12.30
   2  -8   4  149.49   12.50
   2  -8   4  137.39   12.10
   2  -8   4  157.08   12.80
   2  -8   4  141.89   12.00
   2  -8   4  149.69   12.80
  -2   8   4  152.08   14.50
  -2  -8  -4  137.89   15.10
   2  -8   4  148.99   12.60
   2  -8   4  132.59   12.00
  -2  -8  -4  127.99   14.70
  -2  -8   4  181.88   47.70
  -2  -8   4  140.49   15.70
   2   8   4  133.59   12.20
   2   8   4  130.59   12.80
  -2  -8   4  207.28   58.29
  -2   8  -4  127.99   12.00
   2  -8  -4  124.59   12.10
   2   8   4  115.49   16.10
  -2   8  -4  126.09   11.90
   2  -8  -4  118.79   12.00
   2   8   4  121.89   13.10
   2  -8  -4  143.29   13.30
  -2  -8   4  162.48   16.30
   2   8   4  138.79   15.60
   3  -8   4   98.09   10.50
  -3  -8  -4  127.99   17.30
   3   8  -4  114.49   10.90
   3   8  -4   85.99   14.60
   3  -8   4  117.49   11.80
   3  -8   4  109.29   10.90
   3   8  -4  118.79   12.80
   3  -8   4  109.19   11.00
   3  -8   4  102.19   10.90
   3  -8   4  119.79   10.60
   3  -8   4  149.09   13.70
  -3   8   4   85.29   10.50
   3  -8   4  129.09   11.70
  -3   8   4  140.59   14.60
   3  -8   4  121.09   10.90
  -3  -8  -4  145.19   19.00
   3  -8   4  114.19   11.50
   3   8  -4  128.09   18.70
   3  -8   4  109.99   11.10
   3  -8   4  112.89   11.30
   3  -8   4  117.79   11.40
  -3   8   4  134.59   14.60
  -3   8  -4  114.29   12.20
   3   8   4  101.99   11.80
   3  -8  -4  106.29   10.40
   3   8   4  128.19   11.20
   3  -8  -4  128.19   11.80
   3   8   4  117.09   12.50
   3   8   4  106.89   10.70
   3  -8  -4  104.19   10.60
  -3  -8   4  151.78   20.50
  -3  -8   4  168.48   28.00
   3  -8  -4  105.59   11.00
   3   8   4  100.29   11.40
   3  -8  -4  100.49   10.70
  -3  -8   4  133.79   13.10
   4  -8   4    4.60    2.50
   4   8  -4   12.70    3.80
   4  -8   4    6.90    2.70
   4  -8   4    9.50    3.30
   4  -8   4    7.00    3.90
   4  -8   4    4.30    2.80
   4  -8   4    7.50    3.10
  -4   8   4    5.70    3.30
   4  -8   4    7.80    4.20
   4  -8   4   12.50    3.40
   4  -8   4    9.10    3.50
   4  -8  -4   10.60    3.30
   4  -8  -4    8.00    3.10
   4  -8  -4   13.50    3.20
   4   8   4    3.90    3.90
   4  -8  -4    8.20    4.30
   4   8   4   13.00    3.50
   4   8   4    2.50    2.80
  -4  -8   4    8.80    2.90
   4   8   4   12.20    3.80
   4  -8  -4    7.80    3.40
   4   8   4    6.30    3.20
   4  -8  -4   11.70    3.50
   5  -8   4   19.70    2.60
   5  -8   4   12.40    2.20
   5  -8   4   21.40    3.00
   5   8   4   14.10    2.70
   5  -8  -4   22.80    2.90
  -5  -8   4   18.50    2.90
   5  -8  -4   21.40    2.70
   0  -9   4  128.49   27.20
   0  -9   4  116.39   27.90
   0  -9  -4  123.19   12.20
   0   9  -4  108.69   12.00
   0   9  -4  102.99   10.90
   0  -9  -4  107.59   11.90
   0  -9  -4  114.39   12.00
   0   9   4  130.49   33.50
   0   9   4   63.99   24.40
   0  -9  -4  137.09   12.50
   0   9   4  109.29   11.70
   1   9  -4    9.00    4.40
  -1  -9  -4   33.60   21.10
   1  -9   4   13.90    6.40
   1  -9   4   10.60    8.20
  -1  -9  -4   13.20    5.10
   1  -9   4   13.40    3.80
   1   9  -4    7.10    4.10
   1   9  -4    3.80    3.80
  -1  -9  -4   10.60    4.60
  -1   9   4    6.30    3.50
   1  -9   4   14.50   10.10
  -1  -9  -4   10.70    4.90
  -1   9   4    6.50    3.70
  -1  -9  -4    7.60    4.30
   1  -9   4   26.10   19.90
   1  -9   4   24.60   15.40
  -1  -9  -4   11.80   23.60
  -1   9  -4    6.50    2.90
  -1  -9   4    7.00   13.60
   1  -9  -4    2.60    2.80
  -1  -9   4   12.00    5.30
  -1  -9   4   -0.90   12.60
   1  -9  -4    7.30    3.60
  -1  -9   4    6.00    4.60
   1   9   4    2.90    4.60
  -2  -9  -4  699.43   52.29
   2  -9   4  678.93   48.40
   2  -9   4  668.73   47.90
   2   9  -4  715.53   53.19
   2   9  -4  741.13   53.59
   2  -9   4  706.23   48.70
  -2  -9  -4  765.82   52.89
   2  -9   4  643.44   47.80
  -2   9   4  652.73   50.89
   2   9  -4  693.83   48.50
   2  -9   4  712.03   48.90
   2  -9   4  700.63   48.70
   2  -9   4  673.83   48.20
   2  -9   4  656.63   48.50
  -2   9   4  686.73   51.19
  -2   9   4  660.53   48.30
   2  -9   4  695.33   48.50
  -2  -9  -4  682.43   53.29
  -2  -9  -4  686.13   52.59
   2  -9   4  603.64   48.60
   2  -9   4  691.53   48.30
   2   9  -4  624.14   48.30
   2  -9   4  638.04   48.60
   2  -9   4  661.43   48.20
   2   9  -4  759.52   53.69
   2  -9  -4  609.54   48.20
  -2  -9   4  728.93   52.99
   2  -9  -4  693.83   47.90
   2   9   4  614.54   52.19
  -2  -9   4  931.51  122.79
   2  -9  -4  691.63   49.80
   2  -9  -4  628.44   48.30
   2  -9  -4  686.33   47.90
  -2   9  -4  683.43   49.00
   2   9   4  610.74   48.00
   2   9   4  621.74   51.59
  -2  -9   4  627.94   48.50
   2   9   4  714.63   48.50
  -2  -9   4  763.12   53.49
   2  -9  -4  650.73   48.00
  -2  -9   4  854.91  110.39
   2   9   4  738.23   49.30
   3   9  -4   46.60   11.60
   3   9  -4   40.40    6.20
  -3   9   4   38.70    8.60
   3  -9   4   49.50    6.20
   3  -9   4   35.30    6.10
   3  -9   4   36.00    6.40
  -3  -9  -4   28.00    8.00
   3  -9   4   43.80    7.50
   3  -9   4   30.70    5.90
   3  -9   4   45.10    6.90
   3  -9   4   27.20    5.50
   3   9  -4   42.30   11.30
   3   9  -4   54.39    8.10
  -3   9   4   31.00    5.50
   3  -9   4   33.70    6.10
   3  -9   4   30.50    5.50
   3  -9   4   44.20    6.50
  -3  -9  -4   35.10    9.00
  -3   9   4   53.29   10.60
   3  -9   4   30.40    5.50
   3  -9   4   26.50    5.20
   3   9   4   43.20    6.20
   3  -9  -4   28.30    5.50
   3   9   4   43.90    7.80
   3  -9  -4   30.70    5.90
  -3   9  -4   32.30    6.30
   3  -9  -4   29.80    5.80
  -3  -9   4   36.00   12.10
   3  -9  -4   33.60    5.50
   3   9   4   37.70    7.80
  -3  -9   4   42.80    7.90
   3  -9  -4   25.20    4.80
   3   9   4   25.70    5.20
  -3   9  -4   34.20    6.10
  -3  -9   4    9.70    9.40
   4  -9   4    8.10    3.30
   4  -9   4    5.70    2.90
   4  -9   4   12.00    3.50
  -4   9   4    7.60    3.00
   4   9  -4    9.00    3.40
   4  -9   4    6.30    2.60
   4  -9   4    8.90    3.00
   4  -9   4    4.00    2.40
   4  -9   4   -0.40    3.40
   4  -9   4    5.80    2.90
  -4  -9   4    4.00    2.40
   4  -9  -4    9.20    3.10
   4   9   4    3.00    3.20
   4  -9  -4    3.60    3.00
   4   9   4    3.30    2.70
   4  -9  -4   10.80    3.20
   4   9   4    7.20    3.70
   4   9   4    6.50    3.50
   4  -9  -4    4.10    3.10
   4  -9  -4    5.20    2.70
   4  -9  -4    7.70    3.30
   0  10   4   91.09   29.60
   0 -10   4   98.89    9.10
   0  10   4  137.69   38.90
   0 -10   4   89.19   25.60
   0  10   4   92.89   11.00
   0 -10   4   90.39    9.00
   0 -10  -4  110.89   13.70
   0  10  -4  100.99   13.30
   0 -10   4   99.39   25.80
   0  10   4   99.29    9.30
   0  10  -4   99.99   10.60
   0 -10  -4   98.39   17.10
   0 -10  -4   83.89   12.20
   1 -10   4   74.79    8.50
  -1 -10  -4   46.10    9.00
   1 -10   4   64.59    7.30
  -1  10   4   54.89    7.10
  -1 -10  -4   46.60    9.20
  -1 -10  -4   53.99    7.30
  -1 -10  -4   62.19   34.90
   1 -10   4   57.59    7.10
   1  10  -4   61.69   10.10
   1  10  -4   48.70    9.80
   1 -10   4   71.79   27.70
   1 -10   4   76.79   14.30
   1  10  -4   60.49   11.30
   1 -10   4   59.79    7.70
   1 -10   4   53.79   16.30
   1 -10   4   54.19    7.40
   1 -10   4   38.60   15.20
   1 -10   4   50.39    5.90
   1 -10   4   66.89   27.30
  -1  10   4   50.29    8.80
  -1 -10  -4   53.89   31.80
  -1 -10   4   58.69    7.80
  -1 -10   4   75.69   30.70
   1 -10  -4   51.79    9.20
   1 -10  -4   47.80    8.20
   1  10   4   38.30    8.20
  -1  10  -4   56.09    8.30
  -1 -10   4   56.99   23.40
  -2  10   4    3.50    3.90
   2 -10   4    5.10    3.00
   2  10  -4    5.20    3.80
  -2 -10  -4    4.00    5.40
   2 -10   4    5.80    4.50
   2 -10   4    5.40    3.10
  -2  10   4    7.20    3.20
   2  10  -4    1.50    7.40
   2 -10   4    4.70    3.70
   2  10  -4    3.10    4.70
  -2 -10  -4    5.30    5.60
   2 -10   4    3.90    3.60
   2 -10   4    2.10    2.90
  -2  10   4   13.30    5.20
   2 -10   4    6.60    3.60
   2  10  -4    0.20    4.60
   2 -10   4    5.40    2.90
   2 -10   4    5.70    3.00
   2 -10   4    3.40    3.00
  -2 -10  -4    6.00    5.10
  -2 -10  -4    5.20    4.30
   2  10  -4    6.90    3.40
  -2 -10  -4    4.20    5.20
   2 -10   4    7.60    3.00
  -2 -10   4    0.40    6.70
   2 -10  -4    4.40    3.40
   2 -10  -4    2.40    3.50
   2  10   4    4.40    2.90
  -2 -10   4    2.30    3.80
   2  10   4    0.60    4.40
  -2  10  -4    1.60    2.70
   2 -10  -4    7.60    3.10
   2 -10  -4   -0.20    3.60
   2 -10  -4    8.00    3.60
  -2 -10   4    4.80   35.90
   2 -10  -4   -0.70    3.70
  -2 -10   4   24.20   31.70
  -2 -10   4    5.90    6.80
   2  10   4   -1.00    6.20
   2  10   4    9.50    3.70
   3 -10   4   53.29    7.70
   3 -10   4   31.90    5.60
   3 -10   4   29.20    5.80
   3  10  -4   26.70   12.50
   3 -10   4   36.20    6.50
  -3 -10  -4   36.50   10.10
  -3  10   4   52.09   10.30
   3 -10   4   28.40    5.50
  -3  10   4   42.20    8.70
   3 -10   4   38.30    6.10
  -3  10   4   40.10    6.40
   3 -10   4   46.80    6.60
  -3 -10  -4   37.50    9.90
   3 -10   4   51.29    6.90
   3 -10   4   49.30    6.90
   3  10  -4   49.30    6.80
   3 -10   4   51.99    7.30
   3  10  -4   55.59    8.30
   3 -10   4   49.80    7.30
   3  10  -4   44.00   11.40
   3 -10  -4   46.10    7.20
   3 -10  -4   38.10    5.70
   3  10   4   48.70    7.90
  -3  10  -4   38.60    6.80
   3 -10  -4   35.70    6.50
   3 -10  -4   39.60    6.20
  -3 -10   4   41.30    7.30
   3  10   4   33.80    5.80
   3 -10  -4   37.70    6.40
   3 -10  -4   32.80    5.80
   3  10   4   47.90    9.00
   4 -10   4   16.90    4.10
   4 -10   4    5.20    4.30
   4  10  -4   19.30    4.00
   4 -10   4   11.70    3.20
   4 -10   4   24.80    4.10
   4 -10   4   17.80    3.60
  -4  10   4   28.60    4.20
   4 -10   4   18.00    3.60
   4 -10   4   28.30    4.50
   4 -10   4   25.40    4.60
   4 -10  -4   20.40    3.80
   4  10   4   18.30    4.10
   4 -10  -4   23.90    4.60
   4  10   4   15.80    4.50
   4 -10  -4   17.60    3.90
   4 -10  -4   21.40    4.80
  -4 -10   4   25.20    4.50
   4 -10  -4   27.70    4.10
   4  10   4   12.70    3.20
   4  10   4   11.70    3.50
   4 -10  -4   26.10    4.00
   0 -11  -4   12.60    7.10
   0  11   4   29.10    5.40
   0  11   4   25.60    4.60
   0  11   4   18.60    6.10
   0 -11   4   22.40    4.40
   0 -11  -4   21.30    6.70
   0 -11   4   23.70    4.20
   0  11  -4   18.80    4.60
   0  11  -4   21.10    5.50
   0 -11   4   -1.30   11.50
   0 -11   4   24.90    5.10
   0 -11  -4   18.30    5.90
   0  11  -4   27.20    6.80
   0 -11  -4   20.30    6.60
   0 -11   4   28.20    5.10
   0  11  -4   22.50    7.10
   0 -11   4   22.80   15.20
   1 -11   4   87.29    8.60
   1 -11   4   77.79    8.80
   1 -11   4   72.99   24.80
  -1 -11  -4  106.49   14.10
  -1 -11  -4   81.09    8.90
   1 -11   4   75.39    8.00
  -1  11   4   71.39   10.70
   1 -11   4   50.89   45.20
  -1 -11  -4   83.29   36.60
   1 -11   4   45.90   17.90
  -1 -11  -4   69.19   12.40
   1 -11   4   67.69    8.30
  -1 -11  -4   57.29   31.90
  -1 -11  -4   79.59   12.90
   1 -11   4   62.69    8.20
   1  11  -4   69.09    8.30
   1 -11   4   78.79    8.30
   1  11  -4  100.89   14.90
   1 -11   4   88.69   11.30
   1 -11   4   88.09   10.00
  -1 -11  -4   71.09   12.40
  -1  11   4   76.19    8.60
   1  11  -4   92.69   10.20
   1  11  -4   62.59   11.00
   1  11  -4   81.39   12.80
   1 -11   4   78.09    7.30
   1  11   4   93.79    8.70
  -1 -11   4   84.39   30.90
  -1 -11   4   88.69   29.10
   1 -11  -4   80.39   11.70
  -1  11  -4   90.09   11.40
   1  11   4   89.49    8.90
   1 -11  -4   82.79    9.10
   1 -11  -4  102.29   13.40
   1  11   4  117.99   15.50
  -1 -11   4   79.49    8.60
  -2 -11  -4  295.87   26.20
   2 -11   4  289.97   21.20
   2 -11   4  257.67   21.10
   2  11  -4  280.57   26.10
   2 -11   4  239.18   20.50
   2 -11   4  235.98   20.10
   2  11  -4  260.27   20.90
   2 -11   4  247.78   21.00
  -2 -11  -4  290.77   26.00
  -2  11   4  299.17   24.50
   2 -11   4  258.37   20.90
  -2  11   4  307.47   24.60
  -2 -11  -4  312.47   26.50
  -2 -11  -4  323.17   27.50
   2  11  -4  243.58   20.60
   2 -11   4  244.08   20.00
   2  11  -4  269.77   26.00
   2 -11   4  251.57   20.60
  -2 -11  -4  301.47   22.40
   2 -11   4  270.47   25.10
  -2  11   4  267.47   21.50
  -2 -11   4  245.18   69.19
   2  11   4  279.77   25.70
   2 -11  -4  247.58   20.70
   2 -11  -4  267.47   22.10
   2 -11  -4  224.88   20.30
  -2 -11   4  300.97   69.89
   2  11   4  244.88   20.70
   2 -11  -4  260.97   20.20
  -2  11  -4  273.17   22.10
   2 -11  -4  249.88   19.90
   2  11   4  220.08   26.10
  -2 -11   4  256.97   21.20
   2 -11  -4  256.77   20.60
  -3 -11  -4    5.00    8.20
   3 -11   4   -3.10    4.00
   3 -11   4    0.40    4.10
   3  11  -4   -6.30   10.40
   3 -11   4   -1.70    4.30
   3 -11   4    1.80    4.10
  -3 -11  -4    5.60   10.30
   3 -11   4   -2.80    2.80
   3 -11   4    4.70    3.30
   3 -11   4    2.00    2.90
   3 -11   4    1.90    4.60
  -3  11   4   -1.70    6.10
   3  11  -4    2.50    2.70
  -3  11   4    3.00    2.90
   3  11  -4   11.30    5.10
   3 -11   4    0.20    5.00
  -3  11   4   -0.90    5.60
   3 -11  -4    3.20    2.90
   3  11   4    0.50    3.00
   3 -11  -4    2.10    3.40
   3 -11  -4    4.50    3.20
   3 -11  -4   11.10    5.80
   3  11   4    1.00    4.80
  -3 -11   4    3.00    4.30
   3 -11  -4    1.50    2.50
  -3  11  -4   -0.20    3.80
   3 -11  -4    3.80    3.30
   4 -11   4    8.60    3.20
   4 -11   4   11.70    3.30
   4 -11   4    5.70    2.50
   4  11  -4    7.00    3.40
   4 -11   4   11.00    3.10
   4 -11   4    6.20    2.50
  -4  11   4    7.10    3.50
   4 -11   4    8.80    2.90
   4  11   4    4.10    2.90
   4 -11  -4   10.70    2.90
   4 -11  -4    7.30    2.60
  -4 -11   4   10.10    2.80
   4 -11  -4    7.60    3.10
  -4 -11   4    0.50    7.10
   4 -11  -4    5.70    2.60
   4  11   4    2.90    2.80
   4 -11  -4    7.70    3.30
   0  12  -4   88.19    9.30
   0  12   4   90.89    9.30
   0 -12   4  103.99    9.90
   0 -12   4   85.99    9.60
   0 -12  -4   86.09   13.10
   0 -12   4   87.89    9.00
   0  12  -4  102.39   14.50
   0 -12   4  108.39    9.90
   0 -12  -4   67.89   28.40
   0 -12  -4  121.29   40.00
   0 -12   4   93.29    8.90
   0 -12  -4  120.59   16.00
   0  12   4   78.89    9.80
   0  12   4  131.09   15.80
   0  12  -4  107.59   15.10
   0 -12   4   85.99   29.70
   0  12  -4   99.19   13.40
   1 -12   4   26.40   15.50
  -1 -12  -4    4.70    7.00
  -1 -12  -4    0.60   33.90
   1 -12   4   11.30    3.80
  -1  12   4   10.40    3.90
   1 -12   4    8.70    4.00
   1 -12   4    5.80    3.40
   1 -12   4   10.30    4.20
   1 -12   4   12.80    3.40
   1  12  -4    8.00    5.00
  -1 -12  -4   -6.70   29.30
   1 -12   4   12.60    3.90
   1 -12   4    7.80    3.60
  -1 -12  -4   12.20    3.90
   1 -12   4   16.80    5.10
  -1  12   4   -1.60    8.30
   1  12  -4    6.80    5.20
   1 -12   4   -3.80    7.80
   1  12  -4    7.90    3.30
   1 -12   4    8.80    2.70
  -1 -12  -4   12.00    5.80
   1 -12   4   14.10    4.00
   1 -12   4   12.90    3.70
   1  12  -4   18.90    4.80
  -1 -12  -4   12.40    6.90
  -1 -12  -4   14.80    7.90
  -1  12   4    9.10    5.30
   1  12  -4   10.40    5.70
  -1 -12   4   32.10   23.80
  -1 -12   4   10.40    3.80
   1 -12  -4   15.10    4.80
   1 -12  -4    2.50    5.80
   1 -12  -4    6.70    5.20
  -1 -12   4   -5.40   15.60
  -1  12  -4    8.00    4.50
   1  12   4   14.40    3.90
   1  12   4    6.00   12.30
  -1 -12   4    9.70    4.60
  -1  12  -4    7.10    3.90
   1  12   4    9.40    4.00
   2  12  -4   32.00    5.90
   2 -12   4   40.00    6.50
  -2 -12  -4   39.30   10.00
  -2  12   4   33.70    8.40
  -2 -12  -4   39.90   14.30
   2  12  -4   33.70    6.00
   2  12  -4   41.10   11.20
   2 -12   4   31.40    6.10
   2  12  -4   19.20    7.50
  -2  12   4   24.10    4.90
   2 -12   4   34.60    5.90
  -2 -12  -4   30.70    9.00
  -2 -12  -4   35.70    6.90
   2 -12   4   26.40    5.50
   2 -12   4   27.80    5.50
   2 -12   4   22.40    4.40
   2 -12   4   34.30    5.70
   2 -12   4   24.20    5.80
   2 -12   4   19.10    4.30
   2  12   4   32.20    5.60
   2  12   4   36.60   10.20
   2  12   4   17.10    9.20
  -2  12  -4   23.40    6.10
   2 -12  -4   31.70    5.20
  -2 -12   4   39.10   41.60
  -2 -12   4   23.60    5.30
   2 -12  -4   42.60    6.60
   2 -12  -4   34.30    6.10
  -2 -12   4   27.50   45.50
   2  12   4   30.70    5.50
   2 -12  -4   22.70    5.10
   2  12   4   30.00    6.80
   2 -12  -4   28.90    5.10
   3 -12   4   14.60    5.20
   3 -12   4    6.10    3.20
   3 -12   4   16.90    4.40
   3 -12   4   12.60    4.00
   3  12  -4    9.90    5.10
   3 -12   4    8.20    3.40
   3 -12   4    9.60    3.30
   3 -12   4    9.20    3.00
   3 -12   4   16.10    4.30
  -3  12   4    8.80    3.70
   3  12  -4   11.10    3.60
   3  12   4   10.10    3.70
   3 -12  -4    8.60    3.30
   3 -12  -4   13.90    3.90
   3 -12  -4   10.20    3.30
   3  12   4   14.20    5.70
   3 -12  -4   10.30    4.10
   3  12   4   12.10    4.10
   3 -12  -4    9.70    3.10
   3 -12  -4   13.90   16.70
  -3 -12   4   15.30    5.00
   3 -12  -4   12.70    3.30
   4 -12   4   16.70    3.10
   4 -12   4   19.60    3.50
   4 -12   4   13.40    2.70
   4 -12   4   15.90    3.10
   4 -12   4   11.30    3.20
   4 -12   4   16.10    3.50
  -4  12   4    7.20    3.10
  -4 -12   4   10.10    2.70
   4 -12  -4   11.30    3.10
   4 -12  -4   16.70    2.90
   4 -12  -4   15.00    3.00
   4  12   4   13.00    3.40
   4  12   4    9.00    3.00
  -4 -12   4   29.60    8.50
   4 -12  -4   20.70    3.60
   4 -12  -4   10.70    2.90
   0 -13   4  904.21   63.29
   0  13  -4  859.01   63.09
   0 -13  -4  959.00   68.49
   0 -13   4  786.02  100.99
   0 -13  -4  960.10  104.49
   0  13  -4  934.41   68.69
   0  13   4  974.60   67.89
   0  13   4  876.31   63.49
   0 -13  -4  987.40  118.69
   0 -13   4  897.41   63.09
   0 -13  -4  950.60   68.09
   0 -13   4  821.82   64.59
   0 -13   4  898.81   63.29
   0 -13  -4  825.72   62.49
   0 -13   4  842.12   93.29
   0  13  -4  942.11   68.09
   1 -13   4  222.48   17.60
   1 -13   4  211.28   17.40
  -1 -13  -4  214.88   22.30
   1 -13   4  172.58   36.50
  -1 -13  -4  206.88   73.39
  -1 -13  -4  210.88   17.10
   1  13  -4  188.48   16.80
  -1 -13  -4  247.78   23.00
   1  13  -4  204.18   17.80
  -1 -13  -4  338.57  108.29
   1 -13   4  182.88   16.20
  -1  13   4  193.08   17.00
   1 -13   4  197.58   17.40
   1 -13   4  190.48   17.00
  -1  13   4  229.28   21.30
   1  13  -4  211.88   22.10
   1 -13   4  210.18   15.90
   1  13  -4  230.68   21.90
   1 -13   4  223.68   17.60
   1  13  -4  240.98   22.50
   1 -13   4  176.98   16.40
   1 -13   4  163.88   33.70
   1 -13   4  195.08   16.70
  -1 -13   4  200.68   16.80
  -1  13  -4  221.98   19.60
   1 -13  -4  214.98   16.90
  -1  13  -4  197.88   16.80
   1  13   4  190.68   16.70
   1 -13  -4  264.27   21.50
  -1 -13   4  208.38   18.70
   1  13   4  211.08   17.40
   1 -13  -4  165.58   44.10
   1  13   4  197.08   21.70
  -1 -13   4  156.98   50.29
   1 -13  -4  178.88   42.00
  -1 -13   4  188.78   47.20
   2 -13   4    9.50    3.50
  -2  13   4    7.60    3.30
   2  13  -4    3.80    6.40
   2  13  -4   -1.20    6.00
   2 -13   4    6.30    4.30
   2  13  -4    8.20    3.40
   2 -13   4    6.00    3.30
  -2 -13  -4   10.00   10.30
  -2 -13  -4  -11.70    9.50
  -2 -13  -4   11.00    4.60
   2 -13   4    6.80    2.80
  -2 -13  -4   -4.10    5.00
   2  13  -4    2.10    3.10
   2 -13   4    7.20    3.00
   2 -13   4    5.80    3.20
   2 -13   4    9.30    4.10
   2 -13   4    5.60    3.70
   2 -13   4    3.00    3.00
  -2  13   4   15.60    6.40
   2  13   4   21.10   10.80
   2 -13  -4    7.00    3.50
  -2 -13   4   14.20   53.29
   2  13   4    6.00    4.30
   2 -13  -4   10.40    3.60
   2  13   4    6.80    3.40
   2  13   4    7.70    6.40
   2  13   4    5.90    3.30
   2 -13  -4    1.10    2.70
  -2  13  -4    5.90    4.50
   2 -13  -4   13.50    3.90
  -2 -13   4    7.10    3.50
  -2 -13   4  -17.60   47.40
  -2 -13   4   11.00    5.90
   3 -13   4    3.60    5.00
   3 -13   4    2.40    2.60
   3 -13   4    5.70    2.80
   3  13  -4    5.00    4.40
   3 -13   4    1.90    2.30
  -3  13   4    0.40    2.70
   3 -13   4    2.40    2.50
   3 -13   4    5.50    3.10
   3 -13   4    2.20    2.40
   3 -13   4    5.60    2.70
   3  13  -4    3.40    2.70
  -3 -13   4    4.40    2.50
   3 -13  -4    6.00    2.90
   3  13   4    4.40    3.90
   3  13   4    2.40    3.50
   3  13   4   -0.40    2.40
   3 -13  -4    1.90    2.60
   3 -13  -4    1.10    2.20
  -3 -13   4    3.50    4.00
   3 -13  -4    1.00    2.30
   3 -13  -4    6.40    3.70
   4 -13   4    5.50    2.10
   4 -13   4    6.40    2.10
   4 -13   4    6.30    2.40
   4 -13   4    6.20    2.00
   4 -13   4    4.80    1.90
   4  13   4    3.10    2.40
   4 -13  -4    6.00    2.00
   4 -13  -4    2.40    1.80
  -4 -13   4    5.40    2.00
   4  13   4    3.30    1.90
   4 -13  -4    7.80    2.40
   0 -14  -4  152.98   13.20
   0 -14  -4  171.18   19.10
   0 -14   4  158.88   44.10
   0 -14   4  140.69   13.20
   0 -14   4  147.89   13.40
   0 -14  -4  160.38   14.80
   0 -14   4  145.09   37.40
   0  14  -4  127.79   18.70
   0  14   4  138.89   13.30
   0 -14  -4  193.58   50.99
   0  14  -4  148.19   13.40
   0 -14   4  165.18   13.70
   0 -14  -4   87.59   41.90
   0  14   4  138.19   13.70
   0 -14   4  141.69   12.80
   0 -14  -4  179.38   23.10
   0 -14   4  143.29   13.50
   0  14  -4  175.68   26.50
   0  14  -4  181.58   24.80
   0  14   4  176.88   18.80
  -1 -14  -4   46.10    6.90
   1 -14   4   42.40   17.90
   1  14  -4   51.09   10.90
  -1  14   4   42.70    9.30
  -1  14   4   45.10    7.10
   1 -14   4   41.10    6.90
  -1 -14  -4   24.90   41.50
  -1 -14  -4   70.69   14.10
   1 -14   4   45.20    6.90
   1 -14   4   49.40    6.00
   1 -14   4   53.19    8.00
   1  14  -4   40.40    6.40
   1 -14   4   48.20    6.70
   1 -14   4   52.59    7.70
   1 -14   4   62.89   33.10
  -1 -14  -4   42.40   10.50
   1  14  -4   56.49   12.10
   1 -14   4   34.50    6.10
   1  14  -4   59.79   13.30
   1 -14   4   44.00    6.70
   1 -14   4   47.20    7.10
   1  14  -4   47.60    7.50
   1 -14  -4   87.69   38.60
   1  14   4   50.39    7.10
  -1  14  -4   50.79    9.80
   1 -14  -4   47.60    9.90
  -1 -14   4   37.00   27.90
   1 -14  -4   47.10    6.70
  -1  14  -4   42.00    9.10
   1  14   4   39.20   10.20
  -1 -14   4   45.50   34.20
   1  14   4   38.10    6.20
   1  14   4   61.29   12.90
  -1 -14   4   49.99    6.90
  -1 -14   4   44.70    6.60
   1 -14  -4   53.89   27.10
  -1  14  -4   45.50    6.50
   2 -14   4    9.90    4.20
   2 -14   4    3.10    3.70
   2 -14   4    2.20    3.00
   2  14  -4   -3.00    7.60
   2 -14   4    5.30    4.20
  -2 -14  -4    3.70    4.60
   2 -14  -4    1.10    3.80
   2  14   4    0.20    3.20
   2  14   4   -2.80    8.80
   2 -14  -4    4.20    3.60
   2 -14  -4   18.50   18.60
   2 -14  -4   10.50    3.50
  -2 -14   4  107.29   86.99
  -2  14  -4    1.90    7.10
   2  14   4   -0.90    3.30
  -2 -14   4    2.10    3.90
   2 -14  -4   -8.40    4.00
   2 -14  -4    6.30   16.10
   2 -14  -4    3.40    4.00
  -2 -14   4  -12.40   44.70
   3 -14   4   20.90    4.20
   3  14  -4   22.90    5.10
   3 -14   4   16.70    3.80
   3 -14   4   20.70    4.50
   3 -14   4   20.60    4.70
   3 -14   4   19.90    4.00
   3 -14   4   25.80    4.90
   3  14  -4   32.60    6.80
   3 -14   4   24.00    4.50
   3 -14  -4   14.40    3.60
  -3 -14   4   17.10    3.60
   3  14   4   15.70    4.00
   3 -14  -4   16.70    3.90
   3 -14  -4   19.10    4.10
   3 -14  -4   14.10    2.40
   3  14   4   15.40    4.70
   3 -14  -4   23.50    4.50
  -3 -14   4   22.00    5.10
   4  14  -4    5.90    1.90
   4 -14   4    3.70    1.70
  -4 -14  -4    0.70    1.60
   4 -14   4    4.00    1.70
   4 -14   4    1.00    1.60
   4 -14  -4    1.50    1.70
   4  14   4    3.00    1.80
   4  14   4    1.20    1.60
  -4 -14   4    3.80    1.70
   4 -14  -4    3.70    1.80
   0 -15  -4   54.69   37.10
   0 -15   4   75.19    8.90
   0  15  -4  115.89   17.10
   0  15   4   78.99    8.90
   0  15  -4   76.29   13.10
   0 -15  -4   69.69   13.60
   0  15  -4   44.80   12.10
   0  15   4   96.49   16.40
   0 -15   4   77.29    8.80
   0  15   4   82.99    9.70
   0 -15   4   90.39   34.70
   0  15  -4   70.59    8.60
   0 -15  -4   80.39    8.80
   0 -15  -4   73.59   37.10
   0 -15   4  100.29   46.60
   0 -15  -4   84.99    8.80
   0 -15   4   79.29    8.90
   0 -15  -4  105.79   16.30
   0 -15   4   87.99    8.90
   0 -15   4   73.59    8.20
   1 -15   4  102.89    9.40
  -1 -15  -4  134.49   18.50
   1  15  -4  102.79   11.00
   1 -15   4   89.79    9.40
   1 -15   4   98.29   24.00
  -1 -15  -4  103.59   16.40
   1  15  -4   88.99    9.50
   1  15  -4   70.39   13.10
   1 -15   4   92.49    9.30
  -1  15   4   98.99    9.60
   1 -15   4   95.39    9.90
   1 -15   4  117.29   10.30
   1  15  -4  125.89   19.20
   1  15  -4  102.89   16.70
   1 -15   4  105.99   10.30
   1 -15   4   97.29    8.30
   1 -15   4   91.09    9.00
  -1 -15  -4   89.49    9.50
   1 -15   4   80.49    9.40
   1 -15   4   66.29   23.60
  -1  15   4   71.49   12.60
   1 -15  -4   76.99    8.70
   1 -15  -4   81.39   13.20
   1  15   4   84.79    9.20
   1 -15  -4   75.09    9.00
   1  15   4   76.19    9.50
   1  15   4  101.79   17.10
  -1 -15   4   81.89    9.10
  -1  15  -4   89.79    9.40
  -1 -15   4   60.89   31.10
  -1  15  -4   58.19   11.50
   1  15   4   56.49   13.70
  -1 -15   4   84.19    9.50
  -1  15  -4   86.39   13.60
   1 -15  -4   70.19   34.10
   1 -15  -4   64.59    8.80
   1 -15  -4   62.29   28.60
  -1 -15   4  138.69   45.50
   2 -15   4   17.40    4.40
   2 -15   4   21.10    4.70
   2 -15   4    9.40    3.80
  -2 -15  -4   20.60    5.70
  -2  15   4   15.70    4.30
   2  15  -4   18.40    4.50
   2 -15   4   19.00    4.00
   2 -15   4   16.50    3.90
   2 -15   4   22.80    4.70
   2 -15   4   16.20    4.10
   2 -15   4   15.40    4.50
   2 -15  -4   18.70    4.20
  -2 -15   4   15.20    4.30
   2 -15  -4    7.60    3.50
  -2 -15   4   12.60    5.10
   2  15   4    9.50    3.90
   2 -15  -4   11.60    3.60
   2  15   4   14.40    4.60
   2 -15  -4   -5.10   19.40
   2 -15  -4   16.60    4.40
   2 -15  -4   17.50    3.60
   2 -15  -4   14.80    4.40
   3 -15   4   36.20    5.00
   3  15  -4   33.80    4.90
   3 -15   4   25.80    4.70
   3 -15   4   33.00    4.80
   3 -15   4   29.10    5.00
   3 -15   4   20.60    3.60
  -3  15   4   26.90    4.20
   3  15  -4   38.20    4.80
   3  15  -4   31.10    5.40
   3 -15   4   33.90    5.00
   3 -15  -4   28.70    4.50
   3 -15  -4   30.40    4.90
  -3 -15   4   35.00    4.80
  -3 -15   4   34.00    5.50
   3 -15  -4   33.60    5.50
   3  15   4   18.20    4.60
   0 -16   4   10.60   22.60
   0 -16   4    7.20    4.40
   0  16  -4   14.50    8.80
   0  16  -4    3.40    3.70
   0  16   4    2.80    2.80
   0 -16   4   20.50   18.80
   0 -16   4    3.30    2.60
   0 -16  -4   21.70   28.20
   0 -16  -4    9.20    3.20
   0 -16   4    5.90    3.70
   0 -16   4   10.30    4.20
   0 -16  -4    8.90    4.80
   0 -16  -4   20.30   32.30
   0 -16   4    7.80    4.70
   0 -16   4    6.80    5.10
   1 -16   4   33.70    5.30
   1 -16   4   34.40    4.50
   1 -16   4   38.30    6.00
   1  16  -4   54.39    7.70
   1 -16   4   28.30    5.30
   1 -16   4   26.20    4.90
   1 -16   4   36.60    6.10
   1  16  -4   45.40   11.80
   1  16  -4   35.20    6.20
  -1 -16  -4   26.40    5.10
   1 -16   4   33.50    5.30
   1 -16   4   36.20   16.10
  -1  16   4   42.80    6.50
   1  16  -4   32.20   10.60
   1  16   4   35.70    6.40
  -1  16  -4   38.80    5.90
  -1 -16   4   35.20    6.00
  -1 -16   4    4.20   59.59
  -1 -16   4   16.70   28.70
  -1  16  -4   37.20    8.90
   1 -16  -4   34.90    5.50
   1  16   4   23.70    9.90
   1 -16  -4   14.00   21.80
   1  16   4   13.30   11.10
  -1  16  -4   17.60    8.60
  -1 -16   4   30.40    5.60
   1 -16  -4   25.50    5.30
   1 -16  -4   26.80    4.90
  -1 -16   4   20.90    4.60
   1  16   4   35.00    6.00
   1 -16  -4   23.50    4.90
  -2 -16  -4   11.80    4.50
   2 -16   4    5.00    2.50
   2 -16   4    6.40    3.40
   2  16  -4   11.10    3.30
   2 -16   4    7.30    2.90
   2 -16   4    7.10    3.20
   2 -16   4    7.00    3.20
  -2  16   4    9.50    3.40
   2 -16   4    5.20    2.90
   2 -16  -4    7.90    3.80
  -2 -16   4    6.20    3.40
   2  16   4   12.40    3.50
   2 -16  -4    4.90    2.60
   2  16   4   11.00    3.80
   2 -16  -4    8.50    3.10
   2 -16  -4    9.30    2.60
   2 -16  -4   16.70    4.10
  -2 -16   4   13.00    3.00
   2 -16  -4    8.40    4.00
  -2  16  -4   10.50    5.40
  -3  16   4   18.80    3.90
   3  16  -4   14.50    3.10
   3  16  -4   12.90    3.00
   3 -16   4   11.60    2.70
   3 -16   4   22.50    3.40
   3 -16   4   17.90    3.50
   3 -16   4   16.70    3.30
   3 -16   4   13.30    3.00
   3 -16  -4   18.90    3.30
   3  16   4   18.00    3.90
  -3 -16   4   19.90    3.20
   3 -16  -4    7.80    2.30
  -3 -16   4    9.60    3.10
   3 -16  -4   13.10    2.80
   0 -17  -4    5.10    3.00
   0  17   4    3.60    2.70
   0 -17   4   -8.30   22.80
   0 -17  -4    1.00    3.30
   0 -17   4    0.60    2.60
   0  17   4    3.90    3.90
   0  17  -4    2.80    2.80
   0 -17   4    2.30    3.10
   0 -17   4    1.50    2.10
   0 -17   4    3.00    3.00
   0 -17  -4  -30.50   29.80
   0 -17   4    1.90    3.20
   1 -17   4   97.19    9.50
  -1  17   4   88.79    9.60
   1 -17   4   79.09    9.50
   1 -17   4   95.89   11.40
   1 -17   4  103.59    8.30
  -1 -17  -4   98.19    9.80
   1 -17   4   94.29    9.30
   1  17  -4  102.59    9.90
   1 -17   4  104.89    9.80
   1 -17  -4  109.89    9.70
  -1 -17   4   88.39    9.30
  -1 -17   4   91.29    9.60
   1  17   4   91.19    9.40
   1  17   4   92.49   10.20
   1 -17  -4   96.79    9.00
   1 -17  -4   85.39    9.20
  -1 -17   4  111.09   10.20
  -1  17  -4   98.79    9.60
   1 -17  -4   93.59    9.60
  -2 -17  -4   -0.20    2.70
   2 -17   4   -0.40    2.10
   2 -17   4    0.40    1.80
   2 -17   4    1.80    2.30
   2 -17   4    2.80    2.60
   2 -17   4    1.10    2.80
   2  17  -4    1.60    2.20
  -2  17   4    1.40    4.70
   2 -17   4    2.20    3.80
   2  17   4    2.80    2.60
  -2 -17   4    0.90    2.70
   2 -17  -4   -0.80    2.40
   2 -17  -4    1.40    2.70
   2 -17  -4    0.80    1.80
   2 -17  -4    1.10    2.40
   2  17   4   -1.00    2.30
   2 -17  -4   -0.70    1.70
  -2 -17   4    0.20    2.40
  -3  17   4   34.60    4.70
   3 -17   4   43.60    4.70
   3 -17   4   38.60    4.40
   3 -17   4   45.00    4.40
   3 -17  -4   52.49    4.80
   3 -17  -4   32.10    4.20
   3  17   4   41.90    4.80
  -3 -17   4   49.20    5.20
   0 -18   4   13.40    3.70
   0  18  -4   16.70    3.90
   0 -18   4   16.70    4.10
   0 -18   4   18.20    4.30
   0 -18   4   14.80    3.30
   0  18   4    9.30    8.00
   0 -18   4   15.80    5.10
   0 -18  -4   15.90    3.90
   0  18   4    9.40    3.10
   1 -18   4    1.10    2.30
  -1 -18  -4    1.10    2.20
   1 -18   4    1.00    2.80
   1 -18   4   -0.10    3.00
   1 -18   4    1.80    2.90
   1 -18   4   -4.00    2.30
   1 -18   4   -0.20    1.70
  -1  18   4   -3.20    2.00
   1  18  -4    2.30    2.30
  -1 -18   4    3.30    2.80
   1  18   4    2.40    3.40
   1 -18  -4   -0.80    2.10
   1 -18  -4    1.50    2.10
  -1 -18   4    2.20    2.80
   1  18   4    1.40    2.20
   1 -18  -4    6.50    3.30
   1 -18  -4    2.80    1.90
  -1 -18   4   -1.00    3.10
  -1  18  -4   -0.50    2.50
  -1 -18   4    0.90    2.10
   2 -18   4    1.20    2.30
   2 -18   4    5.70    2.70
   2 -18   4    0.30    2.40
  -2  18   4    2.10    2.00
   2 -18   4    2.20    1.80
  -2 -18  -4   -1.50    2.50
   2 -18   4   -1.10    1.90
   2  18  -4    2.50    2.20
  -2 -18  -4    2.30    2.70
   2 -18  -4    0.20    2.00
   2  18   4   -1.30    2.20
   2 -18  -4   -0.90    1.60
   2  18   4   -3.50    2.60
  -2 -18   4    1.60    2.30
  -2 -18   4    0.10    2.00
   2 -18  -4    3.90    2.10
   2 -18  -4    1.30    1.50
   2 -18  -4    0.70    2.50
   3 -18   4    2.30    1.30
   3  18   4    6.70    2.60
   3  18   4    6.50    1.90
   3 -18  -4    1.90    1.40
   0 -19   4   61.69    6.70
   0 -19   4   54.89    5.70
   0 -19   4   57.89    6.50
   0  19   4   64.09   10.40
   0 -19   4   45.80    6.40
   0  19   4   53.29    7.20
   0  19  -4   54.59    6.70
   1  19  -4   35.00    5.20
  -1  19   4   42.60    5.40
   1 -19   4   25.10    4.00
  -1 -19  -4   29.10    4.70
  -1 -19  -4   31.10    4.60
   1 -19   4   33.90    5.30
   1 -19   4   26.20    4.50
   1  19   4   29.40    4.40
  -1 -19   4   41.80    5.10
  -1  19  -4   42.50    5.20
  -1 -19   4   30.50    4.50
   1 -19  -4   30.70    4.70
   1  19   4   34.80    5.00
  -1 -19   4   40.50    5.10
   1 -19  -4   35.10    4.40
  -1 -19   4   33.30    4.70
   1 -19  -4   26.80    4.10
   1 -19  -4   39.60    5.40
  -2 -19  -4    0.80    2.20
   2 -19   4    1.00    1.60
   2 -19   4    3.50    1.80
   2  19  -4    2.20    2.20
   2  19  -4    0.50    2.00
  -2 -19  -4   -0.80    3.60
  -2  19   4    1.90    1.80
   2 -19   4    1.50    1.90
   2 -19  -4   -0.10    3.00
   2  19   4    0.80    2.20
  -2 -19   4   -0.40    1.50
  -2 -19   4    1.60    1.90
   2 -19  -4    0.80    1.30
   2 -19  -4    0.70    1.80
   2  19   4    0.90    1.90
   0 -20   4    1.90    2.20
   0 -20  -4    1.30    1.70
   0  20   4   -2.80    4.30
   0  20  -4   -1.70    1.80
   0 -20  -4    1.10    1.90
   0  20   4    0.20    1.80
   0 -20   4    0.00    1.70
   0 -20   4   -1.10    2.20
   0 -20   4    0.70    1.80
   1 -20   4    7.30    2.30
  -1 -20  -4   10.40    2.80
   1 -20   4    8.70    2.40
   1  20  -4   10.00    2.60
  -1 -20  -4    9.70    2.90
  -1  20   4   13.10    2.70
  -1 -20   4    9.00    2.60
  -1 -20   4    3.70    2.70
   1 -20  -4   10.60    2.80
   1  20   4    6.80    2.60
   1 -20  -4    6.00    2.10
  -1  20  -4   11.40    2.50
  -1 -20   4    8.00    2.20
   1 -20  -4    6.20    2.20
  -1 -20   4    7.20    2.30
   1  20   4    6.60    2.60
   2 -20   4    2.30    2.20
  -2 -20   4    1.00    1.80
   2  20   4    0.40    1.60
  -2 -20   4    0.70    1.80
   0  21   4   48.80    4.40
   0 -21   4   34.00    4.00
   0 -21   4   39.10    4.50
   0  21  -4   39.40    4.30
   0 -21  -4   40.40    4.10
   0 -21  -4   31.00    4.00
  -1 -21  -4    5.60    1.90
  -1 -21  -4    4.20    2.20
   1 -21   4    0.90    1.50
   1  21  -4    3.20    1.60
  -1  21   4    2.00    1.60
   1 -21   4    3.30    1.50
   1 -21  -4    3.20    1.40
   1 -21  -4    3.00    1.60
   0   0  -5    1.50    1.50
   0   0  -5    0.30    1.50
   0   0   5   -2.40    4.30
   0   0  -5    0.60    1.80
   0   0   5   -1.40    5.30
  -1   0   5  124.59   10.60
   1   0  -5  117.19   10.60
  -1   0   5  125.79   26.90
  -1   0  -5  133.49    9.50
   1   0  -5  130.09   11.10
   1   0  -5  127.39   11.00
  -1   0   5  115.09   10.50
  -1   0  -5  111.19    9.20
  -1   0  -5  123.99    9.00
  -1   0   5  146.79   27.30
  -1   0  -5  111.69    8.90
  -2   0   5  150.38   40.20
  -2   0  -5  116.99   10.10
   2   0  -5  128.19   12.30
   2   0  -5  128.69   12.30
  -2   0   5  130.19   38.50
  -2   0  -5  126.19   10.30
  -2   0  -5  121.59   10.40
   2   0  -5  132.39   12.40
  -2   0   5  125.19   12.10
  -2   0   5  128.29   12.20
  -2   0  -5  118.09   10.20
   3   0  -5   12.00    4.30
   3   0   5    8.50    3.50
   3   0   5    8.50    3.50
   3   0  -5    1.60    5.30
   3   0   5    9.00    3.60
   3   0   5    6.20    3.70
   3   0  -5    5.50    3.80
  -3   0   5    4.50    3.00
  -3   0   5    2.80    3.90
   3   0   5    6.60    3.90
   3   0   5    9.30    5.30
   3   0   5    2.50    3.50
   3   0   5    5.30    3.50
   3   0   5    7.10    3.10
   3   0   5    5.00    3.00
   3   0   5    7.20    3.70
   3   0   5    7.50    3.20
   3   0   5    5.70    3.80
  -3   0  -5    8.00    3.50
  -3   0   5    2.90    3.80
   3   0  -5    6.70    3.60
  -3   0  -5    4.50    3.00
   3   0  -5    8.80    4.60
   3   0   5    4.30    3.20
   4   0   5    4.10    4.20
   4   0   5    1.50    2.80
   4   0  -5    4.70    4.10
  -4   0   5    1.30    9.40
   4   0  -5   -0.70    5.40
  -4   0   5    1.10    3.70
   4   0   5    1.70    4.50
   4   0  -5    0.40    3.30
   4   0  -5   -1.40    4.10
   4   0   5    1.70    3.40
   4   0   5    2.90    3.30
   4   0   5    4.40    4.20
   4   0   5    2.50    3.20
   5   0  -5   -1.30    2.90
   5   0   5    0.50    2.10
   5   0   5   -0.30    1.60
   5   0  -5    1.30    2.20
   5   0   5   -0.70    1.90
   5   0  -5    0.00    1.70
   5   0   5   -0.60    1.60
  -5   0   5   -2.30    2.50
   0  -1  -5  900.01   67.69
   0   1   5 1036.30   79.59
   0  -1   5  976.20   75.19
   0   1  -5  986.20   67.79
   0  -1  -5 1062.59   67.99
   0   1  -5  931.61   67.49
   0  -1   5  960.50   76.39
   0   1   5 1062.39   67.59
   0   1  -5  988.90   67.69
   0  -1   5 1011.60   67.19
   0   1   5  892.11   78.39
   0  -1  -5  916.71   67.59
  -1  -1  -5  168.18   12.40
  -1  -1  -5  196.18   13.00
   1   1  -5  176.88   13.80
  -1  -1  -5  167.88   12.60
  -1   1   5  184.68   13.70
  -1   1   5  182.98   31.10
  -1   1   5  193.78   33.30
   1   1  -5  203.08   14.50
  -1   1   5  176.38   13.60
   1   1  -5  201.68   14.30
  -1  -1   5  142.79   13.20
  -1   1  -5  146.49   11.70
  -1  -1   5  139.49   13.20
  -1  -1   5  195.08   32.60
   1  -1  -5  149.29   13.60
   1  -1  -5  134.39   13.30
  -1  -1   5  196.08   34.70
   1  -1  -5  156.38   13.50
  -1   1  -5  153.58   11.80
  -2   1   5   79.39    9.00
   2   1  -5   85.59    9.40
   2   1  -5   80.29    9.20
  -2  -1  -5   80.39    8.30
   2   1  -5   78.69   10.40
  -2   1   5   77.69    9.00
  -2   1   5   51.79   29.10
  -2  -1  -5   80.19    7.70
  -2  -1  -5   79.99    7.80
  -2  -1  -5   92.49    7.90
  -2   1   5   69.39   36.10
  -2   1  -5   73.29    6.80
  -2  -1   5   84.49    9.40
   2  -1  -5   73.99    9.50
   2  -1  -5   70.09    9.60
  -2  -1   5   87.89    9.50
  -2  -1   5   67.99   28.40
   2  -1  -5   77.99   10.00
  -2  -1   5   86.69   34.50
  -2   1  -5   77.49    6.80
  -3   1   5   18.80    6.00
   3  -1   5   35.40    5.60
   3  -1   5   29.60    5.50
   3  -1   5   21.80    4.90
   3  -1   5   26.10    5.30
   3  -1   5   29.60    4.80
   3  -1   5   19.80    5.00
   3  -1   5   20.80    5.40
   3  -1   5   21.10    4.70
  -3  -1  -5   18.80    5.00
   3  -1   5   29.60    5.90
   3  -1   5   23.10    5.00
   3   1  -5   15.10    6.10
  -3   1   5   25.60    4.80
   3  -1   5   16.50    4.10
   3  -1   5   19.50    5.20
   3   1  -5   30.00    5.80
  -3  -1  -5   17.10    4.80
   3   1  -5   17.90    4.30
  -3   1   5   18.10    6.30
   3   1  -5   20.30    5.60
   3  -1   5   24.80    5.20
   3  -1   5   22.40    5.40
   3   1   5   27.50    5.40
   3   1   5   22.70    5.00
   3  -1  -5   21.70    4.80
   3   1   5   19.10    5.50
   3   1   5   26.40    6.00
   3  -1  -5   25.60    5.50
   3   1   5   21.70    4.70
  -3   1  -5   19.80    4.60
   3  -1  -5   20.30    5.90
   3   1   5   20.80    5.40
  -3  -1   5   27.00    7.30
   3   1   5   23.00    4.90
  -3  -1   5   31.60    7.60
   3   1   5   24.80    4.90
   3   1   5   19.40    4.60
  -3  -1   5   27.50    5.20
   3   1   5   27.00    4.70
  -3   1  -5   24.80    5.20
   4   1  -5   16.80    7.80
   4  -1   5   11.20    4.80
   4   1  -5   14.20    3.80
  -4   1   5   15.30    8.80
   4   1  -5   20.60    4.90
   4  -1   5   15.90    6.20
   4  -1   5    1.30    4.20
   4  -1   5   14.40    5.40
  -4   1   5   19.30   12.40
   4  -1   5   15.60    5.00
   4  -1  -5   11.50    3.70
   4   1   5   16.50    3.70
   4   1   5   12.20    5.30
  -4  -1   5   48.30   18.40
  -4   1  -5    5.50    7.40
   4  -1  -5    8.40    4.50
   4   1   5   11.20    6.10
   4   1   5    9.80    3.90
   4  -1  -5   13.30    5.70
   4   1   5   10.10    5.70
   4   1   5    8.00    4.60
  -5   1   5   24.70    5.20
   5   1  -5   28.20    4.40
   5  -1   5   24.90    3.80
   5  -1   5   17.50    3.50
   5  -1   5   24.60    3.50
   5  -1   5   24.00    3.60
   5  -1   5   27.10    4.00
   5  -1  -5   29.70    4.10
  -5  -1   5   22.90    3.70
   5   1   5   22.70    3.80
   5  -1  -5   23.10    3.90
   5   1   5   28.20    4.40
   5   1   5   27.70    4.00
   5  -1  -5   21.10    3.50
   0  -2  -5  308.97   23.40
   0   2   5  357.16   23.30
   0   2   5  293.67   32.00
   0  -2  -5  305.07   23.40
   0   2  -5  286.27   23.00
   0  -2   5  311.57   29.90
   0   2  -5  315.37   23.30
   0   2   5  364.86   23.30
   0   2  -5  316.77   22.80
   0   2   5  363.66   36.10
   0  -2  -5  290.17   23.10
   0  -2   5  319.07   31.30
  -1   2   5 1328.77  107.69
  -1  -2  -5 1166.28   87.49
   1   2  -5 1166.78   88.29
  -1  -2  -5 1197.08   87.29
  -1   2   5 1392.76  105.29
   1   2  -5 1346.97   88.79
   1   2  -5 1233.98   88.59
  -1   2   5 1210.38   88.09
  -1   2   5 1228.58   88.19
  -1  -2  -5 1268.17   87.89
  -1  -2   5 1479.75  105.09
   1  -2  -5 1331.67   88.39
   1   2   5 1335.67   97.59
  -1  -2   5 1368.56  106.39
   1   2   5 1329.87   95.59
   1  -2  -5 1404.26   88.69
   1  -2  -5 1243.78   88.39
  -2   2   5 1258.17   87.89
   2   2  -5 1324.87   88.69
  -2  -2  -5 1202.18   86.69
  -2  -2  -5 1177.28   87.39
   2   2  -5 1278.97   87.99
  -2  -2  -5 1228.18   86.79
  -2   2   5 1257.77   87.89
  -2   2   5 1334.27  116.09
   2   2  -5 1159.98   88.09
  -2  -2  -5 1218.58   86.99
  -2  -2   5 1015.80  115.79
   2  -2  -5 1259.77   87.89
  -2   2  -5 1264.87   85.09
   2  -2  -5 1237.48   87.39
  -2  -2   5 1385.06   88.59
   2  -2  -5 1244.98   87.79
  -2  -2   5 1145.09  115.59
  -2   2  -5 1260.87   85.09
  -2   2  -5 1147.99   85.09
  -2  -2   5 1365.56   88.59
  -3   2   5   51.49    9.40
   3  -2   5   62.29    8.50
   3   2  -5   66.09    7.70
   3  -2   5   64.49    8.00
   3   2  -5   53.59   10.10
   3  -2   5   77.79    8.30
   3  -2   5   74.39    8.60
   3  -2   5   66.29    8.10
   3  -2   5   71.09    8.30
   3  -2   5   66.09    8.00
   3  -2   5   68.99    8.30
   3   2  -5   72.39   10.90
  -3   2   5   81.39   11.80
   3  -2   5   87.89    8.70
   3  -2   5   78.49    8.50
   3  -2   5   73.69    8.60
   3   2  -5   87.99   13.20
   3  -2   5   74.59    9.10
   3  -2   5   67.19    8.50
  -3  -2  -5   76.59   10.80
   3   2  -5   85.89    9.40
  -3  -2  -5   73.89   10.50
  -3   2   5   68.79    8.20
   3  -2   5   76.29    7.90
   3   2   5   78.29    9.50
   3   2   5   60.69    8.60
  -3   2  -5   71.49    7.80
  -3   2  -5   67.29    7.80
   3  -2  -5   70.89    7.80
   3   2   5   62.49    8.40
  -3  -2   5   58.69   10.80
   3   2   5   64.89    7.70
   3  -2  -5   78.29    8.50
   3   2   5   81.79    9.40
   3   2   5   66.49    8.20
   3   2   5   64.49    8.40
   3  -2  -5   75.79   10.10
  -3  -2   5   65.59    7.80
  -3  -2   5   93.19   13.40
   3   2   5   75.39    8.40
   3   2   5   70.59    9.60
   3  -2  -5   63.09    8.10
   3   2   5   67.89    7.70
   3  -2  -5   73.09    9.10
   4  -2   5   51.99    6.50
  -4   2   5   26.60   12.20
   4   2  -5   45.60    6.50
   4  -2   5   49.70    6.20
  -4   2   5   53.39   12.20
   4  -2   5   50.29    7.80
   4   2  -5   38.30    9.50
   4  -2   5   39.70    8.70
  -4  -2  -5   36.10   10.10
   4   2  -5   35.90    6.20
   4  -2   5   31.30    5.70
  -4   2   5   36.20    6.40
   4   2   5   30.70    8.00
  -4  -2   5   40.40   14.60
  -4   2  -5   44.30    7.70
   4   2   5   54.69   11.60
  -4  -2   5   24.80    9.80
   4   2   5   35.30    7.10
   4  -2  -5   71.29   11.50
   4  -2  -5   42.20    5.80
  -4  -2   5   50.39    8.50
   4  -2  -5   46.00    6.00
   4   2   5   48.00    5.70
   4  -2  -5   40.90    8.30
   4   2   5   40.60    6.40
  -4   2  -5   48.10    9.60
   5  -2   5    5.00    2.10
   5  -2   5    5.50    2.10
   5   2  -5    7.40    2.40
   5  -2   5    8.60    2.40
   5  -2   5   12.10    2.70
   5  -2   5    5.90    2.30
   5   2  -5    6.50    2.70
  -5   2   5    4.50    2.30
   5   2   5    3.30    2.00
   5  -2  -5    7.90    2.60
  -5  -2   5    3.80    2.40
   5   2   5    6.60    2.50
   5   2   5    6.80    2.60
   5   2   5    6.70    2.20
   5  -2  -5    7.50    3.20
   5  -2  -5    6.50    2.00
   0   3  -5  339.67   25.90
   0  -3  -5  369.36   26.50
   0   3   5  353.06   38.80
   0  -3   5  375.06   33.60
   0  -3  -5  353.76   26.30
   0   3   5  382.46   37.40
   0  -3   5  335.47   33.90
   0  -3  -5  357.56   26.20
   0   3  -5  370.96   26.20
  -1  -3  -5   41.60    6.20
  -1  -3  -5   44.10    5.70
  -1   3   5   71.79   22.70
  -1   3   5   45.10    6.50   1   3  -5   36.90    6.30
   1   3  -5   38.80    6.40
  -1   3   5   43.50    6.30
  -1  -3  -5   44.60    5.90
   1   3  -5   46.10    7.30
  -1   3   5   42.90   19.60
  -1  -3   5   38.00   15.60
   1  -3  -5   48.70    6.50
  -1  -3   5   54.99    7.10
  -1   3  -5   50.69    4.00
   1   3   5   55.09   15.50
  -1  -3   5   43.20   16.30
   1  -3  -5   42.80    6.20
  -1   3  -5   47.10    4.20
   1  -3  -5   61.89    7.50
  -1   3  -5   48.80    3.90
   1   3   5   64.69   15.10
  -1  -3   5   50.29    6.80
  -2  -3  -5   63.89    6.80
  -2   3   5   68.19    9.00
   2   3  -5   68.19    9.60
  -2   3   5   53.39    7.70
   2   3  -5   51.49    7.80
  -2  -3  -5   58.59    7.50
   2   3  -5   56.99    8.70
  -2  -3  -5   57.89    7.60
  -2  -3  -5   52.39    7.90
  -2   3  -5   44.10    4.00
  -2   3  -5   39.30    4.00
  -2  -3   5   61.29    9.20
   2  -3  -5   54.69    8.20
  -2  -3   5   23.80   24.30
  -2   3  -5   40.40    4.10
  -2  -3   5   44.80    8.20
   2  -3  -5   59.69    8.30
   3  -3   5  225.38   18.50
   3  -3   5  228.28   18.50
   3  -3   5  212.18   18.80
   3   3  -5  237.48   17.90
  -3  -3  -5  231.48   20.70
   3   3  -5  217.28   21.60
   3  -3   5  234.88   19.40
   3  -3   5  221.68   18.70
   3  -3   5  207.78   18.30
   3   3  -5  214.48   18.60
   3  -3   5  226.58   18.20
   3  -3   5  233.08   18.50
   3  -3   5  208.58   18.30
   3  -3   5  235.18   18.80
   3   3  -5  221.18   20.90
   3  -3   5  201.08   18.10
  -3  -3  -5  207.78   20.20
   3  -3   5  222.98   18.00
   3  -3   5  206.08   19.00
  -3   3   5  226.78   21.00
  -3   3   5  208.48   20.70
  -3   3   5  229.58   18.30
   3  -3   5  215.28   18.20
   3   3   5  242.58   19.70
   3   3   5  227.08   19.00
   3   3   5  261.07   18.50
  -3   3  -5  231.48   18.10
   3   3   5  222.28   19.10
  -3  -3   5  233.88   21.90
   3   3   5  217.88   18.50
   3   3   5  252.77   18.80
   3  -3  -5  237.38   18.10
   3   3   5  221.78   19.50
  -3  -3   5  208.08   24.10
  -3  -3   5  246.18   18.50
   3  -3  -5  230.38   18.20
   3  -3  -5  236.78   18.50
   3   3   5  236.48   18.10
   3  -3  -5  236.18   18.60
   3   3   5  244.98   18.60
   3  -3  -5  254.07   19.70
  -3   3  -5  224.78   18.00
  -3  -3   5  232.48   21.80
  -4  -3  -5    9.10    5.80
  -4   3   5    3.70    6.50
   4  -3   5    8.20    3.40
  -4   3   5    1.20    2.80
   4  -3   5    9.80    3.60
  -4   3   5    9.20    6.60
   4   3  -5    7.90    3.40
   4  -3   5   10.70    3.80
   4  -3   5    7.40    3.30
   4  -3   5   12.80    4.10
   4  -3   5    8.90    3.30
   4  -3   5    4.50    2.90
   4  -3   5   11.50    4.20
   4   3  -5    8.40    4.10
  -4  -3  -5    6.60    6.00
   4  -3   5   16.20    3.70
   4   3   5    8.20    3.60
   4   3   5    7.80    3.70
   4   3   5    8.90    3.80
   4   3   5    8.30    3.10
   4  -3  -5   16.00    4.60
   4   3   5    9.10    3.70
  -4  -3   5    8.50    8.50
  -4  -3   5    7.00    3.60
   4   3   5    4.80    3.10
   4  -3  -5   14.10    4.20
  -4   3  -5    8.10    4.60
   4  -3  -5    9.10    3.50
   4  -3  -5   10.50    3.50
  -4  -3   5   14.00    9.20
   4  -3  -5   10.30    3.40
  -4   3  -5   12.20    4.60
   5  -3   5    7.30    2.40
   5  -3   5    1.40    2.60
   5  -3   5    2.80    1.60
   5  -3   5    6.50    1.80
  -5   3   5    4.10    2.40
   5  -3   5    8.90    2.40
   5   3  -5    2.90    1.90
   5  -3  -5    5.20    1.80
   5   3   5    2.10    2.20
   5  -3  -5    6.70    2.20
   5   3   5    6.20    2.10
   5  -3  -5    6.00    3.50
   5   3   5    3.50    2.60
  -5  -3   5    4.30    2.40
   5   3   5    1.10    1.40
   0  -4  -5  396.76   26.60
   0   4  -5  344.87   25.50
   0   4   5  351.16   26.10
   0   4  -5  351.36   26.00
   0  -4  -5  337.77   26.30
   0  -4  -5  358.26   26.20
   0  -4   5  379.36   34.40
   0  -4   5  333.07   34.70
   0   4   5  350.96   26.10
   0   4  -5  330.77   25.70
   0   4   5  368.46   38.10
   0   4   5  368.06   52.19
  -1   4   5  746.43   51.49
   1   4  -5  703.63   51.69
  -1  -4  -5  658.83   51.39
  -1  -4  -5  750.32   51.29
  -1   4   5  801.92   70.79
  -1  -4  -5  806.82   51.59
  -1   4   5  718.73   73.19
  -1   4   5  727.93   51.39
   1   4  -5  723.33   51.99
  -1  -4  -5  728.73   51.39
  -1  -4   5  707.63   51.49
  -1  -4   5  794.52   68.29
  -1   4  -5  737.63   49.80
   1   4   5  746.53   62.69
  -1  -4   5  768.72   69.69
   1   4   5  726.03   64.89
  -1   4  -5  722.23   49.30
   1  -4  -5  813.92   51.99
  -1   4  -5  689.73   49.30
  -1   4  -5  667.03   49.20
   1  -4  -5  754.32   51.49
  -1  -4   5  701.43   51.49
  -1   4  -5  644.34   49.20
  -2  -4  -5  217.18   19.10
  -2   4   5  223.78   19.60
  -2  -4  -5  269.87   21.60
  -2   4   5  240.88   19.80
  -2  -4  -5  235.88   19.60
   2   4  -5  224.78   20.20
  -2  -4  -5  207.88   19.00
   2   4  -5  238.08   20.20
   2   4  -5  237.88   20.60
  -2  -4   5  292.67   55.59
  -2  -4   5  200.68   45.80
  -2   4  -5  224.08   16.50
  -2   4  -5  225.28   16.70
  -2  -4   5  214.68   20.10
   2  -4  -5  266.37   19.80
  -2  -4   5  246.18   20.60
   2  -4  -5  261.67   19.90
  -2   4  -5  226.48   16.50
   3  -4   5   81.29    9.70
   3  -4   5  104.89    9.80
   3  -4   5   92.49    9.50
   3  -4   5   90.79    9.50
   3  -4   5  103.49    9.60
  -3   4   5  111.09   14.80
   3  -4   5   85.89    9.50
   3   4  -5   90.79   10.40
   3  -4   5   93.99    9.70
   3   4  -5  107.19    9.40
   3  -4   5   98.59   10.40
   3   4  -5  127.89   15.30
   3   4  -5   78.19   12.80
   3  -4   5   88.69    9.60
  -3  -4  -5   87.59   12.40
  -3   4   5  119.09   12.70
   3  -4   5   88.99    9.00
   3  -4   5   86.39   10.00
   3  -4   5   97.59   10.10
  -3  -4  -5   98.39   13.60
   3  -4   5  100.29   10.40
   3  -4   5  104.79    9.90
   3  -4   5  103.09    9.70
  -3   4   5   95.49    9.60
  -3  -4   5   92.19   14.10
   3  -4  -5   92.99    9.50
  -3  -4   5   89.19    9.30
   3   4   5   81.09    9.90
  -3  -4   5   98.09   11.30
  -3   4  -5   89.69    8.70
   3   4   5   92.09    9.70
   3  -4  -5   89.19    9.70
   3   4   5   68.89    9.70
   3   4   5   83.29   10.10
  -3   4  -5   97.09    8.80
   3  -4  -5   85.69    9.50
   3   4   5   87.79    9.00
   3  -4  -5   97.49    9.50
  -3  -4   5   79.89   12.70
   3  -4  -5   77.39    9.20
   3  -4  -5   90.59   10.40
   3   4   5   99.69   10.80
   3   4   5  100.79   10.00
   3   4   5  107.79   10.20
   4  -4   5   44.50    6.50
   4  -4   5   46.70    6.90
  -4   4   5   35.30    6.10
  -4   4   5   42.80   12.30
   4   4  -5   48.00    6.70
   4  -4   5   36.80    6.30
   4  -4   5   61.39    6.70
   4  -4   5   43.90    6.30
   4   4  -5   36.10    6.00
   4  -4   5   34.00    5.70
  -4  -4  -5   39.40    9.90
   4  -4   5   35.40    6.00
   4  -4   5   48.40    6.50
  -4   4   5   51.89   10.60
  -4  -4  -5   44.60   10.50
   4  -4  -5   43.10    6.70
   4   4   5   46.40    7.60
   4   4   5   58.39    6.70
   4  -4  -5   56.49    7.60
   4  -4  -5   44.10    6.60
   4  -4  -5   55.89    6.60
   4  -4  -5   47.50    6.40
   4   4   5   51.79    7.00
   4   4   5   63.89    8.90
   4   4   5   57.89    7.90
   4  -4  -5   51.29    6.70
  -4  -4   5   63.29    7.20
   5   4  -5    3.70    1.90
   5  -4   5    7.50    2.80
  -5   4   5    8.20    3.60
   5  -4   5    2.00    1.40
   5  -4   5    3.00    2.10
   5  -4   5    3.80    1.80
   5  -4   5    4.60    2.40
  -5  -4   5    3.50    2.50
   5  -4  -5    4.30    2.90
   5   4   5    6.70    3.00
   5   4   5    6.90    2.40
   5  -4  -5    3.30    2.00
   5   4   5    3.60    3.00
   5   4   5    3.10    1.70
   5  -4  -5    0.80    2.00
   0   5   5    0.00    9.80
   0  -5  -5    6.20    3.00
   0   5  -5    6.90    2.70
   0   5  -5    3.90    2.30
   0  -5   5   12.20    8.70
   0   5   5    3.40    2.40
   0  -5  -5    4.20    2.50
   0  -5   5    8.20    6.70
   0  -5  -5    7.10    3.10
   0   5   5   12.60    9.80
   0  -5  -5    3.40    2.50
  -1  -5  -5  191.78   15.80
  -1  -5  -5  192.88   15.40
  -1   5   5  224.78   15.90
  -1   5   5  226.68   45.00
   1   5  -5  218.98   16.70
   1   5  -5  195.98   16.20
  -1   5   5  369.46   52.19
  -1  -5  -5  209.18   15.70
   1   5  -5  226.78   16.30
  -1   5   5  212.58   15.70
  -1   5  -5  155.78   13.60
  -1  -5   5  162.08   35.70
   1  -5  -5  172.38   15.20
   1   5   5  171.98   15.00
   1  -5  -5  162.78   15.30
   1  -5  -5  164.98   15.30
  -1  -5   5  165.18   15.40
  -1  -5   5  168.18   15.40
  -1  -5   5  196.58   35.10
  -1   5  -5  162.48   13.60
  -2  -5  -5  347.57   27.70
  -2  -5  -5  359.96   28.10
   2   5  -5  338.97   28.50
  -2   5   5  325.77   27.40
  -2  -5  -5  339.27   27.60
   2   5  -5  351.86   28.70
  -2   5   5  321.07   27.30
  -2  -5  -5  370.96   29.00
  -2  -5   5  368.36   28.80
  -2  -5   5  361.36   66.79
   2   5   5  367.46   26.40
   2   5   5  327.17   29.40
   2  -5  -5  331.07   27.10
  -2  -5   5  363.96   28.70
   2  -5  -5  365.56   27.60
  -2   5  -5  341.27   24.60
  -2   5  -5  345.57   24.90
  -2   5  -5  344.17   24.60
  -2  -5   5  466.45   70.29
   3  -5   5   19.40    5.30
   3   5  -5   39.50    7.10
  -3  -5  -5   25.20    7.10
  -3   5   5   32.70    7.80
   3  -5   5   33.70    6.60
  -3  -5  -5   29.60    7.50
   3   5  -5   30.40    8.00
   3  -5   5   24.20    4.90
   3  -5   5   33.10    8.70
   3  -5   5   35.60    6.80
   3  -5   5   37.90    6.10
  -3   5   5   24.10    5.30
   3  -5   5   30.20    7.80
  -3   5   5   32.00    8.10
   3  -5   5   34.50    6.90
   3  -5   5   26.20    5.20
   3   5  -5   40.60    9.50
   3  -5   5   37.40    6.20
   3  -5   5   26.00    5.60
   3  -5   5   33.40    8.20
   3   5  -5   20.70    4.40
   3  -5   5   28.60    7.70
   3   5   5   34.90    8.10
   3   5   5   34.00    9.00
   3  -5  -5   33.50    6.00
   3  -5  -5   29.60    5.40
   3   5   5   33.80    5.70
  -3   5  -5   30.60    5.00
  -3  -5   5   34.70    7.10
   3   5   5   33.50    6.00
   3  -5  -5   31.50    6.00
   3   5   5   32.60    5.80
   3   5   5   28.90    6.60
   3   5   5   26.90    6.80
   3  -5  -5   22.10    6.30
  -3   5  -5   30.30    4.90
   3  -5  -5   25.10    6.00
   3  -5  -5   24.20    5.10
  -3  -5   5   35.90    9.40
  -3  -5   5   39.40    9.50
   4  -5   5   29.40    5.70
   4  -5   5   33.80    5.40
   4  -5   5   20.60    4.90
   4  -5   5   37.90    5.90
   4   5  -5   32.20    5.20
   4  -5   5   29.30    5.00
   4  -5   5   28.50    5.00
   4  -5   5   19.10    4.70
  -4   5   5   31.70    5.30
   4  -5   5   26.20    4.70
   4  -5   5   20.50    4.40
   4   5  -5   36.20    5.60
   4   5   5   23.90    5.50
   4  -5  -5   28.30    5.60
   4   5   5   22.90    5.30
   4  -5  -5   19.40    4.40
   4  -5  -5   25.10    5.20
   4   5   5   31.80    5.40
  -4  -5   5   37.60    5.90
   4   5   5   38.20    6.50
   4  -5  -5   23.40    5.10
   4  -5  -5   27.70    4.50
   4   5   5   38.70    5.70
   5  -5   5    2.00    1.50
   5  -5   5    4.20    2.10
   5  -5   5    3.10    1.60
   5   5  -5    2.50    1.90
   5  -5   5    5.90    2.60
   5   5   5    7.60    2.40
  -5  -5   5    2.80    2.20
   5  -5  -5    5.10    2.10
   5  -5  -5    3.20    1.70
   5  -5  -5    7.70    2.50
   5   5   5    1.30    1.60
   5   5   5    2.40    2.10
   0   6  -5   32.70    5.10
   0  -6   5   30.80   21.60
   0  -6  -5   24.50    4.90
   0  -6  -5   29.00    5.50
   0   6   5   35.30   17.90
   0   6   5   24.40   13.30
   0   6   5   31.00    5.40
   0  -6   5   14.40   16.30
   0  -6  -5   22.60    5.00
   0  -6   5   23.70   10.40
   0   6  -5   36.40    5.50
   0   6  -5   30.40    5.40
   0  -6  -5   46.70    6.90
   0  -6   5   26.30   12.20
   1   6  -5  466.85   34.90
   1  -6   5  413.16   38.70
  -1  -6  -5  457.75   34.30
   1  -6   5  438.26   36.70
  -1  -6  -5  436.76   34.10
  -1   6   5  493.75   34.40
  -1  -6  -5  451.35   34.20
  -1   6   5  491.25   34.30
  -1   6   5  520.85   67.29
  -1  -6  -5  510.35   35.10
   1   6  -5  508.05   34.80
  -1   6   5  466.35   68.79
   1  -6   5  396.26   36.80
   1   6  -5  420.46   34.60
  -1  -6   5  495.15   34.60
   1  -6  -5  453.35   34.30
  -1  -6   5  445.06   60.89
  -1  -6   5  475.05   34.40
  -1   6  -5  429.96   32.80
   1  -6  -5  483.85   34.20
   1   6   5  430.66   33.90
   1  -6  -5  488.15   34.30
   1  -6  -5  425.66   34.10
  -1  -6   5  460.95   62.89
  -1   6  -5  416.46   32.20
  -1   6  -5  435.06   32.80
   2   6  -5  851.51   59.39
  -2   6   5  791.92   57.99
  -2  -6  -5  779.72   58.29
  -2  -6  -5  766.32   58.49
   2  -6   5  767.32   56.09
   2  -6   5  826.22   55.69
   2   6  -5  772.42   55.89
   2  -6   5  795.02   56.19
   2  -6   5  787.42   55.69
   2  -6   5  775.32   55.79
   2  -6   5  720.43   55.89
   2  -6   5  803.52   55.89
   2  -6   5  824.72   56.09
  -2  -6  -5  784.22   59.39
   2  -6   5  787.12   55.89
   2   6  -5  838.22   59.59
   2   6  -5  764.82   59.09
  -2   6   5  803.42   57.99
  -2  -6  -5  730.33   58.09
   2  -6  -5  827.82   57.89
  -2  -6   5  836.22  107.89
  -2   6  -5  750.22   54.99
   2   6   5  769.12   57.59
  -2   6  -5  759.42   54.99
  -2   6  -5  782.42   55.69
  -2  -6   5  861.11  104.89
  -2  -6   5  788.32   59.09
  -2  -6   5  843.12   59.29
   2   6   5  890.41   56.09
   2   6   5  821.72   55.69
   2   6   5  705.83   56.79
   2   6   5  890.71   58.09
   2  -6  -5  806.12   57.59
   3  -6   5   12.30    4.40
   3  -6   5    7.60    3.20
   3  -6   5    5.60    3.40
   3  -6   5    6.90    4.10
   3   6  -5    5.30    5.70
   3  -6   5    9.10    3.30
  -3  -6  -5   13.50    6.00
   3  -6   5    4.60    3.00
   3  -6   5   11.00    5.60
   3   6  -5    8.50    5.30
   3  -6   5   10.30    3.30
   3   6  -5    2.80    6.20
   3  -6   5    5.80    3.60
   3  -6   5    7.10    3.80
  -3   6   5   10.10    5.10
   3   6  -5    8.40    3.60
   3  -6   5    8.60    6.20
  -3  -6  -5    6.40    4.90
   3  -6   5   10.00    3.70
   3  -6   5    9.40    5.10
  -3   6   5    3.90    6.10
   3  -6   5    3.50    3.40
   3  -6   5    5.50    2.80
  -3   6   5   12.70    5.40
  -3  -6   5    7.30    6.70
  -3  -6   5    3.20    4.60
   3  -6  -5    8.40    3.80
   3  -6  -5    6.00    3.30
   3   6   5    9.70    3.70
  -3  -6   5    6.40    6.20
  -3   6  -5    4.20    2.50
   3  -6  -5    4.60    3.30
   3   6   5    5.00    2.90
   3  -6  -5   10.00    3.70
   3   6   5   12.10    5.20
  -3  -6   5    6.70    3.20
   3   6   5    4.50    3.80
   3  -6  -5    3.40    3.20
   3   6   5    6.80    4.10
   3   6   5    5.00    3.10
  -3   6  -5    8.00    2.70
   4  -6   5   92.79    9.40
   4   6  -5   94.29    9.10
   4  -6   5  101.79    9.30
   4  -6   5   94.99    9.60
   4  -6   5   95.79    9.40
   4  -6   5   76.19    9.40
   4  -6   5   99.09    9.40
  -4   6   5  100.29    9.60
   4  -6   5  100.19   10.00
   4  -6   5  104.39    9.80
   4  -6   5   98.29    9.70
   4   6   5  106.19   10.60
   4  -6  -5   93.19    9.60
   4   6   5  101.09   10.80
   4   6   5  115.89   10.00
   4  -6  -5   99.29    9.40
   4   6   5   89.59   10.30
   4  -6  -5   90.49    9.40
   4  -6  -5   89.19   10.00
  -4  -6   5  102.89   10.10
   4   6   5   94.19    9.20
   4  -6  -5   93.49   10.20
   5  -6   5   15.70    2.90
   5   6  -5    3.20    2.20
   5  -6   5    6.70    2.20
   5  -6   5   10.40    2.50
   5  -6   5   12.30    2.40
   5   6   5   15.20    3.70
  -5  -6   5    7.70    2.30
   5  -6  -5    8.30    2.60
   5  -6  -5    7.50    2.20
   5  -6  -5    9.90    2.50
   5   6   5    3.90    2.20
   0  -7   5    4.00    8.50
   0   7  -5    3.20    2.90
   0   7  -5    3.80    2.50
   0   7   5    7.20    3.60
   0  -7   5    0.50    7.10
   0  -7  -5    7.90    3.20
   0  -7  -5    3.40    2.80
   0  -7  -5    5.00    2.90
   0   7   5    1.80   10.40
   0  -7  -5    2.90    3.30
   0   7  -5    2.60    2.40
   0   7   5    9.80   13.70
   0  -7   5  -16.00   18.00
  -1  -7  -5  342.07   26.60
   1  -7   5  252.37   36.80
  -1   7   5  354.86   26.40
   1   7  -5  396.56   27.10
  -1  -7  -5  331.07   26.40
  -1  -7  -5  347.87   26.70
  -1  -7  -5  448.06   65.69
   1   7  -5  332.77   26.90
   1  -7   5  363.06   30.40
  -1   7   5  550.14   78.09
  -1  -7  -5  441.96   60.69
  -1   7   5  354.66   26.40
   1  -7   5  269.77   31.10
   1   7  -5  308.47   26.60
   1  -7   5  344.17   31.50
  -1   7   5  470.25   64.79
  -1  -7  -5  370.26   27.20
   1  -7  -5  319.47   26.00
  -1  -7   5  346.87   53.99
  -1  -7   5  341.17   26.50
   1  -7  -5  343.27   26.50
  -1  -7   5  328.27   54.29
  -1   7  -5  278.57   25.80
  -1  -7   5  339.57   26.30
   1  -7  -5  350.66   26.20
  -1   7  -5  280.87   25.10
   1  -7  -5  321.87   26.20
  -1   7  -5  310.97   24.40
   2  -7   5   88.09    9.10
   2  -7   5   80.29    8.50
  -2  -7  -5   94.59   12.50
   2  -7   5   83.39    8.40
   2  -7   5   76.29    8.60
   2  -7   5   83.99    9.40
   2  -7   5   90.39    9.00
   2  -7   5   84.99    8.90
  -2   7   5   58.79   10.80
  -2  -7  -5   86.19   13.20
   2  -7   5   84.59    9.10
   2  -7   5   84.99    8.90
   2  -7   5   89.19    8.30
  -2  -7  -5   96.89   13.00
   2  -7   5   84.09    8.60
  -2   7   5   88.59    8.70
  -2   7   5   74.69   10.50
  -2  -7  -5   76.39   11.10
   2   7  -5   72.69   11.90
   2   7  -5   94.39   13.60
   2   7  -5   79.09   12.80
   2   7  -5   78.39    8.60
   2  -7   5   92.49    9.80
   2  -7   5   82.79    8.20
  -2   7  -5   73.89    7.60
   2   7   5   82.09    8.40
  -2   7  -5   75.39    7.50
  -2  -7   5   81.29   12.00
  -2  -7   5   80.89   32.80
  -2  -7   5   68.89   36.80
   2  -7  -5   93.59   11.50
   2  -7  -5   86.89   11.50
  -2  -7   5   85.59   12.20
   2   7   5   88.19    9.50
   2   7   5   69.89   10.30
   2  -7  -5   73.99    8.40
  -2  -7   5   88.39    9.10
   3  -7   5   56.99    7.80
   3   7  -5   83.39   15.30
   3   7  -5   67.89   13.20
   3  -7   5   82.79    9.60
   3  -7   5   73.19    7.70
   3  -7   5   65.89    7.90
   3  -7   5   86.39    9.60
  -3   7   5   65.69    8.40
   3  -7   5   73.19    8.00
   3  -7   5   66.99    8.40
  -3  -7  -5   63.49   15.80
   3  -7   5   61.19    7.30
   3  -7   5   73.99    9.00
   3  -7   5   57.29    7.80
   3  -7   5   59.59    7.60
   3   7  -5   74.19    8.10
   3  -7   5   72.69    8.40
   3  -7   5   77.19   11.30
   3   7  -5   87.69   10.40
  -3  -7  -5   83.19   18.80
   3  -7   5   74.89    7.80
  -3  -7   5   59.89   11.70
   3   7   5   63.89    8.50
  -3  -7   5   51.39   12.10
   3  -7  -5   60.39    8.10
  -3  -7   5   80.59    9.80
  -3   7  -5   64.49    7.90
   3  -7  -5   54.09    7.70
   3   7   5   76.89   10.20
  -3  -7   5   51.59    7.60
   3   7   5   67.69    9.10
   3   7   5   75.39    8.20
   3  -7  -5   62.99    8.40
   3  -7  -5   57.49    7.50
   3   7   5   62.19    7.30
  -3   7  -5   66.49    7.30
   4  -7   5    1.10    2.50
   4  -7   5    0.30    2.50
   4  -7   5    2.90    3.70
   4  -7   5    0.90    2.30
   4  -7   5    1.50    2.60
   4  -7   5    1.30    2.30
   4  -7   5    3.30    2.50
   4  -7   5   -3.80    3.90
   4  -7   5    4.40    2.90
  -4   7   5    2.90    3.00
   4   7  -5    1.80    3.60
   4  -7   5    2.90    2.20
   4  -7  -5    9.80    5.40
   4   7   5    3.40    3.20
   4   7   5    2.00    3.40
   4  -7  -5   -1.30    2.60
   4  -7  -5    2.00    2.70
   4  -7  -5    1.80    2.30
   4   7   5    1.70    2.90
   4   7   5    6.50    2.90
   4  -7  -5    3.60    3.30
   4  -7  -5    3.70    2.80
   4   7   5    1.20    2.40
  -4  -7   5   -4.10    2.20
   5  -7   5    2.80    1.60
   5  -7   5    5.20    1.70
   5   7  -5    0.60    1.40
   5  -7   5    4.40    1.80
   5   7   5    2.40    1.70
   5  -7  -5    0.60    1.50
   5  -7  -5    0.30    1.70
  -5  -7   5   -1.60    1.70
   0  -8  -5  457.55   34.00
   0   8  -5  442.86   33.20
   0  -8  -5  448.66   34.40
   0  -8   5  502.75   48.10
   0   8   5  471.85   62.69
   0  -8  -5  457.75   34.20
   0   8   5  442.66   66.19
   0  -8   5  439.96   49.00
   0   8  -5  443.76   33.80
   0   8   5  421.16   33.60
   0   8  -5  387.16   35.90
   0  -8  -5  453.45   35.20
  -1  -8  -5  230.88   21.10
  -1   8   5  246.08   20.80
   1  -8   5  237.98   25.60
   1   8  -5  230.98   21.30
  -1   8   5  309.77   54.69
   1   8  -5  260.87   21.30
  -1   8   5  259.37   21.00
   1   8  -5  240.28   21.60
   1  -8   5  249.48   27.80
   1  -8   5  170.98   33.10
  -1   8   5  347.87   65.29
  -1  -8  -5  328.47   61.49
  -1  -8  -5  256.87   52.69
  -1  -8  -5  242.18   21.60
  -1  -8  -5  285.87   21.90
  -1  -8  -5  268.27   21.70
   1  -8   5  205.68   33.00
  -1  -8   5  232.98   21.00
   1  -8  -5  249.48   20.80
  -1   8  -5  264.47   19.50
   1  -8  -5  230.98   20.80
   1  -8  -5  269.17   21.10
  -1  -8   5  244.48   43.80
   1   8   5  225.28   21.20
  -1  -8   5  213.68   45.00
  -1  -8   5  237.68   20.90
   1  -8  -5  248.98   21.20
   2   8  -5   78.39   12.70
  -2  -8  -5   89.89   12.90
  -2   8   5  103.29   13.20
  -2  -8  -5   87.09   12.90
   2  -8   5   77.79    8.50
   2  -8   5   83.29    8.30
   2  -8   5   72.39    8.30
   2  -8   5   83.29    9.80
   2  -8   5   84.49    8.70
  -2   8   5   90.19   12.60
   2  -8   5   73.59    8.30
  -2   8   5   81.79    8.80
  -2  -8  -5   74.69   11.60
   2  -8   5   79.49    8.50
   2  -8   5   90.69    9.00
   2   8  -5   79.39   12.90
   2  -8   5   88.19    9.30
   2  -8   5   72.19    8.80
   2  -8   5   93.99    9.60
   2  -8   5   84.99    8.20
   2   8  -5   94.59   13.60
   2   8  -5   78.79    8.60
   2   8   5   87.19    9.20
  -2   8  -5   77.09    8.10
   2  -8  -5   71.99   10.20
  -2  -8   5   75.19    9.20
  -2  -8   5   60.29   34.20
   2  -8  -5   75.89    8.40
   2   8   5   83.99   11.90
  -2  -8   5  127.59   46.50
   2   8   5   74.39    8.20
   2   8   5   97.89   12.60
  -2  -8   5   93.69   13.90
   2  -8  -5   78.69   10.80
   2  -8  -5   74.89    8.80
  -2  -8   5   98.59   14.40
   2   8   5  107.29   14.20
  -3   8   5   57.99   10.60
   3  -8   5   25.90    5.20
   3   8  -5   33.40    9.10
   3  -8   5   38.90    5.80
  -3  -8  -5   44.10   10.60
   3  -8   5   39.40    6.60
   3  -8   5   43.30    7.00
   3  -8   5   27.80    5.40
   3  -8   5   47.50    6.80
   3  -8   5   36.90    6.20
   3  -8   5   41.90    6.50
  -3  -8  -5   58.09   12.00
   3  -8   5   43.20    7.00
  -3   8   5   60.09   10.80
   3  -8   5   51.29    7.90
   3   8  -5   41.40    6.40
   3   8  -5   51.39    7.80
   3  -8   5   37.10    6.10
  -3   8   5   34.70    5.90
   3  -8   5   36.30    6.00
   3  -8   5   32.10    6.40
   3  -8   5   55.59    7.70
   3   8   5   57.09    9.10
   3   8   5   44.20    6.50
   3  -8  -5   36.20    5.70
   3  -8  -5   53.39    7.10
  -3  -8   5   53.79    8.00
  -3   8  -5   45.20    6.30
   3   8   5   49.30    7.80
   3  -8  -5   34.80    5.90
   3   8   5   46.90    8.00
   3  -8  -5   40.30    6.60
   3  -8  -5   48.80    6.30
  -3  -8   5   74.79   22.40
   3   8   5   57.69    7.40
  -3   8  -5   46.20    6.50
  -3  -8   5   85.59   19.40
   4  -8   5   10.40    3.60
   4  -8   5   13.00    3.50
   4  -8   5    8.00    2.60
   4  -8   5    9.80    3.30
   4  -8   5   12.10    3.30
  -4   8   5   13.50    3.60
   4  -8   5   11.00    3.60
   4  -8   5    7.90    3.20
   4   8  -5   14.30    4.00
   4  -8   5   12.00    3.50
   4  -8   5   11.70    3.60
   4   8   5    6.70    3.00
   4   8   5   10.70    3.70
   4  -8  -5    7.90    3.30
   4  -8  -5    9.70    3.10
   4   8   5    7.70    4.00
   4  -8  -5    6.90    2.90
  -4  -8   5    6.70    3.10
   4   8   5   14.70    5.20
   4  -8  -5    7.40    3.70
   4  -8  -5   14.60    3.90
   4   8   5    6.20    3.20
   4  -8  -5   10.00    3.30
   5  -8   5    2.30    1.30
   5   8  -5    1.80    1.40
   5  -8   5    5.20    2.00
   5  -8   5    6.50    2.30
   5  -8  -5    3.80    2.00
   5  -8  -5    7.90    2.00
  -5  -8   5    3.50    2.60
   5   8   5    0.90    1.50
   0  -9   5  268.57   40.60
   0   9  -5  210.48   18.30
   0   9   5  191.48   46.30
   0   9   5  212.98   18.30
   0  -9   5  249.18   42.10
   0  -9  -5  201.38   18.40
   0  -9  -5  182.28   17.90
   0   9  -5  190.08   17.30
   0   9  -5  212.18   18.60
   0  -9  -5  205.78   18.40
   0  -9  -5  214.78   18.80
   0   9   5  229.78   44.00
  -1  -9  -5  432.76   32.20
   1  -9   5  368.16   49.90
   1  -9   5  378.76   29.00
  -1   9   5  382.16   30.80
   1  -9   5  299.67   37.40
   1   9  -5  371.86   31.10
   1  -9   5  382.76   28.80
  -1  -9  -5  383.96   31.70
  -1  -9  -5  437.36   32.20
  -1  -9  -5  498.45   73.49
   1   9  -5  375.56   28.70
   1  -9   5  379.26   28.90
   1  -9   5  356.16   37.00
   1  -9   5  374.36   28.70
   1  -9   5  314.77   50.59
   1  -9   5  414.56   29.30
   1   9  -5  389.26   32.00
  -1  -9  -5  442.96   74.79
  -1   9   5  355.86   30.50
   1   9  -5  315.67   30.90
  -1  -9  -5  385.96   32.10
   1  -9   5  367.86   29.00
  -1   9   5  374.96   28.60
  -1  -9   5  307.87   35.60
   1  -9  -5  436.76   31.70
   1  -9  -5  430.66   31.50
  -1  -9   5  557.94   71.99
   1   9   5  430.56   28.90
  -1  -9   5  570.34   79.39
   1   9   5  415.96   29.20
   1   9   5  368.96   31.60
  -1   9  -5  396.96   29.60
  -1  -9   5  446.16   29.00
   2  -9   5   63.69    8.70
   2  -9   5   75.69    9.30
  -2  -9  -5   84.39   12.50
   2  -9   5   65.09    7.90
   2  -9   5   66.89    7.40
   2  -9   5   66.69   15.00
   2   9  -5   67.59    7.80
   2  -9   5   64.89    7.60
   2  -9   5   67.69    8.60
   2   9  -5   91.79   14.50
   2  -9   5   67.99    8.00
   2  -9   5   69.99    8.30
  -2   9   5   70.29   11.20
   2   9  -5   74.49   12.80
   2  -9   5   73.69    8.80
  -2  -9  -5   62.79   10.80
   2  -9   5   70.59    7.40
   2  -9   5   65.89    8.00
   2  -9   5   69.59    7.70
  -2   9   5   59.79   10.10
   2   9  -5   58.09   11.20
  -2   9   5   61.49    7.70
  -2  -9  -5   63.49   11.30
  -2  -9  -5   83.69   14.10
   2  -9   5   58.39    7.10
   2  -9  -5   59.89    8.50
   2  -9  -5   52.89    7.40
   2  -9  -5   68.69   10.00
   2  -9  -5   62.99    7.50
   2  -9  -5   70.09    8.20
   2   9   5   57.89   10.50
  -2  -9   5   77.99   13.20
  -2  -9   5   81.69   13.40
   2   9   5   70.69    8.50
   2   9   5   62.49   12.30
  -2  -9   5   56.59   36.80
  -2  -9   5  104.59   49.10
  -2   9  -5   69.29    7.60
   2   9   5   69.89    7.80
  -2  -9   5   90.09    9.90
   2   9   5   56.89    7.70
   2  -9  -5   75.79    8.40
   3  -9   5    0.90    2.90
   3  -9   5    6.50    4.30
   3  -9   5    2.90    3.00
   3   9  -5    1.80    2.60
   3  -9   5    3.90    2.60
   3  -9   5    1.30    3.40
  -3   9   5    2.50    2.90
   3  -9   5    4.60    3.40
   3  -9   5   -1.30    2.20
   3   9  -5    7.70    7.30
   3   9  -5   -0.10    7.70
  -3   9   5    3.10    5.00
   3  -9   5    0.10    3.10
   3  -9   5    2.10    3.10
  -3  -9  -5   13.90    7.40
  -3  -9  -5   -2.30    5.20
   3  -9   5    2.70    2.90
   3  -9   5    6.10    5.00
   3  -9   5    1.30    3.50
   3  -9   5   -0.60    2.60
   3   9  -5   10.80    5.40
  -3   9   5   -4.30    4.40
   3   9   5    5.00    3.70
  -3  -9   5  -11.70   10.00
   3  -9  -5    6.00    3.60
   3   9   5    3.20    3.70
   3  -9  -5    5.70    3.20
  -3  -9   5    4.50    4.50
   3   9   5    6.20    4.20
  -3  -9   5    9.30    9.40
  -3   9  -5    3.30    3.10
   3  -9  -5    2.80    3.10
   3  -9  -5    1.70    2.90
   3   9   5    6.40    3.20
   3  -9  -5    5.30    3.20
   4  -9   5    6.30    2.80
   4  -9   5   -1.50    2.80
   4   9  -5    2.50    3.10
   4  -9   5    5.90    2.50
  -4   9   5    3.30    2.60
   4  -9   5    8.60    3.80
   4  -9   5    7.20    3.00
   4  -9   5    4.70    2.70
   4  -9   5    6.50    2.80
   4  -9   5    6.50    3.00
   4   9   5    7.70    4.50
   4  -9  -5    2.90    3.90
   4   9   5    2.60    7.40
   4  -9  -5    2.40    2.30
   4  -9  -5    6.60    3.00
   4  -9  -5    3.10    3.10
  -4  -9   5   -0.70    6.40
   4  -9  -5    3.90    2.50
   4   9   5    1.40    2.90
  -4  -9   5    4.50    3.00
   4   9   5    3.50    3.00
   4  -9  -5    4.80    3.20
   4   9   5    2.40    2.50
   0 -10  -5  800.72   57.39
   0 -10   5  735.43   53.59
   0  10   5  703.73   93.59
   0 -10  -5  718.03   56.59
   0  10  -5  703.53   55.79
   0  10   5  816.42   54.19
   0 -10  -5  773.72   57.39
   0  10   5  802.82   87.69
   0 -10  -5  817.42   57.39
   0  10  -5  763.32   57.19
   0 -10   5  728.43   76.59
   0 -10   5  756.32   53.89
   0  10   5  755.82   56.69
   0  10  -5  795.62   57.09
  -1 -10  -5  162.28   17.50
  -1 -10  -5  171.28   17.90
  -1 -10  -5  183.98   18.10
   1 -10   5  172.18   15.00
   1 -10   5  178.78   14.30
  -1  10   5  172.58   14.80
   1  10  -5  148.89   17.30
   1 -10   5  163.88   13.60
  -1 -10  -5  163.58   15.00
   1 -10   5  166.08   15.20
   1 -10   5  189.48   15.70
   1 -10   5  183.28   15.30
   1 -10   5  161.48   14.60
  -1 -10  -5  110.39   55.49
   1 -10   5  191.68   15.40
  -1 -10  -5  155.78   39.70
  -1 -10  -5  189.88   18.70
   1 -10   5  191.78   14.90
   1 -10   5  163.08   14.20
   1 -10   5  146.19   28.50
  -1  10   5  151.98   25.20
   1  10  -5  178.68   14.80
   1 -10   5  160.58   47.40
   1 -10   5  174.78   35.50
   1 -10   5  179.98   28.30
   1 -10   5  183.18   15.40
   1  10  -5  163.58   17.80
   1 -10  -5  189.48   17.40
  -1  10  -5  191.08   16.00
  -1 -10   5  199.48   15.10
  -1 -10   5  236.28   47.10
   1  10   5  197.48   15.00
  -1 -10   5  189.28   48.50
   1  10   5  184.38   18.90
   1 -10  -5  198.48   17.50
   1  10   5  189.78   14.90
  -2 -10  -5    2.10    4.90
  -2  10   5    1.00    3.50
   2 -10   5   -0.40    3.20
   2 -10   5   -0.60    4.30
  -2 -10  -5   -0.20    4.00
   2 -10   5    0.00    3.20
   2  10  -5    9.60    5.60
   2  10  -5    0.20    4.20
   2  10  -5    1.40    6.30
   2 -10   5    3.10    4.70
   2 -10   5   -0.60    2.60
  -2 -10  -5   -5.80    5.60
   2 -10   5   -0.70    2.90
  -2 -10  -5    0.80    4.50
   2 -10   5    2.70    3.60
  -2  10   5    3.60    2.90
  -2 -10  -5    1.30    3.60
  -2  10   5    2.20    4.00
   2 -10   5   -2.10    3.60
   2  10   5   -0.40    4.50
   2 -10  -5    3.30    3.10
  -2 -10   5   -5.00    3.00
   2 -10  -5   -6.10    3.70
  -2 -10   5  -23.30   25.60
   2 -10  -5    1.80    3.10
   2  10   5    2.50    7.10
   2 -10  -5    2.70    3.50
   2  10   5    1.20    3.40
   2 -10  -5    1.70    3.80
  -2 -10   5  -13.00   52.09
  -2  10  -5    1.30    2.40
   2 -10  -5    0.50    3.80
   3  10  -5    3.10    3.00
   3 -10   5    2.00    2.60
   3 -10   5    6.40    3.60
  -3 -10  -5    3.30    6.80
   3  10  -5    7.30    7.80
  -3  10   5   -1.90    4.90
   3 -10   5   -5.30    5.60
  -3  10   5   -3.20    4.70
   3 -10   5    4.00    3.20
   3 -10   5    1.20    2.80
   3 -10   5    0.80    3.20
  -3  10   5    1.80    2.90
   3 -10   5    5.20    2.80
  -3 -10  -5    7.20    6.80
   3 -10   5    3.50    2.90
   3  10  -5    9.80    9.80
   3 -10   5    2.00    4.70
   3  10  -5    1.70    5.30
   3 -10   5    5.60    3.10
   3 -10   5    3.30    2.80
   3  10   5    2.70    3.80
  -3  10  -5    4.20    3.60
   3 -10  -5   10.00    3.50
   3 -10  -5    8.00    3.30
   3 -10  -5    0.60    3.10
  -3 -10   5    7.30    4.70
   3 -10  -5    7.00    3.40
   3  10   5   11.60    4.70
   3  10   5    4.20    2.90
  -3 -10   5    6.50    3.00
   3 -10  -5    4.20    2.90
   4 -10   5   26.30    4.30
   4 -10   5   44.30    5.80
   4 -10   5   41.70    4.90
   4 -10   5   21.00    4.50
   4 -10   5   31.00    5.10
   4 -10   5   52.49    6.90
   4 -10   5   37.00    7.70
   4 -10   5   36.10    5.90
  -4  10   5   37.10    4.80
   4 -10  -5   39.40    5.10
   4 -10  -5   50.69    6.50
   4 -10  -5   34.90    4.70
  -4 -10   5   37.20    5.30
   4  10   5   33.50    5.60
   4  10   5   27.30    4.60
   4  10   5   25.60    7.20
   4 -10  -5   49.30    5.80
   4 -10  -5   38.10    4.80
  -4 -10   5   34.10    8.80
   0 -11   5   73.09    8.90
   0  11  -5  100.09   14.00
   0  11   5  115.19   14.30
   0 -11  -5   88.19   13.10
   0 -11  -5  103.59   21.20
   0 -11   5   85.59    8.40
   0 -11   5   93.59    9.20
   0 -11  -5   86.19   13.40
   0 -11  -5   81.29   12.80
   0 -11   5   70.19   23.00
   0  11  -5   77.39   10.50
   0 -11   5   60.99   23.20
   0 -11   5   78.89    8.50
   0  11   5   86.49    8.60
   0  11  -5   77.39   11.70
   0  11  -5  101.49   12.80
  -1  11   5  156.48   14.70
   1  11  -5  152.98   16.40
   1 -11   5  138.19   13.10
  -1 -11  -5  210.08   51.69
   1  11  -5  158.58   19.90
   1 -11   5  152.68   13.70
   1 -11   5  170.68   13.90
   1  11  -5  156.48   13.50
   1 -11   5  157.38   12.30
  -1  11   5  164.08   13.60
   1  11  -5  165.68   15.10
  -1 -11  -5  203.28   30.80
   1 -11   5  165.78   14.00
   1 -11   5  167.58   29.40
  -1 -11  -5  128.49   18.00
  -1  11   5  160.88   16.20
   1 -11   5  162.88   13.30
   1 -11   5  174.58   13.20
   1 -11   5  163.38   31.10
   1  11  -5  166.98   17.20
  -1 -11  -5  171.98   17.40
   1 -11   5  176.28   14.30
   1 -11   5  159.08   13.20
   1 -11   5  159.08   12.80
   1 -11   5  146.29   34.60
  -1 -11  -5  166.08   13.70
   1 -11   5  158.08   13.60
   1 -11   5  148.99   37.80
   1 -11  -5  153.68   15.90
   1 -11  -5  138.89   15.60
  -1 -11   5  128.49   12.90
  -1 -11   5  129.09   14.30
   1  11   5  146.79   13.20
  -1 -11   5  117.69   37.70
   1  11   5  131.49   13.10
  -1  11  -5  144.69   14.50
   1 -11  -5  137.49   13.70
  -1 -11   5   81.09   29.10
   2 -11   5  122.69   11.60
   2 -11   5  122.49   11.90
   2 -11   5  117.49   11.40
  -2 -11  -5  115.59   16.40
  -2 -11  -5  120.49   17.90
   2 -11   5  132.59   12.30
   2 -11   5  107.99   11.90
  -2 -11  -5  157.08   17.20
   2 -11   5  123.99   11.10
   2 -11   5  136.39   11.60
   2  11  -5  128.09   17.80
  -2 -11  -5  152.48   16.90
   2 -11   5  124.29   11.10
  -2  11   5  130.89   11.80
   2 -11   5  131.49   12.70
   2  11  -5  158.68   21.40
  -2  11   5  141.99   15.50
   2 -11   5  124.79   12.00
   2  11  -5  124.59   11.70
  -2 -11  -5  144.29   14.10
  -2  11   5  149.69   15.70
   2  11  -5  181.68   21.50
   2 -11  -5  119.19   11.30
   2 -11  -5  113.19   11.00
  -2 -11   5  108.39   11.70
  -2  11  -5  116.49   12.30
   2  11   5   94.99   16.60
   2 -11  -5  108.69   11.40
   2  11   5  120.99   16.90
  -2 -11   5   28.90   41.30
   2  11   5  115.99   11.60
   2 -11  -5  128.69   13.90
   2 -11  -5  112.49   11.50
   2 -11  -5  125.59   12.00
  -2 -11   5   67.59   41.70
   2  11   5  106.09   11.40
   3 -11   5    5.00    4.90
   3 -11   5   12.70    4.60
   3  11  -5   10.00    3.40
  -3  11   5    3.90    5.70
   3 -11   5    8.00    3.30
   3 -11   5   16.10    4.90
   3 -11   5    9.70    3.30
   3 -11   5   11.50    3.60
   3 -11   5   13.50    4.00
  -3 -11  -5    2.00    7.40
   3 -11   5    8.00    3.10
  -3 -11  -5    2.70    7.80
  -3  11   5   -1.20    5.30
   3  11  -5   11.10    5.20
  -3  11   5    8.20    3.40
   3 -11   5   10.00    3.40
   3  11  -5    1.10    8.20
   3 -11   5    7.50    3.20
   3  11   5    7.50    3.70
  -3  11  -5    3.80    5.20
   3  11   5    9.60    4.50
   3  11   5    4.30    3.40
   3 -11  -5   10.70    3.40
   3 -11  -5    9.10    3.50
   3 -11  -5    6.40    3.30
  -3 -11   5    6.70    3.20
   3 -11  -5    5.70    3.30
   3 -11  -5   15.90    4.20
   3 -11  -5    7.40    3.20
  -3 -11   5   12.90    5.20
   4 -11   5   11.60    2.60
   4 -11   5   10.30    3.00
   4 -11   5   14.10    3.50
  -4  11   5   11.10    3.00
   4 -11   5   14.10    3.50
   4 -11   5    2.10    2.90
   4 -11   5   13.30    3.00
   4 -11   5   11.20    2.70
   4 -11  -5   10.80    2.80
  -4 -11   5    0.70    5.10
   4 -11  -5    6.10    3.80
   4  11   5    4.50    2.80
   4 -11  -5    7.20    2.40
   4 -11  -5   12.00    3.00
  -4 -11   5   15.70    3.50
   4  11   5   11.60    3.40
   4 -11  -5    9.30    2.80
   0 -12   5  726.73   79.59
   0  12   5  906.51   61.69
   0  12   5  858.61   57.89
   0  12  -5  822.32   57.39
   0 -12   5  781.82   57.19
   0 -12   5  853.11   57.59
   0 -12   5  736.63   56.79
   0 -12  -5  918.81   98.19
   0  12  -5  828.32   61.49
   0 -12   5  814.62   57.49
   0  12   5  847.32   57.49
   0 -12   5  703.83   83.39
   0  12  -5  809.82   61.89
   0 -12  -5  735.33   61.39
   0  12  -5  759.02   60.09
   0 -12  -5  786.32   61.49
   0 -12   5  808.32   57.29
   1 -12   5   95.19   22.20
  -1 -12  -5   69.79   12.70
   1  12  -5   89.79   14.50
  -1 -12  -5   84.29   13.50
  -1 -12  -5   99.59   10.10
   1 -12   5   86.69   10.30
   1 -12   5   94.69    9.20
   1 -12   5   54.79   44.80
  -1 -12  -5   92.79   42.10
  -1  12   5   95.59   13.90
  -1 -12  -5  103.69   14.70
   1  12  -5   93.39   10.70
   1 -12   5   91.29    9.50
   1 -12   5   86.19    9.20
   1 -12   5  106.69   31.60
   1  12  -5   76.19   12.50
   1  12  -5   89.09   14.50
   1 -12   5   95.79   10.20
   1 -12   5   96.79    9.40
   1 -12   5   82.49    8.30
   1  12  -5  101.19    9.70
   1 -12   5  103.29   10.00
   1 -12   5  124.99   27.70
   1 -12   5   84.89   11.00
  -1  12   5   98.29    9.70
   1 -12   5  100.69   10.40
  -1  12   5   86.99   10.80
  -1 -12  -5   92.89   15.00
  -1  12  -5   71.19   15.00
   1  12   5  103.49   10.10
   1  12   5   93.79    9.40
  -1 -12   5   88.19   35.50
   1 -12  -5  102.79   13.80
  -1  12  -5  100.69   13.00
  -1 -12   5   64.59   29.90
  -1 -12   5   94.49    9.80
   1 -12  -5  105.79   15.00
  -1 -12   5   97.49   10.70
  -1  12  -5   95.79    9.90
   2 -12   5   41.60    6.80
   2 -12   5   42.50    6.70
  -2  12   5   41.70    8.80
   2 -12   5   33.70    5.60
  -2 -12  -5   45.50   10.50
   2 -12   5   38.90    6.40
   2 -12   5   42.50    6.60
  -2 -12  -5   51.69   12.10
  -2 -12  -5   51.79    8.40
  -2 -12  -5   63.89   13.40
   2  12  -5   50.59   12.00
   2  12  -5   48.90    6.90
  -2 -12  -5   47.50   12.10
   2 -12   5   33.90    5.80
   2 -12   5   46.60    7.30
   2  12  -5   42.50   10.50
   2 -12   5   40.20    6.00
   2 -12   5   38.80    6.80
  -2  12   5   37.20    6.50
  -2 -12   5  -48.20   39.60
   2 -12  -5   51.19    7.80
   2 -12  -5   49.80    6.90
  -2  12  -5   45.20    7.80
   2  12   5   30.40    7.00
   2  12   5   61.29    7.40
   2 -12  -5   36.80    6.00
   2 -12  -5   54.09    7.40
  -2 -12   5   20.50   36.30
   2 -12  -5   42.50    6.40
   2  12   5   42.70    6.50
   2  12   5   55.29   11.40
  -2 -12   5   52.79    7.80
   3 -12   5   32.70    5.90
   3 -12   5   25.20    5.70
   3 -12   5   23.80    4.60
   3 -12   5   33.60    5.60
   3 -12   5   26.70    5.30
   3  12  -5   36.60    6.50
   3 -12   5   20.00    4.00
   3 -12   5   33.40    5.50
   3  12  -5   24.40    4.80
  -3  12   5   25.90    4.80
   3 -12   5   33.50    5.40
   3 -12   5   32.10    5.90
   3  12   5   21.90    5.50
   3 -12  -5   32.00    4.90
   3 -12  -5   24.40    5.10
   3  12   5   24.70    5.30
  -3 -12   5   18.10    4.00
  -3 -12   5   28.00    5.80
   3 -12  -5   16.50    4.00
   3 -12  -5   31.60    5.60
   3 -12  -5   19.40   17.20
   3  12   5   27.10    5.20
   3 -12  -5   22.20    4.60
  -4  12   5    0.80    2.20
   4 -12   5   -1.40    1.70
   4 -12   5    4.10    2.00
   4 -12   5    1.80    1.90
   4 -12   5    3.50    2.10
   4 -12   5    2.90    2.20
   4 -12   5    2.80    2.00
  -4 -12   5    2.10    1.90
   4 -12  -5    3.30    2.00
   4 -12  -5    3.70    1.90
   4  12   5    0.30    2.00
   4 -12  -5    2.60    2.20
   4 -12  -5    4.00    2.40
   4  12   5    3.90    2.40
   0  13   5    8.00    6.30
   0  13   5    3.20    3.00
   0  13  -5    7.20    3.60
   0 -13   5    6.90    3.70
   0 -13   5   17.70   20.70
   0  13  -5   10.30    5.50
   0  13  -5    3.20    3.90
   0 -13  -5    4.60    5.70
   0 -13  -5   13.10   27.10
   0 -13   5    7.90    3.00
   0 -13  -5    0.10    5.10
   0 -13  -5   -6.80   20.60
   0  13  -5   10.60    6.60
   0 -13   5    3.90   12.30
   0 -13   5    5.30    3.70
   0  13   5    8.60    3.80
  -1  13   5   69.79    9.80
   1  13  -5   80.59    9.30
  -1 -13  -5   81.09   13.90
   1 -13   5   91.69   10.00
  -1 -13  -5   86.59    9.60
  -1  13   5   94.79    9.50
  -1 -13  -5  134.09   18.80
   1  13  -5   93.49   16.00
   1  13  -5   95.29   14.70
   1 -13   5   -9.80   27.10
   1 -13   5  105.69   10.20
  -1 -13  -5   77.19   14.60
   1 -13   5   92.19    9.50
   1 -13   5   81.89   10.00
   1 -13   5   82.99    9.50
   1  13  -5  120.99   15.50
   1  13  -5  124.49   17.10
   1 -13   5   78.69   20.60
  -1 -13  -5   70.89   14.00
   1 -13   5   85.19    9.20
  -1  13   5  105.39   15.50
   1 -13   5   87.49   24.20
   1 -13   5   90.19    9.20
   1 -13   5   96.29    9.40
   1 -13   5   92.09    8.10
  -1 -13   5  103.49   15.30
   1  13   5   90.39    9.70
  -1 -13   5   32.50   27.80
   1 -13  -5   76.09   12.50
  -1  13  -5   85.09   12.80
   1 -13  -5  107.89   16.20
  -1 -13   5   75.59    9.00
  -1 -13   5   69.89   31.10
   1  13   5   82.39    9.00
  -1  13  -5   71.89   11.20
  -1  13  -5  108.39   14.30
   2 -13   5    9.40    4.30
   2 -13   5   10.40    3.80
  -2 -13  -5    9.90   10.00
  -2  13   5   12.20    6.60
   2 -13   5    7.30    3.10
  -2 -13  -5   13.00    8.30
   2 -13   5    7.60    2.90
  -2  13   5   11.60    3.70
   2 -13   5    8.90    4.30
   2  13  -5    8.30    3.40
   2 -13   5   10.30    3.40
  -2 -13  -5   17.20    7.30
   2 -13   5    8.60    3.50
   2  13  -5   11.90    8.30
   2  13  -5    7.00    7.00
  -2 -13  -5   11.80    9.90
   2 -13   5   10.10    4.10
   2 -13   5   10.30    3.30
  -2 -13  -5   14.20    5.80
  -2 -13   5  -45.10   34.80
  -2  13  -5    5.60    4.40
   2 -13  -5    9.90    3.80
  -2 -13   5   24.20   45.60
   2  13   5    8.60    3.40
   2  13   5    9.50    4.50
   2  13   5    6.20    3.30
  -2 -13   5   13.60    4.30
   2  13   5   10.50    7.30
   2 -13  -5   11.70    3.90
   2 -13  -5    9.00    3.50
   3 -13   5   15.60    5.40
   3 -13   5    3.80    2.70
   3  13  -5    5.20    4.90
   3  13  -5    5.60    2.90
   3 -13   5    6.90    3.00
   3 -13   5    6.20    2.60
  -3  13   5    6.80    3.00
   3 -13   5    5.70    2.70
   3 -13   5    5.60    3.40
   3  13  -5    7.00    4.00
   3 -13   5    5.30    2.60
   3 -13   5    8.10    3.00
   3 -13  -5    2.10    2.10
   3 -13  -5    6.50    2.60
  -3 -13   5   11.80    4.40
   3 -13  -5    5.40    5.10
   3  13   5    2.40    3.50
  -3 -13   5    4.10    2.40
   3 -13  -5    7.50    4.10
   3 -13  -5    7.40    3.20
   3  13   5    6.00    3.00
   3  13   5    1.20    3.40
   4 -13   5    0.60    1.80
   4 -13   5    0.70    1.70
   4 -13   5    4.80    1.80
   4 -13   5    0.40    1.70
   4 -13   5    2.80    2.00
   4 -13  -5    0.30    1.70
  -4 -13   5   -0.50    2.20
   4  13   5    1.30    1.70
   4 -13  -5    2.80    1.90
   4 -13  -5    6.40    2.40
   0 -14   5  284.77   56.99
   0  14  -5  405.26   31.80
   0  14  -5  347.27   27.00
   0 -14   5  350.56   26.70
   0 -14   5  368.86   27.40
   0 -14  -5  429.26   33.60
   0  14   5  335.67   27.00
   0 -14  -5  386.86   32.90
   0 -14   5  327.77   27.10
   0  14  -5  416.16   34.40
   0 -14  -5  394.76   76.69
   0 -14  -5  356.76   26.60
   0 -14   5  354.56   27.00
   0  14   5  368.26   32.20
   0  14   5  369.46   27.50
   0 -14  -5  370.26   78.39
   0 -14   5  322.27   26.30
   0 -14   5  182.28   44.50
   0  14  -5  388.06   32.50
   0 -14   5  332.07   27.00
   0 -14  -5  350.46   26.90
   1 -14   5   67.09    8.70
   1 -14   5   70.19   24.60
   1 -14   5   67.29    7.80
   1  14  -5   83.59   14.40
   1 -14   5   82.19    9.80
   1  14  -5  113.19   17.30
   1 -14   5   74.09    9.00
   1 -14   5   78.19    8.90
   1 -14   5   75.79    8.10
  -1  14   5   72.59    8.40
   1 -14   5   80.79   21.00
  -1 -14  -5   97.89   16.70
   1  14  -5   67.49    8.20
  -1  14   5   68.79    9.40
  -1 -14  -5   66.59   12.90
   1 -14   5   68.99    8.30
   1 -14   5   79.19    7.00
   1 -14   5   66.19    8.00
   1 -14   5   55.59   45.80
   1  14  -5   89.69   10.50
  -1 -14  -5   75.89    8.70
  -1  14   5   93.79   14.20
   1  14  -5   80.69   14.00
  -1 -14   5   54.09   52.99
  -1 -14   5   60.49    8.50
   1  14   5   87.99   15.30
  -1  14  -5   71.99   12.00
  -1  14  -5   85.49   12.90
   1 -14  -5   64.69   11.90
   1  14   5   60.89    7.80
   1 -14  -5   32.60   23.60
  -1  14  -5   63.89    8.50
  -1 -14   5   49.40    7.70
   1 -14  -5   53.29    7.80
   1  14   5   60.79    8.30
  -1 -14   5   26.30   25.70
   1 -14  -5   -4.50   36.20
  -2  14   5   58.89    7.10
  -2  14   5   60.99   12.30
   2 -14   5   44.00    6.30
   2 -14   5   50.49    7.80
   2 -14   5   56.79    6.80
   2  14  -5   48.10    6.90
   2  14  -5   49.10   12.20
   2 -14   5   42.50    6.70
   2 -14   5   51.19    6.90
   2 -14   5   61.39    8.20
   2  14  -5   69.89   13.90
  -2 -14  -5   41.90   11.10
   2 -14   5   59.69    6.60
  -2 -14  -5   58.39    8.00
  -2 -14   5  -65.69   53.69
  -2 -14   5   -8.50   43.90
   2  14   5   42.30    7.50
   2 -14  -5   18.60   22.00
   2 -14  -5   54.69    7.30
   2  14   5   24.00    9.80
  -2  14  -5   49.60    9.60
   2  14   5   45.50    6.30
   2 -14  -5   51.99    6.80
   2 -14  -5   48.20   22.30
   2 -14  -5   42.80    6.50
   2  14   5   40.10    6.50
  -2 -14   5   37.90    6.60
   3 -14   5    1.80    2.10
   3 -14   5    8.20    3.70
   3  14  -5    5.70    3.50
   3 -14   5    9.30    3.80
   3  14  -5    9.80    3.40
   3 -14   5    3.50    2.70
   3  14  -5    1.40    4.30
   3 -14   5    8.00    3.20
   3 -14   5    3.20    2.50
   3 -14   5    2.40    2.20
  -3  14   5    6.00    3.10
   3  14   5    1.00    2.20
   3  14   5   -1.20    2.40
   3 -14  -5    3.10    2.30
  -3 -14   5    0.30    4.90
   3 -14  -5    4.90    2.40
   3 -14  -5    5.30    1.70
  -3 -14   5    2.80    2.50
   3 -14  -5    3.10    2.90
   4 -14   5    5.40    1.80
  -4 -14  -5    4.30    1.80
   4 -14   5    4.90    1.80
   4  14  -5    6.40    1.70
   4 -14   5    6.20    1.90
   4 -14  -5    4.30    2.20
   4 -14  -5    3.80    1.80
   4  14   5    5.00    1.90
  -4 -14   5    8.00    2.60
   4  14   5    8.30    2.10
   0  15   5    0.60    3.30
   0  15  -5    0.50    2.40
   0 -15   5    5.50    3.10
   0 -15   5    1.40    3.20
   0  15   5   -2.50    2.30
   0 -15  -5   -6.70    7.80
   0  15  -5   11.60    6.50
   0 -15  -5    2.30    2.40
   0 -15   5    4.00    2.40
   0 -15   5   -0.40    3.10
   0 -15   5    1.70    3.30
   0 -15   5    0.70    2.70
   0  15   5    0.90   17.10
   0 -15   5  -12.20   17.20
   0 -15  -5    5.60    6.90
   0 -15   5  -24.80   11.00
   0 -15  -5    2.70    3.60
   0  15  -5    5.10    8.50
   0 -15  -5  -48.30   28.70
   1 -15   5   22.20    6.00
   1  15  -5   13.40    8.30
  -1 -15  -5   20.50    4.40
   1 -15   5   14.90    3.90
  -1 -15  -5   15.20    7.90
  -1  15   5   11.20    5.20
   1  15  -5   15.70    4.30
   1 -15   5   17.00    4.20
   1 -15   5   20.40    4.60
  -1  15   5   14.40    4.40
   1 -15   5   13.70    3.20
   1 -15   5   22.00    4.80
  -1  15   5    4.80    7.00
   1 -15   5   20.30    5.40
   1  15  -5   25.90   10.50
   1 -15   5   16.90    4.50
  -1 -15  -5   11.30    8.60
   1 -15   5   15.40    3.90
   1  15  -5   17.50    8.40
   1 -15   5   -1.20   26.70
   1 -15   5    7.40   11.30
   1 -15   5   13.40   14.50
  -1  15  -5   29.10    5.20
  -1 -15   5   19.30   26.50
   1 -15  -5   20.40   26.10
  -1  15  -5   27.70    8.10
  -1 -15   5   17.90    4.50
   1 -15  -5   36.00   27.80
  -1  15  -5   21.80    7.60
   1  15   5   15.30    8.90
  -1 -15   5   28.20   28.90
   1 -15  -5   15.90    4.00
  -1 -15   5   20.00    4.50
   1 -15  -5   18.30    8.50
   1  15   5   18.10    4.70
  -1 -15   5   18.90    5.10
   1  15   5   27.40    4.80
   1  15   5   14.20    8.60
   2 -15   5   10.50    4.20
   2 -15   5   20.50    4.30
   2 -15   5   11.40    4.00
   2 -15   5   14.10    3.80
   2  15  -5   12.50    3.60
  -2  15   5   16.40    4.00
   2 -15   5   12.60    3.70
   2 -15   5   13.90    4.00
  -2 -15  -5   19.40    5.50
   2 -15   5    7.70    3.30
   2 -15   5   14.70    4.20
   2  15   5   11.20    4.10
   2  15   5   13.30    3.60
   2 -15  -5   17.40    4.30
  -2 -15   5   12.30    3.30
  -2 -15   5   12.50    4.30
   2 -15  -5    2.30   17.90
   2 -15  -5   13.30    4.00
   2 -15  -5   10.20    3.30
   2  15   5   15.50    4.10
   2 -15  -5   15.80    4.20
   3 -15   5   56.99    6.50
   3 -15   5   47.40    6.20
   3 -15   5   55.99    6.50
   3 -15   5   54.39    5.90
   3  15  -5   67.19    6.60
   3 -15   5   69.49    6.70
   3 -15   5   56.09    6.70
  -3  15   5   55.59    6.50
   3 -15   5   65.29    6.80
   3  15  -5   61.99    8.40
   3 -15  -5   70.79    6.70
  -3 -15   5   74.79    7.50
   3  15   5   66.49    7.50
   3 -15  -5   53.89    6.30
  -3 -15   5   70.99    6.40
   0 -16   5    4.20    3.80
   0 -16  -5   49.20   44.90
   0 -16  -5  -13.90   30.30
   0 -16   5    5.40    2.80
   0  16  -5  -10.10   11.60
   0  16  -5   -0.90    7.00
   0  16  -5    5.00    3.10
   0  16   5    0.30    3.80
   0 -16   5    6.40    3.50
   0 -16   5    0.20    3.10
   0  16   5    6.50    3.80
   0 -16   5    8.60   20.90
[truncated: 734,202 more chars]
