# Supplementary material for: A New Trichlorinated Xanthone and Compounds Isolated from Cladonia skottsbergii with Antimicrobial Properties
Source: Pharmaceuticals (Basel). 2026 Jan 19;19(1):174. doi: 10.3390/ph19010174 (PMC12844737; doi:10.3390/ph19010174)
Supplement: Supplementary file 1 [file pharmaceuticals-19-00174-s001.zip › 2. CIF Usnic Acid (2).cif]

data_global
_audit_creation_method                  'APEX5 v2023.9-4'

_publ_requested_journal                 ?

_publ_contact_author_name               ?
_publ_contact_author_address            
;
Huebschle, C. B., Shedrick, G. M. & Dittrich, B. (2011).


"ShelXle: a Qt graphical user interface for SHELXL",


J. Appl. Cryst. 44, 1281----1284.


doi: 10.1107/S0021889811043202


Kratzert D., Holstein, J. J., Krossing, I. (2015).


"DSR: enhanced modelling and refinement of disordered structures with SHELXL"


J. Appl. Cryst. 48, 933----938.


doi: 10.1107/S1600576715005580


Krause, L., Herbst----Irmer, R., Sheldrick, G. M. & Stalke, D. (2015).


"Comparison of silver and molybdenum microfocus X----ray sources for


single----crystal structure determination",


J. Appl.Cryst. 48, 3----10. doi: 10.1107/S1600576714022985


L\"ubben, J., Wandtke, C.M., H\"ubschle, C.B., Ruf, M., Sheldrick, G.M.,


and Dittrich, B. (2019)


"Aspherical scattering factors for SHELX----


model, implementation and application"


Acta Cryst. A75, 50----62.


doi: 10.1107/S2053273318013840


Momma, K., Izume, F. (2011) "VESTA 3 for three----dimensional visualization of


crystal,Volumetric and morphology data,"


J. Appl. Crystallogr., 44, 1272----1276 (2011).


doi: 10.1107/S0021889811038970


Sheldrick, G. M. (2015). "SHELXT----Integrated space----group and


crystal----structure determination,"


Acta Cryst. A71, 3----8.


doi: 10.1107/S2053273314026370


Sheldrick, G. M. (2015) "Crystal structure refinement with SHELXL",


Acta Cryst., C71, 3----8. doi: 10.1107/S2053229614024218


Spek, A. L. (2009). "Structure validation in chemical crystallography",


Acta Cryst. D65, 148----155.


doi: 10.1107/S090744490804362X


Wilson, A. J. C. (Ed). (1992)


International Tables for Crystallography, Volume C.


Kluwer Academic Publishers, Dordrecht: Tables 6.1.1.4 (pp. 500--502),


4.2.6.8 (pp. 291----292) and 4.2.4.2 (pp. 193----199).


doi: 10.1107/97809553602060000103
;
_publ_section_acknowledgements
;
C.S. acknowledges the purchase of the Bruker D8 VENTURE diffractometer
through funding by the National Science Foundation/Major Research
Instrumentation Program under Grant No. 1919792.

;
_publ_contact_author_email              simmonsc@hawaii.edu
_publ_contact_author_fax                ?
_publ_contact_author_phone              808-932-7204
loop_
    _publ_author_name
    _publ_author_address
    'Charles J. Simmons' 
;
Chemistry Department
University of Hawaii -- Hilo
Hilo, HI USA 96720
;

_publ_section_title                     
;
;
_publ_section_abstract                  
;
;
_publ_section_references                
;
;
_publ_section_comment                   
;
;

data_(S)-Usnic-acid
_chemical_name_systematic               ?
_chemical_name_common                   'Usnic acid'
_chemical_formula_moiety                'C18 H16 O7'
_chemical_formula_sum                   'C18 H16 O7'
_chemical_formula_iupac                 ?
_chemical_formula_weight                344.31
_chemical_absolute_configuration        ad

_chemical_melting_point                 ?

_space_group_crystal_system             orthorhombic
_space_group_IT_number                  19
_space_group_name_H-M_alt               'P 21 21 21'
_space_group_name_Hall                  'P 2ac 2ab'
loop_
    _space_group_symop_operation_xyz
    'x, y, z'
    '-x+1/2, -y, z+1/2'
    '-x, y+1/2, -z+1/2'
    'x+1/2, -y+1/2, -z'

_cell_length_a                          8.06570(10)
_cell_length_b                          19.0635(3)
_cell_length_c                          20.3423(3)
_cell_angle_alpha                       90
_cell_angle_beta                        90
_cell_angle_gamma                       90
_cell_volume                            3127.84(8)
_cell_formula_units_Z                   8
_cell_measurement_reflns_used           9022
_cell_measurement_theta_min             3.1771
_cell_measurement_theta_max             77.4315
_cell_measurement_temperature           298.(2)

_exptl_crystal_description              block
_exptl_crystal_colour                   green-yellow
_exptl_crystal_size_max                 0.120
_exptl_crystal_size_mid                 0.080
_exptl_crystal_size_min                 0.080
_exptl_crystal_density_diffrn           1.462
_exptl_crystal_density_meas             ?
_exptl_crystal_density_method           'not measured'
_exptl_crystal_F_000                    1440

_exptl_absorpt_coefficient_mu           0.961
_exptl_absorpt_correction_type          Multi-Scan
_exptl_absorpt_process_details          
;
Krause, L., Herbst-Irmer, R., Sheldrick, G. M., Stalke, D. (2015).


"Comparison of silver and molybdenum microfocus X-ray sources for
single-crystal structure determination"


J. Appl. Cryst. 48, 3-10.


doi:10.1107/S1600576714022985
;
_exptl_absorpt_correction_T_min         0.691
_exptl_absorpt_correction_T_max         0.754

_exptl_special_details                  
;
; 

_diffrn_ambient_temperature             298.(2)

_diffrn_source                          ' microfocus sealed tube'
_diffrn_source_type                     'Incoatec I\mS 3.0'
_diffrn_source_power                    0.06
_diffrn_source_current                  1.1
_diffrn_source_voltage                  50

_diffrn_radiation_probe                 x-ray
_diffrn_radiation_type                  'Cu K\a'
_diffrn_radiation_wavelength            1.54178
_diffrn_radiation_monochromator         'multilayer mirror'

_diffrn_measurement_device              '\k--geometry diffractometer'
_diffrn_measurement_device_type         'Bruker D8 VENTURE'
_diffrn_measurement_method              '\f and \w scans'

_diffrn_detector_area_resol_mean        7.3910

_diffrn_reflns_number                   76769
_diffrn_reflns_av_R_equivalents         0.0525
_diffrn_reflns_av_unetI/netI            0.0215
_diffrn_reflns_theta_min                3.18
_diffrn_reflns_theta_max                77.65
_diffrn_reflns_theta_full               67.68
_diffrn_measured_fraction_theta_max     0.995
_diffrn_measured_fraction_theta_full    0.995
_diffrn_reflns_limit_h_min              -10
_diffrn_reflns_limit_h_max              10
_diffrn_reflns_limit_k_min              -23
_diffrn_reflns_limit_k_max              24
_diffrn_reflns_limit_l_min              -24
_diffrn_reflns_limit_l_max              25

_refine_special_details                 
;
;

_reflns_number_total                    6638
_reflns_number_gt                       6273
_reflns_threshold_expression            'I > 2\s(I)'
_reflns_Friedel_coverage                0.772
_reflns_Friedel_fraction_max            0.996
_reflns_Friedel_fraction_full           1.000

_refine_ls_structure_factor_coef        Fsqd
_refine_ls_matrix_type                  full
_refine_ls_R_factor_all                 0.0286
_refine_ls_R_factor_gt                  0.0267
_refine_ls_wR_factor_gt                 0.0733
_refine_ls_wR_factor_ref                0.0752
_refine_ls_goodness_of_fit_ref          0.961
_refine_ls_restrained_S_all             0.961
_refine_ls_number_reflns                6638
_refine_ls_number_parameters            485
_refine_ls_number_restraints            0
_refine_ls_number_constraints           0
_refine_ls_hydrogen_treatment           mixed
_refine_ls_weighting_scheme             calc
_refine_ls_weighting_details            
    'w=1/[\s^2^(Fo^2^)+(0.0498P)^2^+0.2371P] where P=(Fo^2^+2Fc^2^)/3'

_atom_sites_solution_hydrogens          mixed
_atom_sites_solution_primary            dual
_atom_sites_solution_secondary          difmap

_refine_ls_shift/su_max                 0.010
_refine_ls_shift/su_mean                0.000
_refine_diff_density_max                0.167
_refine_diff_density_min                -0.109
_refine_ls_extinction_method            'SHELXL-2019/1 (Sheldrick 2019)'
_refine_ls_extinction_coef              0.0010(2)
_refine_ls_abs_structure_details        
;

Flack x determined using 2643 quotients [(I+)-(I-)]/[(I+)+(I-)]
(Parsons, Flack and Wagner, Acta Cryst. B69 (2013) 249-259).
;
_refine_ls_abs_structure_Flack          0.02(4)

loop_
    _atom_type_symbol
    _atom_type_description
    _atom_type_scat_dispersion_real
    _atom_type_scat_dispersion_imag
    _atom_type_scat_source
    C C 0.0181 0.0091 'International Tables Vol C Tables 4.2.6.8 and 6.1.1.4'
    H H 0.0000 0.0000 'International Tables Vol C Tables 4.2.6.8 and 6.1.1.4'
    O O 0.0492 0.0322 'International Tables Vol C Tables 4.2.6.8 and 6.1.1.4'

_computing_data_collection              
    'Bruker Instrument Service (BIS) v8.5.0.23 (Bruker AXS, LLC., 2023)'
_computing_cell_refinement              'SAINT V8.40B (Bruker AXS LLC, 2019)'
_computing_data_reduction               'SAINT V8.40B (Bruker AXS LLC., 2019)'
_computing_structure_solution           'XT, VERSION 2019/1 (Sheldrick, 2019)'
_computing_structure_refinement         'SHELXL-2019/1 (Sheldrick, 2019)'
_computing_molecular_graphics           
    'APEX5 v2023.3.9-4 (Bruker AXS LLC., 2024)'
_computing_publication_material         
    'APEX5 v2023.3.9-4 (Bruker AXS LLC., 2024)'

loop_
    _atom_site_type_symbol
    _atom_site_label
    _atom_site_fract_x
    _atom_site_fract_y
    _atom_site_fract_z
    _atom_site_U_iso_or_equiv
    _atom_site_adp_type
    _atom_site_calc_flag
    _atom_site_refinement_flags_adp
    _atom_site_refinement_flags_occupancy
    _atom_site_refinement_flags_posn
    _atom_site_occupancy
    _atom_site_disorder_assembly
    _atom_site_disorder_group
    O O1 0.32169(17) 0.81024(6) 0.19333(6) 0.0452(4) Uani d . . . 1 . .
    C C1 0.35054(19) 0.75635(8) 0.16128(7) 0.0331(4) Uani d . . . 1 . .
    O O2 0.0474(2) 0.74943(9) 0.02765(8) 0.0681(4) Uani d . . . 1 . .
    C C2 0.2616(2) 0.73434(8) 0.10394(7) 0.0362(4) Uani d . . . 1 . .
    O O3 0.2219(2) 0.64719(8) 0.02270(7) 0.0611(4) Uani d . . . 1 . .
    H H3 0.132(4) 0.6957(15) 0.0143(14) 0.080000 Uiso d U . . 1 . .
    C C3 0.3016(2) 0.66817(9) 0.07375(8) 0.0411(5) Uani d . . . 1 . .
    O O4 0.58969(15) 0.59751(6) 0.19538(5) 0.0405(4) Uani d . . . 1 . .
    C C4 0.4189(3) 0.61983(9) 0.10177(8) 0.0446(5) Uani d . . . 1 . .
    H H4 0.436493 0.575814 0.083341 0.054000 Uiso calc U . R 1 . .
    O O5 0.84401(18) 0.51772(8) 0.36257(7) 0.0583(5) Uani d . . . 1 . .
    C C5 0.5014(2) 0.64054(8) 0.15523(7) 0.0350(5) Uani d . . . 1 . .
    O O6 0.79194(18) 0.63512(9) 0.41724(6) 0.0543(5) Uani d . . . 1 . .
    H H6 0.837(4) 0.5854(15) 0.4088(13) 0.070(8) Uiso d . . . 1 . .
    C C6 0.60998(19) 0.63380(8) 0.25494(7) 0.0331(5) Uani d . . . 1 . .
    O O7 0.49557(19) 0.81022(7) 0.30467(7) 0.0509(5) Uani d . . . 1 . .
    H H7 0.432(4) 0.8117(15) 0.2642(14) 0.073(8) Uiso d . . . 1 . .
    C C7 0.6929(2) 0.60602(9) 0.30955(8) 0.0378(4) Uani d . . . 1 . .
    O O8 0.42875(18) 0.63558(7) 0.48636(6) 0.0478(4) Uani d . . . 1 . .
    C C8 0.7067(2) 0.65394(10) 0.36311(7) 0.0393(5) Uani d . . . 1 . .
    O O9 0.7757(2) 0.49860(10) 0.57238(8) 0.0680(4) Uani d . . . 1 . .
    C C9 0.6371(2) 0.72119(10) 0.36302(8) 0.0422(5) Uani d . . . 1 . .
    O O10 0.6813(2) 0.41169(8) 0.49455(8) 0.0636(4) Uani d . . . 1 . .
    H H10 0.739(4) 0.4470(15) 0.5405(15) 0.080000 Uiso d U . . 1 . .
    C C10 0.5573(2) 0.74481(9) 0.30594(7) 0.0372(5) Uani d . . . 1 . .
    O O11 0.31104(17) 0.47465(6) 0.32591(6) 0.0472(5) Uani d . . . 1 . .
    C C11 0.54588(19) 0.70043(8) 0.25137(7) 0.0334(4) Uani d . . . 1 . .
    O O12 0.0771(2) 0.53040(11) 0.14552(7) 0.0755(6) Uani d . . . 1 . .
    C C12 0.50374(19) 0.71429(8) 0.17998(7) 0.0317(5) Uani d . . . 1 . .
    O O13 0.01254(19) 0.64790(9) 0.19620(7) 0.0584(5) Uani d . . . 1 . .
    H H13 0.027(4) 0.6013(17) 0.1652(16) 0.090(10) Uiso d . . . 1 . .
    C C13 0.6532(2) 0.75313(10) 0.14696(8) 0.0440(6) Uani d . . . 1 . .
    H H13A 0.751932 0.725538 0.152055 0.066000 Uiso calc U . R 1 . .
    H H13B 0.668590 0.797962 0.167564 0.066000 Uiso calc U . R 1 . .
    H H13C 0.630668 0.759685 0.101034 0.066000 Uiso calc U . R 1 . .
    O O14 0.20567(19) 0.69957(7) 0.40872(7) 0.0486(5) Uani d . . . 1 . .
    H H14 0.274(3) 0.6846(12) 0.4393(12) 0.054(7) Uiso d . . . 1 . .
    C C14 0.1215(2) 0.77238(10) 0.07832(9) 0.0434(5) Uani d . . . 1 . .
    C C15 0.0521(3) 0.83677(11) 0.10854(11) 0.0523(6) Uani d . . . 1 . .
    H H15A 0.019329 0.826977 0.152966 0.078000 Uiso calc U . R 1 . .
    H H15B -0.042611 0.852004 0.083787 0.078000 Uiso calc U . R 1 . .
    H H15C 0.134719 0.873025 0.108430 0.078000 Uiso calc U . R 1 . .
    C C16 0.6531(3) 0.76822(12) 0.42206(9) 0.0601(7) Uani d . . . 1 . .
    H H16A 0.608702 0.813662 0.411877 0.090000 Uiso calc U . R 1 . .
    H H16B 0.767964 0.772698 0.433733 0.090000 Uiso calc U . R 1 . .
    H H16C 0.592941 0.748327 0.458257 0.090000 Uiso calc U . R 1 . .
    C C17 0.7641(2) 0.53601(10) 0.31314(9) 0.0427(5) Uani d . . . 1 . .
    C C18 0.7424(3) 0.48372(10) 0.25901(11) 0.0561(6) Uani d . . . 1 . .
    H H18A 0.783777 0.503043 0.218639 0.084000 Uiso calc U . R 1 . .
    H H18B 0.626830 0.472815 0.254192 0.084000 Uiso calc U . R 1 . .
    H H18C 0.802613 0.441741 0.269461 0.084000 Uiso calc U . R 1 . .
    C C19 0.4445(2) 0.57369(8) 0.47006(7) 0.0353(5) Uani d . . . 1 . .
    C C20 0.5636(2) 0.52548(9) 0.49776(8) 0.0384(5) Uani d . . . 1 . .
    C C21 0.5794(2) 0.45631(9) 0.47026(9) 0.0428(5) Uani d . . . 1 . .
    C C22 0.4951(2) 0.43633(9) 0.41042(9) 0.0455(5) Uani d . . . 1 . .
    H H22 0.520110 0.394550 0.389003 0.055000 Uiso calc U . R 1 . .
    C C23 0.3810(2) 0.47972(8) 0.38720(8) 0.0386(5) Uani d . . . 1 . .
    C C24 0.2429(2) 0.54060(9) 0.31181(8) 0.0377(5) Uani d . . . 1 . .
    C C25 0.1659(2) 0.55750(10) 0.25216(8) 0.0441(5) Uani d . . . 1 . .
    C C26 0.0969(2) 0.62639(10) 0.25035(8) 0.0425(5) Uani d . . . 1 . .
    C C27 0.1100(2) 0.67426(9) 0.30200(8) 0.0405(5) Uani d . . . 1 . .
    C C28 0.1923(2) 0.65326(8) 0.35946(8) 0.0373(4) Uani d . . . 1 . .
    C C29 0.2568(2) 0.58536(8) 0.36439(8) 0.0359(4) Uani d . . . 1 . .
    C C30 0.3182(2) 0.54307(8) 0.42242(7) 0.0344(5) Uani d . . . 1 . .
    C C31 0.1685(2) 0.52205(10) 0.46699(9) 0.0464(6) Uani d . . . 1 . .
    H H31A 0.085758 0.498981 0.440847 0.070000 Uiso calc U . R 1 . .
    H H31B 0.121822 0.563396 0.486570 0.070000 Uiso calc U . R 1 . .
    H H31C 0.205910 0.490859 0.500943 0.070000 Uiso calc U . R 1 . .
    C C32 0.6743(3) 0.54394(11) 0.54990(8) 0.0476(5) Uani d . . . 1 . .
    C C33 0.6801(4) 0.61432(13) 0.58034(11) 0.0654(7) Uani d . . . 1 . .
    H H33A 0.715367 0.648098 0.548258 0.098000 Uiso calc U . R 1 . .
    H H33B 0.756907 0.613923 0.616390 0.098000 Uiso calc U . R 1 . .
    H H33C 0.571790 0.626632 0.596148 0.098000 Uiso calc U . R 1 . .
    C C34 0.0370(3) 0.74635(11) 0.29754(10) 0.0533(6) Uani d . . . 1 . .
    H H34A -0.001360 0.760703 0.340147 0.080000 Uiso calc U . R 1 . .
    H H34B -0.054444 0.745936 0.267315 0.080000 Uiso calc U . R 1 . .
    H H34C 0.119860 0.778621 0.282294 0.080000 Uiso calc U . R 1 . .
    C C35 0.1524(3) 0.51113(14) 0.19508(10) 0.0583(6) Uani d . . . 1 . .
    C C36 0.2284(5) 0.43989(19) 0.19484(17) 0.1089(14) Uani d . . . 1 . .
    H H36A 0.183105 0.412698 0.230276 0.163000 Uiso calc U . R 1 . .
    H H36B 0.346195 0.443951 0.200283 0.163000 Uiso calc U . R 1 . .
    H H36C 0.204726 0.417122 0.153802 0.163000 Uiso calc U . R 1 . .

loop_
    _atom_site_aniso_label
    _atom_site_aniso_U_11
    _atom_site_aniso_U_22
    _atom_site_aniso_U_33
    _atom_site_aniso_U_12
    _atom_site_aniso_U_13
    _atom_site_aniso_U_23
    O1 0.0518(7) 0.0375(6) 0.0462(7) 0.0067(5) -0.0054(5) -0.0070(5)
    C1 0.0335(8) 0.0325(8) 0.0333(7) -0.0030(6) 0.0005(6) 0.0030(6)
    O2 0.0727(10) 0.0708(9) 0.0607(8) 0.0109(8) -0.0308(8) -0.0020(8)
    C2 0.0377(8) 0.0375(8) 0.0333(7) 0.0004(6) -0.0030(6) 0.0016(6)
    O3 0.0743(10) 0.0616(8) 0.0475(7) 0.0045(8) -0.0237(7) -0.0121(6)
    C3 0.0475(10) 0.0424(9) 0.0334(8) -0.0006(7) -0.0046(7) -0.0026(6)
    O4 0.0467(7) 0.0389(7) 0.0360(6) 0.0064(5) -0.0058(5) -0.0035(5)
    C4 0.0546(11) 0.0417(9) 0.0376(8) 0.0048(8) -0.0076(7) -0.0102(6)
    O5 0.0520(8) 0.0646(9) 0.0584(8) 0.0066(7) -0.0097(7) 0.0199(7)
    C5 0.0380(9) 0.0354(8) 0.0317(8) 0.0033(6) -0.0016(6) -0.0025(6)
    O6 0.0506(8) 0.0780(11) 0.0342(7) -0.0061(7) -0.0088(6) 0.0124(6)
    C6 0.0323(8) 0.0369(8) 0.0301(7) -0.0022(6) -0.0008(5) 0.0014(6)
    O7 0.0654(9) 0.0405(7) 0.0468(8) -0.0005(6) -0.0069(6) -0.0101(5)
    C7 0.0323(8) 0.0456(9) 0.0356(8) -0.0034(7) -0.0005(6) 0.0084(6)
    O8 0.0536(8) 0.0402(7) 0.0495(7) 0.0057(6) -0.0065(6) -0.0110(5)
    C8 0.0333(9) 0.0545(10) 0.0303(8) -0.0097(7) -0.0021(6) 0.0086(6)
    O9 0.0645(10) 0.0787(10) 0.0608(8) 0.0158(8) -0.0173(7) 0.0035(8)
    C9 0.0444(9) 0.0506(10) 0.0315(7) -0.0113(7) -0.0016(6) -0.0015(7)
    O10 0.0669(9) 0.0539(8) 0.0701(9) 0.0198(7) -0.0074(8) 0.0055(7)
    C10 0.0390(9) 0.0390(9) 0.0336(7) -0.0069(7) 0.0000(6) -0.0034(6)
    O11 0.0509(8) 0.0427(7) 0.0482(7) 0.0031(5) -0.0063(5) -0.0117(5)
    C11 0.0342(8) 0.0359(8) 0.0301(7) -0.0034(6) -0.0014(6) 0.0002(6)
    O12 0.0721(11) 0.1085(14) 0.0458(8) -0.0030(10) -0.0140(7) -0.0153(8)
    C12 0.0332(8) 0.0330(8) 0.0288(7) -0.0029(6) -0.0012(5) 0.0002(5)
    O13 0.0515(8) 0.0813(11) 0.0425(8) -0.0007(7) -0.0063(6) 0.0157(7)
    C13 0.0371(9) 0.0516(10) 0.0434(9) -0.0065(7) 0.0039(7) 0.0094(7)
    O14 0.0560(9) 0.0398(7) 0.0499(8) 0.0084(6) -0.0031(6) -0.0057(5)
    C14 0.0407(9) 0.0457(10) 0.0438(9) -0.0009(7) -0.0055(7) 0.0077(7)
    C15 0.0445(11) 0.0497(11) 0.0627(12) 0.0073(8) -0.0077(9) 0.0047(8)
    C16 0.0783(16) 0.0656(13) 0.0363(9) -0.0148(11) -0.0089(9) -0.0081(8)
    C17 0.0331(8) 0.0497(10) 0.0453(9) -0.0006(7) 0.0019(7) 0.0148(7)
    C18 0.0625(12) 0.0445(10) 0.0613(12) 0.0097(9) -0.0037(10) 0.0078(8)
    C19 0.0375(8) 0.0372(8) 0.0313(7) -0.0003(6) 0.0047(6) -0.0005(6)
    C20 0.0402(9) 0.0402(9) 0.0349(8) 0.0022(7) 0.0020(6) 0.0015(6)
    C21 0.0436(10) 0.0387(9) 0.0461(9) 0.0051(7) 0.0042(7) 0.0040(7)
    C22 0.0490(10) 0.0333(8) 0.0541(10) 0.0058(7) 0.0021(8) -0.0051(7)
    C23 0.0401(9) 0.0335(8) 0.0423(9) -0.0012(6) 0.0011(7) -0.0046(6)
    C24 0.0339(8) 0.0406(9) 0.0386(8) -0.0009(6) 0.0017(6) -0.0034(6)
    C25 0.0370(9) 0.0594(11) 0.0359(8) -0.0039(7) 0.0001(7) -0.0045(7)
    C26 0.0325(9) 0.0594(11) 0.0355(8) -0.0042(7) 0.0018(6) 0.0097(7)
    C27 0.0345(8) 0.0455(9) 0.0415(9) -0.0012(7) 0.0035(7) 0.0098(7)
    C28 0.0351(8) 0.0381(8) 0.0388(8) -0.0006(6) 0.0045(6) 0.0024(6)
    C29 0.0348(8) 0.0382(8) 0.0346(8) -0.0006(6) 0.0022(6) 0.0004(6)
    C30 0.0350(8) 0.0332(8) 0.0349(8) -0.0004(6) 0.0031(6) -0.0003(6)
    C31 0.0385(10) 0.0516(10) 0.0491(10) -0.0022(8) 0.0085(7) 0.0107(7)
    C32 0.0469(10) 0.0590(11) 0.0369(8) 0.0022(9) -0.0022(7) 0.0039(7)
    C33 0.0776(16) 0.0687(14) 0.0499(11) -0.0005(12) -0.0219(11) -0.0100(9)
    C34 0.0489(11) 0.0497(11) 0.0613(11) 0.0036(8) 0.0002(9) 0.0169(9)
    C35 0.0451(11) 0.0857(15) 0.0442(10) -0.0028(10) -0.0053(8) -0.0176(10)
    C36 0.120(3) 0.115(3) 0.092(2) 0.046(2) -0.047(2) -0.0659(19)

_geom_special_details                   
;


All esds (except the esd in the dihedral angle between two l.s. planes)


are estimated using the full covariance matrix.  The cell esds are taken


into account individually in the estimation of esds in distances, angles


and torsion angles; correlations between esds in cell parameters are only


used when they are defined by crystal symmetry.  An approximate (isotropic)


treatment of cell esds is used for estimating esds involving l.s. planes.
;

loop_
    _geom_bond_atom_site_label_1
    _geom_bond_atom_site_label_2
    _geom_bond_site_symmetry_2
    _geom_bond_distance
    _geom_bond_publ_flag
    O1 C1 . 1.2389(19) ?
    C1 C2 . 1.432(2) ?
    C1 C12 . 1.521(2) ?
    O2 C14 . 1.269(2) ?
    O2 H3 . 1.26(3) ?
    C2 C3 . 1.440(2) ?
    C2 C14 . 1.441(2) ?
    O3 C3 . 1.285(2) ?
    O3 H3 . 1.19(3) ?
    C3 C4 . 1.438(3) ?
    O4 C5 . 1.3588(19) ?
    O4 C6 . 1.4048(18) ?
    C4 C5 . 1.335(2) ?
    C4 H4 . 0.930000 ?
    O5 C17 . 1.244(2) ?
    C5 C12 . 1.494(2) ?
    O6 C8 . 1.3467(19) ?
    O6 H6 . 1.03(3) ?
    C6 C11 . 1.373(2) ?
    C6 C7 . 1.401(2) ?
    O7 C10 . 1.343(2) ?
    O7 H7 . 0.97(3) ?
    C7 C8 . 1.426(2) ?
    C7 C17 . 1.455(2) ?
    O8 C19 . 1.232(2) ?
    C8 C9 . 1.400(3) ?
    O9 C32 . 1.275(2) ?
    O9 H10 . 1.21(3) ?
    C9 C10 . 1.402(2) ?
    C9 C16 . 1.504(2) ?
    O10 C21 . 1.282(2) ?
    O10 H10 . 1.24(3) ?
    C10 C11 . 1.399(2) ?
    O11 C23 . 1.372(2) ?
    O11 C24 . 1.402(2) ?
    C11 C12 . 1.5147(19) ?
    O12 C35 . 1.233(3) ?
    C12 C13 . 1.566(2) ?
    O13 C26 . 1.358(2) ?
    O13 H13 . 1.10(3) ?
    C13 H13A . 0.960000 ?
    C13 H13B . 0.960000 ?
    C13 H13C . 0.960000 ?
    O14 C28 . 1.340(2) ?
    O14 H14 . 0.88(3) ?
    C14 C15 . 1.482(3) ?
    C15 H15A . 0.960000 ?
    C15 H15B . 0.960000 ?
    C15 H15C . 0.960000 ?
    C16 H16A . 0.960000 ?
    C16 H16B . 0.960000 ?
    C16 H16C . 0.960000 ?
    C17 C18 . 1.496(3) ?
    C18 H18A . 0.960000 ?
    C18 H18B . 0.960000 ?
    C18 H18C . 0.960000 ?
    C19 C20 . 1.444(2) ?
    C19 C30 . 1.522(2) ?
    C20 C32 . 1.430(2) ?
    C20 C21 . 1.438(2) ?
    C21 C22 . 1.445(3) ?
    C22 C23 . 1.325(3) ?
    C22 H22 . 0.930000 ?
    C23 C30 . 1.493(2) ?
    C24 C29 . 1.373(2) ?
    C24 C25 . 1.400(2) ?
    C25 C26 . 1.427(3) ?
    C25 C35 . 1.463(3) ?
    C26 C27 . 1.396(3) ?
    C27 C28 . 1.402(2) ?
    C27 C34 . 1.498(3) ?
    C28 C29 . 1.399(2) ?
    C29 C30 . 1.513(2) ?
    C30 C31 . 1.562(2) ?
    C31 H31A . 0.960000 ?
    C31 H31B . 0.960000 ?
    C31 H31C . 0.960000 ?
    C32 C33 . 1.478(3) ?
    C33 H33A . 0.960000 ?
    C33 H33B . 0.960000 ?
    C33 H33C . 0.960000 ?
    C34 H34A . 0.960000 ?
    C34 H34B . 0.960000 ?
    C34 H34C . 0.960000 ?
    C35 C36 . 1.490(4) ?
    C36 H36A . 0.960000 ?
    C36 H36B . 0.960000 ?
    C36 H36C . 0.960000 ?

loop_
    _geom_angle_atom_site_label_1
    _geom_angle_atom_site_label_2
    _geom_angle_atom_site_label_3
    _geom_angle_site_symmetry_1
    _geom_angle_site_symmetry_3
    _geom_angle
    _geom_angle_publ_flag
    O1 C1 C2 . . 125.28(15) ?
    O1 C1 C12 . . 117.26(13) ?
    C2 C1 C12 . . 117.13(13) ?
    C14 O2 H3 . . 101.6(13) ?
    C1 C2 C3 . . 119.47(14) ?
    C1 C2 C14 . . 122.69(15) ?
    C3 C2 C14 . . 117.55(15) ?
    C3 O3 H3 . . 100.3(14) ?
    O3 C3 C2 . . 120.35(16) ?
    O3 C3 C4 . . 116.73(15) ?
    C2 C3 C4 . . 122.66(14) ?
    C5 O4 C6 . . 106.39(12) ?
    C5 C4 C3 . . 117.48(15) ?
    C5 C4 H4 . . 121.300000 ?
    C3 C4 H4 . . 121.300000 ?
    C4 C5 O4 . . 124.93(15) ?
    C4 C5 C12 . . 124.00(15) ?
    O4 C5 C12 . . 111.04(13) ?
    C8 O6 H6 . . 106.8(15) ?
    C11 C6 C7 . . 124.85(14) ?
    C11 C6 O4 . . 111.47(13) ?
    C7 C6 O4 . . 123.61(14) ?
    C10 O7 H7 . . 103.9(16) ?
    C6 C7 C8 . . 113.65(15) ?
    C6 C7 C17 . . 125.11(15) ?
    C8 C7 C17 . . 121.22(15) ?
    O6 C8 C9 . . 116.73(16) ?
    O6 C8 C7 . . 119.60(16) ?
    C9 C8 C7 . . 123.67(14) ?
    C32 O9 H10 . . 101.6(14) ?
    C8 C9 C10 . . 118.65(15) ?
    C8 C9 C16 . . 120.69(16) ?
    C10 C9 C16 . . 120.62(17) ?
    C21 O10 H10 . . 99.8(14) ?
    O7 C10 C11 . . 121.47(15) ?
    O7 C10 C9 . . 118.97(14) ?
    C11 C10 C9 . . 119.55(15) ?
    C23 O11 C24 . . 106.50(12) ?
    C6 C11 C10 . . 119.53(14) ?
    C6 C11 C12 . . 107.25(13) ?
    C10 C11 C12 . . 132.07(14) ?
    C5 C12 C11 . . 99.31(12) ?
    C5 C12 C1 . . 113.69(13) ?
    C11 C12 C1 . . 120.93(13) ?
    C5 C12 C13 . . 108.06(13) ?
    C11 C12 C13 . . 108.72(12) ?
    C1 C12 C13 . . 105.59(12) ?
    C26 O13 H13 . . 99.8(17) ?
    C12 C13 H13A . . 109.500000 ?
    C12 C13 H13B . . 109.500000 ?
    H13A C13 H13B . . 109.500000 ?
    C12 C13 H13C . . 109.500000 ?
    H13A C13 H13C . . 109.500000 ?
    H13B C13 H13C . . 109.500000 ?
    C28 O14 H14 . . 111.4(15) ?
    O2 C14 C2 . . 119.31(17) ?
    O2 C14 C15 . . 116.41(17) ?
    C2 C14 C15 . . 124.26(16) ?
    C14 C15 H15A . . 109.500000 ?
    C14 C15 H15B . . 109.500000 ?
    H15A C15 H15B . . 109.500000 ?
    C14 C15 H15C . . 109.500000 ?
    H15A C15 H15C . . 109.500000 ?
    H15B C15 H15C . . 109.500000 ?
    C9 C16 H16A . . 109.500000 ?
    C9 C16 H16B . . 109.500000 ?
    H16A C16 H16B . . 109.500000 ?
    C9 C16 H16C . . 109.500000 ?
    H16A C16 H16C . . 109.500000 ?
    H16B C16 H16C . . 109.500000 ?
    O5 C17 C7 . . 120.15(18) ?
    O5 C17 C18 . . 117.96(17) ?
    C7 C17 C18 . . 121.89(15) ?
    C17 C18 H18A . . 109.500000 ?
    C17 C18 H18B . . 109.500000 ?
    H18A C18 H18B . . 109.500000 ?
    C17 C18 H18C . . 109.500000 ?
    H18A C18 H18C . . 109.500000 ?
    H18B C18 H18C . . 109.500000 ?
    O8 C19 C20 . . 124.98(16) ?
    O8 C19 C30 . . 117.99(15) ?
    C20 C19 C30 . . 116.71(14) ?
    C32 C20 C21 . . 117.32(16) ?
    C32 C20 C19 . . 123.23(15) ?
    C21 C20 C19 . . 119.38(15) ?
    O10 C21 C20 . . 121.00(17) ?
    O10 C21 C22 . . 116.84(17) ?
    C20 C21 C22 . . 121.85(15) ?
    C23 C22 C21 . . 117.56(16) ?
    C23 C22 H22 . . 121.200000 ?
    C21 C22 H22 . . 121.200000 ?
    C22 C23 O11 . . 124.46(15) ?
    C22 C23 C30 . . 124.72(16) ?
    O11 C23 C30 . . 110.73(14) ?
    C29 C24 O11 . . 111.46(14) ?
    C29 C24 C25 . . 124.64(16) ?
    O11 C24 C25 . . 123.87(15) ?
    C24 C25 C26 . . 114.02(15) ?
    C24 C25 C35 . . 125.57(18) ?
    C26 C25 C35 . . 120.41(17) ?
    O13 C26 C27 . . 116.81(17) ?
    O13 C26 C25 . . 119.64(17) ?
    C27 C26 C25 . . 123.55(15) ?
    C26 C27 C28 . . 118.47(16) ?
    C26 C27 C34 . . 121.62(16) ?
    C28 C27 C34 . . 119.90(16) ?
    O14 C28 C29 . . 121.75(15) ?
    O14 C28 C27 . . 118.25(15) ?
    C29 C28 C27 . . 120.00(15) ?
    C24 C29 C28 . . 119.26(15) ?
    C24 C29 C30 . . 107.67(14) ?
    C28 C29 C30 . . 132.13(14) ?
    C23 C30 C29 . . 99.65(12) ?
    C23 C30 C19 . . 112.90(14) ?
    C29 C30 C19 . . 120.76(13) ?
    C23 C30 C31 . . 109.46(14) ?
    C29 C30 C31 . . 109.66(14) ?
    C19 C30 C31 . . 104.25(13) ?
    C30 C31 H31A . . 109.500000 ?
    C30 C31 H31B . . 109.500000 ?
    H31A C31 H31B . . 109.500000 ?
    C30 C31 H31C . . 109.500000 ?
    H31A C31 H31C . . 109.500000 ?
    H31B C31 H31C . . 109.500000 ?
    O9 C32 C20 . . 119.98(18) ?
    O9 C32 C33 . . 116.40(18) ?
    C20 C32 C33 . . 123.63(17) ?
    C32 C33 H33A . . 109.500000 ?
    C32 C33 H33B . . 109.500000 ?
    H33A C33 H33B . . 109.500000 ?
    C32 C33 H33C . . 109.500000 ?
    H33A C33 H33C . . 109.500000 ?
    H33B C33 H33C . . 109.500000 ?
    C27 C34 H34A . . 109.500000 ?
    C27 C34 H34B . . 109.500000 ?
    H34A C34 H34B . . 109.500000 ?
    C27 C34 H34C . . 109.500000 ?
    H34A C34 H34C . . 109.500000 ?
    H34B C34 H34C . . 109.500000 ?
    O12 C35 C25 . . 120.4(2) ?
    O12 C35 C36 . . 118.1(2) ?
    C25 C35 C36 . . 121.50(19) ?
    C35 C36 H36A . . 109.500000 ?
    C35 C36 H36B . . 109.500000 ?
    H36A C36 H36B . . 109.500000 ?
    C35 C36 H36C . . 109.500000 ?
    H36A C36 H36C . . 109.500000 ?
    H36B C36 H36C . . 109.500000 ?

loop_
    _geom_torsion_atom_site_label_1
    _geom_torsion_atom_site_label_2
    _geom_torsion_atom_site_label_3
    _geom_torsion_atom_site_label_4
    _geom_torsion_site_symmetry_1
    _geom_torsion_site_symmetry_2
    _geom_torsion_site_symmetry_3
    _geom_torsion_site_symmetry_4
    _geom_torsion
    _geom_torsion_publ_flag
    O1 C1 C2 C3 . . . . -176.16(16) ?
    C12 C1 C2 C3 . . . . 10.6(2) ?
    O1 C1 C2 C14 . . . . -2.4(3) ?
    C12 C1 C2 C14 . . . . -175.61(14) ?
    C1 C2 C3 O3 . . . . 179.22(17) ?
    C14 C2 C3 O3 . . . . 5.2(3) ?
    C1 C2 C3 C4 . . . . 5.2(3) ?
    C14 C2 C3 C4 . . . . -168.84(17) ?
    O3 C3 C4 C5 . . . . -179.30(18) ?
    C2 C3 C4 C5 . . . . -5.1(3) ?
    C3 C4 C5 O4 . . . . 165.82(16) ?
    C3 C4 C5 C12 . . . . -12.0(3) ?
    C6 O4 C5 C4 . . . . -161.25(17) ?
    C6 O4 C5 C12 . . . . 16.81(17) ?
    C5 O4 C6 C11 . . . . -4.05(17) ?
    C5 O4 C6 C7 . . . . 178.95(15) ?
    C11 C6 C7 C8 . . . . -0.2(2) ?
    O4 C6 C7 C8 . . . . 176.44(14) ?
    C11 C6 C7 C17 . . . . -178.65(15) ?
    O4 C6 C7 C17 . . . . -2.0(2) ?
    C6 C7 C8 O6 . . . . -176.29(14) ?
    C17 C7 C8 O6 . . . . 2.3(2) ?
    C6 C7 C8 C9 . . . . 3.2(2) ?
    C17 C7 C8 C9 . . . . -178.29(16) ?
    O6 C8 C9 C10 . . . . 175.61(15) ?
    C7 C8 C9 C10 . . . . -3.8(2) ?
    O6 C8 C9 C16 . . . . -2.1(2) ?
    C7 C8 C9 C16 . . . . 178.44(18) ?
    C8 C9 C10 O7 . . . . -177.55(15) ?
    C16 C9 C10 O7 . . . . 0.2(3) ?
    C8 C9 C10 C11 . . . . 1.4(2) ?
    C16 C9 C10 C11 . . . . 179.15(17) ?
    C7 C6 C11 C10 . . . . -2.0(2) ?
    O4 C6 C11 C10 . . . . -179.00(14) ?
    C7 C6 C11 C12 . . . . 167.12(14) ?
    O4 C6 C11 C12 . . . . -9.83(17) ?
    O7 C10 C11 C6 . . . . -179.69(15) ?
    C9 C10 C11 C6 . . . . 1.4(2) ?
    O7 C10 C11 C12 . . . . 14.3(3) ?
    C9 C10 C11 C12 . . . . -164.64(16) ?
    C4 C5 C12 C11 . . . . 156.62(17) ?
    O4 C5 C12 C11 . . . . -21.46(16) ?
    C4 C5 C12 C1 . . . . 26.8(2) ?
    O4 C5 C12 C1 . . . . -151.30(13) ?
    C4 C5 C12 C13 . . . . -90.1(2) ?
    O4 C5 C12 C13 . . . . 91.84(15) ?
    C6 C11 C12 C5 . . . . 18.03(16) ?
    C10 C11 C12 C5 . . . . -174.70(17) ?
    C6 C11 C12 C1 . . . . 142.98(14) ?
    C10 C11 C12 C1 . . . . -49.8(2) ?
    C6 C11 C12 C13 . . . . -94.75(15) ?
    C10 C11 C12 C13 . . . . 72.5(2) ?
    O1 C1 C12 C5 . . . . 161.45(14) ?
    C2 C1 C12 C5 . . . . -24.80(19) ?
    O1 C1 C12 C11 . . . . 43.5(2) ?
    C2 C1 C12 C11 . . . . -142.75(14) ?
    O1 C1 C12 C13 . . . . -80.26(17) ?
    C2 C1 C12 C13 . . . . 93.49(15) ?
    C1 C2 C14 O2 . . . . -179.28(17) ?
    C3 C2 C14 O2 . . . . -5.4(3) ?
    C1 C2 C14 C15 . . . . -1.3(3) ?
    C3 C2 C14 C15 . . . . 172.57(17) ?
    C6 C7 C17 O5 . . . . 175.75(16) ?
    C8 C7 C17 O5 . . . . -2.6(2) ?
    C6 C7 C17 C18 . . . . -5.2(3) ?
    C8 C7 C17 C18 . . . . 176.42(17) ?
    O8 C19 C20 C32 . . . . 2.5(3) ?
    C30 C19 C20 C32 . . . . -170.85(15) ?
    O8 C19 C20 C21 . . . . -174.43(16) ?
    C30 C19 C20 C21 . . . . 12.2(2) ?
    C32 C20 C21 O10 . . . . 4.4(3) ?
    C19 C20 C21 O10 . . . . -178.48(17) ?
    C32 C20 C21 C22 . . . . -168.98(17) ?
    C19 C20 C21 C22 . . . . 8.1(3) ?
    O10 C21 C22 C23 . . . . 175.40(18) ?
    C20 C21 C22 C23 . . . . -10.9(3) ?
    C21 C22 C23 O11 . . . . 168.24(16) ?
    C21 C22 C23 C30 . . . . -8.0(3) ?
    C24 O11 C23 C22 . . . . -160.41(18) ?
    C24 O11 C23 C30 . . . . 16.26(18) ?
    C23 O11 C24 C29 . . . . -4.59(19) ?
    C23 O11 C24 C25 . . . . 177.22(16) ?
    C29 C24 C25 C26 . . . . -1.6(2) ?
    O11 C24 C25 C26 . . . . 176.39(15) ?
    C29 C24 C25 C35 . . . . 178.78(18) ?
    O11 C24 C25 C35 . . . . -3.3(3) ?
    C24 C25 C26 O13 . . . . -177.11(15) ?
    C35 C25 C26 O13 . . . . 2.6(2) ?
    C24 C25 C26 C27 . . . . 2.6(2) ?
    C35 C25 C26 C27 . . . . -177.72(18) ?
    O13 C26 C27 C28 . . . . 178.27(15) ?
    C25 C26 C27 C28 . . . . -1.5(2) ?
    O13 C26 C27 C34 . . . . -0.9(2) ?
    C25 C26 C27 C34 . . . . 179.33(16) ?
    C26 C27 C28 O14 . . . . 179.52(15) ?
    C34 C27 C28 O14 . . . . -1.3(2) ?
    C26 C27 C28 C29 . . . . -0.9(2) ?
    C34 C27 C28 C29 . . . . 178.33(16) ?
    O11 C24 C29 C28 . . . . -178.77(14) ?
    C25 C24 C29 C28 . . . . -0.6(3) ?
    O11 C24 C29 C30 . . . . -8.51(19) ?
    C25 C24 C29 C30 . . . . 169.66(15) ?
    O14 C28 C29 C24 . . . . -178.54(15) ?
    C27 C28 C29 C24 . . . . 1.9(2) ?
    O14 C28 C29 C30 . . . . 14.0(3) ?
    C27 C28 C29 C30 . . . . -165.55(16) ?
    C22 C23 C30 C29 . . . . 156.48(18) ?
    O11 C23 C30 C29 . . . . -20.17(17) ?
    C22 C23 C30 C19 . . . . 27.1(2) ?
    O11 C23 C30 C19 . . . . -149.58(14) ?
    C22 C23 C30 C31 . . . . -88.6(2) ?
    O11 C23 C30 C31 . . . . 94.79(17) ?
    C24 C29 C30 C23 . . . . 16.66(17) ?
    C28 C29 C30 C23 . . . . -174.82(17) ?
    C24 C29 C30 C19 . . . . 140.74(15) ?
    C28 C29 C30 C19 . . . . -50.7(2) ?
    C24 C29 C30 C31 . . . . -98.14(16) ?
    C28 C29 C30 C31 . . . . 70.4(2) ?
    O8 C19 C30 C23 . . . . 158.40(15) ?
    C20 C19 C30 C23 . . . . -27.78(19) ?
    O8 C19 C30 C29 . . . . 40.8(2) ?
    C20 C19 C30 C29 . . . . -145.36(15) ?
    O8 C19 C30 C31 . . . . -82.89(18) ?
    C20 C19 C30 C31 . . . . 90.93(16) ?
    C21 C20 C32 O9 . . . . -3.5(3) ?
    C19 C20 C32 O9 . . . . 179.52(17) ?
    C21 C20 C32 C33 . . . . 176.2(2) ?
    C19 C20 C32 C33 . . . . -0.8(3) ?
    C24 C25 C35 O12 . . . . 177.6(2) ?
    C26 C25 C35 O12 . . . . -2.0(3) ?
    C24 C25 C35 C36 . . . . -2.5(4) ?
    C26 C25 C35 C36 . . . . 177.9(3) ?

loop_
    _geom_hbond_atom_site_label_D
    _geom_hbond_atom_site_label_H
    _geom_hbond_atom_site_label_A
    _geom_hbond_site_symmetry_A
    _geom_hbond_distance_DH
    _geom_hbond_distance_HA
    _geom_hbond_distance_DA
    _geom_hbond_angle_DHA
    _geom_hbond_publ_flag
    O3 H3 O2 . 1.19(3) 1.26(3) 2.406(2) 159.(3) ?
    O6 H6 O5 . 1.03(3) 1.60(3) 2.534(2) 149.(2) ?
    O7 H7 O1 . 0.97(3) 1.69(3) 2.6639(18) 177.(3) ?
    O9 H10 O10 . 1.21(3) 1.24(3) 2.415(2) 159.(3) ?
    O13 H13 O12 . 1.10(3) 1.47(3) 2.520(3) 159.(3) ?
    O14 H14 O8 . 0.88(3) 1.83(3) 2.6870(19) 165.(2) ?

_shelx_res_file                         
;

TITL MV02_a.res in P2(1)2(1)2(1)
    MV02_a.res
    created by SHELXL-2019/1 at 12:55:11 on 07-Oct-2024
REM Old TITL MV02 in P2(1)2(1)2(1)
REM SHELXT solution in P2(1)2(1)2(1): R1 0.115, Rweak 0.022, Alpha 0.001
REM <I/s>   0.849 for   30 systematic absences,  Orientation as input
REM Flack x =  0.065 ( 0.038 ) from  2586 Parsons' quotients
REM Formula found by SHELXT:  C36 O14
CELL  1.54178   8.0657  19.0635  20.3423   90.000   90.000   90.000
ZERR    8.000   0.0001   0.0003   0.0003    0.000    0.000    0.000
LATT -1
SYMM 1/2-X, -Y, 1/2+Z
SYMM -X, 1/2+Y, 1/2-Z
SYMM 1/2+X, 1/2-Y, -Z
SFAC C H O
UNIT 144 128 56
+MV02_a.bodd
ACTA
LIST 4
OMIT 0 3 4
OMIT 0 4 1
OMIT 2 0 1
OMIT 1 3 0
OMIT 1 2 0
OMIT 0 2 3
OMIT 0 1 5
TEMP 25
BOND $H
HTAB
HTAB O3 O2
HTAB O6 O5
HTAB O7 O1
HTAB O9 O10
HTAB O13 O12
HTAB O14 O8
CONF
SIZE 0.12 0.08 0.08
L.S. 15
FMAP 2
PLAN 20
WGHT    0.049800    0.237100
EXTI    0.000952
FVAR       0.50113   0.08295   0.09996   0.05964
O1    3    0.321687    0.810244    0.193333    11.00000    0.05177    0.03754 =
         0.04619   -0.00700   -0.00536    0.00674
C1    1    0.350540    0.756349    0.161279    11.00000    0.03347    0.03251 =
         0.03327    0.00302    0.00054   -0.00302
O2    3    0.047427    0.749428    0.027655    11.00000    0.07270    0.07083 =
         0.06068   -0.00201   -0.03083    0.01088
C2    1    0.261606    0.734337    0.103939    11.00000    0.03772    0.03750 =
         0.03332    0.00159   -0.00296    0.00037
O3    3    0.221859    0.647185    0.022704    11.00000    0.07434    0.06158 =
         0.04750   -0.01215   -0.02366    0.00450
H3    2    0.131812    0.695690    0.014347    11.00000   10.08000
C3    1    0.301591    0.668171    0.073750    11.00000    0.04746    0.04242 =
         0.03339   -0.00262   -0.00457   -0.00058
O4    3    0.589690    0.597512    0.195376    11.00000    0.04669    0.03888 =
         0.03596   -0.00354   -0.00578    0.00639
C4    1    0.418861    0.619831    0.101770    11.00000    0.05463    0.04169 =
         0.03761   -0.01023   -0.00757    0.00484
AFIX  43
H4    2    0.436493    0.575814    0.083341    11.00000   -1.20000
AFIX   0
O5    3    0.844012    0.517721    0.362567    11.00000    0.05197    0.06457 =
         0.05840    0.01995   -0.00972    0.00658
C5    1    0.501432    0.640536    0.155228    11.00000    0.03801    0.03541 =
         0.03166   -0.00245   -0.00158    0.00334
O6    3    0.791935    0.635123    0.417239    11.00000    0.05061    0.07796 =
         0.03421    0.01242   -0.00879   -0.00609
H6    2    0.836775    0.585439    0.408798    11.00000    0.06980
C6    1    0.609976    0.633800    0.254938    11.00000    0.03228    0.03688 =
         0.03005    0.00138   -0.00075   -0.00215
O7    3    0.495572    0.810216    0.304666    11.00000    0.06537    0.04046 =
         0.04676   -0.01005   -0.00690   -0.00051
H7    2    0.431656    0.811747    0.264225    11.00000    0.07285
C7    1    0.692923    0.606023    0.309547    11.00000    0.03227    0.04562 =
         0.03561    0.00839   -0.00053   -0.00338
O8    3    0.428754    0.635577    0.486358    11.00000    0.05359    0.04022 =
         0.04950   -0.01099   -0.00649    0.00573
C8    1    0.706741    0.653938    0.363106    11.00000    0.03328    0.05446 =
         0.03026    0.00863   -0.00212   -0.00968
O9    3    0.775715    0.498603    0.572376    11.00000    0.06454    0.07871 =
         0.06080    0.00351   -0.01727    0.01576
C9    1    0.637084    0.721192    0.363022    11.00000    0.04441    0.05061 =
         0.03155   -0.00153   -0.00165   -0.01126
O10   3    0.681308    0.411688    0.494551    11.00000    0.06689    0.05389 =
         0.07011    0.00553   -0.00741    0.01980
H10   2    0.739054    0.447044    0.540540    11.00000   10.08000
C10   1    0.557265    0.744811    0.305941    11.00000    0.03895    0.03904 =
         0.03357   -0.00338    0.00003   -0.00694
O11   3    0.311037    0.474647    0.325907    11.00000    0.05089    0.04267 =
         0.04817   -0.01172   -0.00625    0.00306
C11   1    0.545875    0.700427    0.251371    11.00000    0.03417    0.03590 =
         0.03007    0.00020   -0.00142   -0.00338
O12   3    0.077117    0.530395    0.145520    11.00000    0.07210    0.10853 =
         0.04582   -0.01534   -0.01403   -0.00304
C12   1    0.503739    0.714290    0.179980    11.00000    0.03315    0.03303 =
         0.02881    0.00017   -0.00120   -0.00286
O13   3    0.012537    0.647904    0.196202    11.00000    0.05150    0.08127 =
         0.04247    0.01566   -0.00627   -0.00067
H13   2    0.026582    0.601290    0.165222    11.00000    0.08979
C13   1    0.653190    0.753126    0.146964    11.00000    0.03708    0.05161 =
         0.04340    0.00943    0.00388   -0.00648
AFIX 137
H13A  2    0.751932    0.725538    0.152055    11.00000   -1.50000
H13B  2    0.668590    0.797962    0.167564    11.00000   -1.50000
H13C  2    0.630668    0.759685    0.101034    11.00000   -1.50000
AFIX   0
O14   3    0.205673    0.699570    0.408725    11.00000    0.05601    0.03976 =
         0.04991   -0.00574   -0.00308    0.00838
H14   2    0.274245    0.684585    0.439332    11.00000    0.05368
C14   1    0.121465    0.772380    0.078318    11.00000    0.04065    0.04568 =
         0.04384    0.00769   -0.00549   -0.00085
C15   1    0.052116    0.836769    0.108538    11.00000    0.04449    0.04974 =
         0.06266    0.00471   -0.00771    0.00733
AFIX 137
H15A  2    0.019329    0.826977    0.152966    11.00000   -1.50000
H15B  2   -0.042611    0.852004    0.083787    11.00000   -1.50000
H15C  2    0.134719    0.873025    0.108430    11.00000   -1.50000
AFIX   0
C16   1    0.653124    0.768224    0.422064    11.00000    0.07833    0.06565 =
         0.03634   -0.00811   -0.00885   -0.01483
AFIX 137
H16A  2    0.608702    0.813662    0.411877    11.00000   -1.50000
H16B  2    0.767964    0.772698    0.433733    11.00000   -1.50000
H16C  2    0.592941    0.748327    0.458257    11.00000   -1.50000
AFIX   0
C17   1    0.764122    0.536015    0.313140    11.00000    0.03315    0.04972 =
         0.04535    0.01482    0.00187   -0.00063
C18   1    0.742390    0.483722    0.259012    11.00000    0.06254    0.04446 =
         0.06130    0.00778   -0.00372    0.00972
AFIX 137
H18A  2    0.783777    0.503043    0.218639    11.00000   -1.50000
H18B  2    0.626830    0.472815    0.254192    11.00000   -1.50000
H18C  2    0.802613    0.441741    0.269461    11.00000   -1.50000
AFIX   0
C19   1    0.444530    0.573694    0.470064    11.00000    0.03747    0.03716 =
         0.03129   -0.00050    0.00473   -0.00029
C20   1    0.563640    0.525482    0.497762    11.00000    0.04023    0.04018 =
         0.03487    0.00149    0.00201    0.00222
C21   1    0.579388    0.456306    0.470259    11.00000    0.04356    0.03869 =
         0.04613    0.00395    0.00418    0.00513
C22   1    0.495118    0.436332    0.410421    11.00000    0.04903    0.03328 =
         0.05413   -0.00511    0.00209    0.00584
AFIX  43
H22   2    0.520110    0.394550    0.389003    11.00000   -1.20000
AFIX   0
C23   1    0.380970    0.479718    0.387199    11.00000    0.04009    0.03349 =
         0.04228   -0.00465    0.00115   -0.00123
C24   1    0.242870    0.540599    0.311810    11.00000    0.03392    0.04055 =
         0.03860   -0.00342    0.00172   -0.00091
C25   1    0.165946    0.557501    0.252160    11.00000    0.03698    0.05940 =
         0.03595   -0.00452    0.00005   -0.00389
C26   1    0.096891    0.626385    0.250347    11.00000    0.03251    0.05940 =
         0.03554    0.00965    0.00176   -0.00419
C27   1    0.110039    0.674262    0.302002    11.00000    0.03446    0.04547 =
         0.04153    0.00979    0.00346   -0.00118
C28   1    0.192304    0.653261    0.359462    11.00000    0.03507    0.03806 =
         0.03875    0.00240    0.00451   -0.00062
C29   1    0.256846    0.585360    0.364388    11.00000    0.03476    0.03824 =
         0.03455    0.00043    0.00216   -0.00059
C30   1    0.318238    0.543068    0.422420    11.00000    0.03498    0.03322 =
         0.03491   -0.00026    0.00310   -0.00042
C31   1    0.168497    0.522050    0.466992    11.00000    0.03850    0.05158 =
         0.04906    0.01073    0.00850   -0.00221
AFIX 137
H31A  2    0.085758    0.498981    0.440847    11.00000   -1.50000
H31B  2    0.121822    0.563396    0.486570    11.00000   -1.50000
H31C  2    0.205910    0.490859    0.500943    11.00000   -1.50000
AFIX   0
C32   1    0.674279    0.543939    0.549897    11.00000    0.04695    0.05897 =
         0.03687    0.00385   -0.00217    0.00223
C33   1    0.680096    0.614318    0.580342    11.00000    0.07756    0.06865 =
         0.04992   -0.00999   -0.02194   -0.00051
AFIX 137
H33A  2    0.715367    0.648098    0.548258    11.00000   -1.50000
H33B  2    0.756907    0.613923    0.616390    11.00000   -1.50000
H33C  2    0.571790    0.626632    0.596148    11.00000   -1.50000
AFIX   0
C34   1    0.036961    0.746354    0.297539    11.00000    0.04893    0.04969 =
         0.06129    0.01695    0.00024    0.00357
AFIX 137
H34A  2   -0.001360    0.760703    0.340147    11.00000   -1.50000
H34B  2   -0.054444    0.745936    0.267315    11.00000   -1.50000
H34C  2    0.119860    0.778621    0.282294    11.00000   -1.50000
AFIX   0
C35   1    0.152377    0.511131    0.195082    11.00000    0.04509    0.08572 =
         0.04419   -0.01761   -0.00531   -0.00285
C36   1    0.228357    0.439891    0.194839    11.00000    0.11969    0.11524 =
         0.09183   -0.06592   -0.04679    0.04570
AFIX 137
H36A  2    0.183105    0.412698    0.230276    11.00000   -1.50000
H36B  2    0.346195    0.443951    0.200283    11.00000   -1.50000
H36C  2    0.204726    0.417122    0.153802    11.00000   -1.50000
REM #####
REM #####
REM #####
REM #####
REM #####
REM #####
AFIX   0
HKLF 4

L1      2    0.33862    0.77862    0.17452  !    0.02729    0.01859  O1
L2      2    0.32169    0.81024    0.19333  !   -0.02729    0.03334  O1
L3      2    0.33307    0.78898    0.18068  !    0.06213    0.03349  C1
L4      2    0.35054    0.75635    0.16128  !   -0.06213    0.03388  C1
L5      2    0.28298    0.73963    0.11772  !    0.03907    0.02539  C1
L6      2    0.35054    0.75635    0.16128  !   -0.03907    0.03388  C1
L7      2    0.44872    0.72939    0.17326  !    0.04753    0.03389  C1
L8      2    0.35054    0.75635    0.16128  !   -0.04753    0.03388  C1
L9      2    0.28094    0.70235    0.08934  !    0.05276    0.02809  C2
L10     2    0.26161    0.73434    0.10394  !   -0.05276    0.03322  C2
L11     2    0.16831    0.75966    0.08688  !    0.04114    0.02059  C2
L12     2    0.26161    0.73434    0.10394  !   -0.04114    0.03322  C2
L13     2    0.30737    0.74566    0.13345  !    0.03973    0.02609  C2
L14     2    0.26161    0.73434    0.10394  !   -0.03973    0.03322  C2
L15     2    0.38182    0.63510    0.09292  !    0.03857    0.02439  C3
L16     2    0.30159    0.66817    0.07375  !   -0.03857    0.03400  C3
L17     2    0.25357    0.65553    0.04301  !    0.03434    0.07177  C3
L18     2    0.30159    0.66817    0.07375  !   -0.03434    0.03400  C3
L19     2    0.27956    0.70462    0.09038  !    0.06661    0.02269  C3
L20     2    0.30159    0.66817    0.07375  !   -0.06661    0.03400  C3
L21     2    0.54916    0.61727    0.17694  !    0.01750    0.03019  O4
L22     2    0.58969    0.59751    0.19538  !   -0.01750    0.03280  O4
L23     2    0.59900    0.61417    0.22272  !    0.03724    0.02409  O4
L24     2    0.58969    0.59751    0.19538  !   -0.03724    0.03280  O4
L25     2    0.33749    0.65337    0.08233  !    0.04347    0.02579  C4
L26     2    0.41886    0.61983    0.10177  !   -0.04347    0.03394  C4
L27     2    0.42462    0.60544    0.09575  !    0.05947    0.03938  C4
L28     2    0.41886    0.61983    0.10177  !   -0.05947    0.03394  C4
L29     2    0.46408    0.63117    0.13104  !    0.04753    0.02949  C4
L30     2    0.41886    0.61983    0.10177  !   -0.04753    0.03412  C4
L31     2    0.42861    0.59550    0.09158  !    0.04620    0.04838  H4
L32     2    0.43649    0.57581    0.08334  !   -0.04620    0.03257  H4
L33     2    0.79617    0.52868    0.33297  !    0.01767    0.01399  O5
L34     2    0.84401    0.51772    0.36257  !   -0.01767    0.03328  O5
L35     2    0.50263    0.67895    0.16812  !    0.04363    0.03349  C5
L36     2    0.50143    0.64054    0.15523  !   -0.04363    0.03328  C5
L37     2    0.45071    0.62782    0.12239  !    0.05359    0.02879  C5
L38     2    0.50143    0.64054    0.15523  !   -0.05359    0.03418  C5
L39     2    0.55463    0.61460    0.17943  !    0.07018    0.03878  C5
L40     2    0.50143    0.64054    0.15523  !   -0.07018    0.03328  C5
L41     2    0.75259    0.64381    0.39224  !    0.04139    0.02569  O6
L42     2    0.79194    0.63512    0.41724  !   -0.04139    0.03340  O6
L43     2    0.80532    0.62029    0.41472  !    0.04031    0.03029  O6
L44     2    0.79194    0.63512    0.41724  !   -0.04031    0.03340  O6
L45     2    0.81898    0.60515    0.41215  !    0.08826    0.05608  H6
L46     2    0.83677    0.58544    0.40880  !   -0.08826    0.03388  H6
L47     2    0.66759    0.61451    0.29287  !    0.04612    0.02379  C6
L48     2    0.60998    0.63380    0.25494  !   -0.04612    0.03400  C6
L49     2    0.59756    0.61158    0.21847  !    0.08029    0.03759  C6
L50     2    0.60998    0.63380    0.25494  !   -0.08029    0.03400  C6
L51     2    0.56983    0.67552    0.25270  !    0.04421    0.02159  C6
L52     2    0.60998    0.63380    0.25494  !   -0.04421    0.03400  C6
L53     2    0.52411    0.77997    0.30526  !    0.04139    0.02569  O7
L54     2    0.49557    0.81022    0.30467  !   -0.04139    0.03340  O7
L55     2    0.47596    0.81069    0.29226  !    0.04031    0.03029  O7
L56     2    0.49557    0.81022    0.30467  !   -0.04031    0.03340  O7
L57     2    0.45772    0.81112    0.28071  !    0.08826    0.05608  H7
L58     2    0.43166    0.81175    0.26423  !   -0.08826    0.03388  H7
L59     2    0.65271    0.61949    0.28307  !    0.05276    0.02809  C7
L60     2    0.69292    0.60602    0.30955  !   -0.05276    0.03322  C7
L61     2    0.70213    0.63794    0.34522  !    0.04114    0.02059  C7
L62     2    0.69292    0.60602    0.30955  !   -0.04114    0.03322  C7
L63     2    0.72953    0.57003    0.31139  !    0.03973    0.02609  C7
L64     2    0.69292    0.60602    0.30955  !   -0.03973    0.03322  C7
L65     2    0.43801    0.59926    0.47680  !    0.02729    0.01859  O8
L66     2    0.42875    0.63558    0.48636  !   -0.02729    0.03334  O8
L67     2    0.69715    0.62068    0.32593  !    0.04612    0.02379  C8
L68     2    0.70674    0.65394    0.36311  !   -0.04612    0.03400  C8
L69     2    0.75893    0.64241    0.39627  !    0.08029    0.03759  C8
L70     2    0.70674    0.65394    0.36311  !   -0.08029    0.03400  C8
L71     2    0.66315    0.69603    0.36305  !    0.04421    0.02159  C8
L72     2    0.70674    0.65394    0.36311  !   -0.04421    0.03400  C8
L73     2    0.68665    0.67334    0.36308  !    0.04040    0.02269  C9
L74     2    0.63708    0.72119    0.36302  !   -0.04040    0.03370  C9
L75     2    0.58021    0.73802    0.32235  !    0.04040    0.02269  C9
L76     2    0.63708    0.72119    0.36302  !   -0.04040    0.03370  C9
L77     2    0.64898    0.75608    0.40682  !    0.04313    0.03779  C9
L78     2    0.63708    0.72119    0.36302  !   -0.04313    0.03370  C9
L79     2    0.51982    0.78451    0.30517  !    0.04264    0.05888  C10
L80     2    0.55727    0.74481    0.30594  !   -0.04264    0.03334  C10
L81     2    0.60173    0.73165    0.33774  !    0.04994    0.02559  C10
L82     2    0.55727    0.74481    0.30594  !   -0.04994    0.03334  C10
L83     2    0.55091    0.72003    0.27547  !    0.04994    0.02559  C10
L84     2    0.55727    0.74481    0.30594  !   -0.04994    0.03334  C10
L85     2    0.34315    0.47698    0.35405  !    0.01750    0.03019  O11
L86     2    0.31104    0.47465    0.32591  !   -0.01750    0.03280  O11
L87     2    0.27982    0.50485    0.31945  !    0.03724    0.02409  O11
L88     2    0.31104    0.47465    0.32591  !   -0.03724    0.03280  O11
L89     2    0.59143    0.65307    0.25391  !    0.04040    0.02269  C11
L90     2    0.54588    0.70043    0.25137  !   -0.04040    0.03370  C11
L91     2    0.55401    0.73213    0.29034  !    0.04040    0.02269  C11
L92     2    0.54588    0.70043    0.25137  !   -0.04040    0.03370  C11
L93     2    0.51475    0.71067    0.19863  !    0.04313    0.03779  C11
L94     2    0.54588    0.70043    0.25137  !   -0.04313    0.03370  C11
L95     2    0.12223    0.51885    0.17523  !    0.01767    0.01399  O12
L96     2    0.07712    0.53040    0.14552  !   -0.01767    0.03328  O12
L97     2    0.53587    0.70372    0.23442  !    0.03940    0.02099  C12
L98     2    0.50374    0.71429    0.17998  !   -0.03940    0.03406  C12
L99     2    0.39398    0.74442    0.16658  !    0.04363    0.03179  C12
L100    2    0.50374    0.71429    0.17998  !   -0.04363    0.03406  C12
L101    2    0.50208    0.66135    0.16221  !    0.04363    0.03179  C12
L102    2    0.50374    0.71429    0.17998  !   -0.04363    0.03406  C12
L103    2    0.61101    0.74217    0.15628  !    0.04363    0.03179  C12
L104    2    0.50374    0.71429    0.17998  !   -0.04363    0.03406  C12
L105    2    0.05148    0.63797    0.22120  !    0.04139    0.02569  O13
L106    2    0.01254    0.64790    0.19620  !   -0.04139    0.03340  O13
L107    2    0.01673    0.63399    0.18695  !    0.04031    0.03029  O13
L108    2    0.01254    0.64790    0.19620  !   -0.04031    0.03340  O13
L109    2    0.02200    0.61648    0.17532  !    0.10982    0.05618  H13
L110    2    0.02658    0.60129    0.16522  !   -0.10982    0.03388  H13
L111    2    0.70925    0.73746    0.14985  !    0.05259    0.03898  C13
L112    2    0.65319    0.75313    0.14696  !   -0.05259    0.03268  C13
L113    2    0.66193    0.77858    0.15866  !    0.05259    0.03898  C13
L114    2    0.65319    0.75313    0.14696  !   -0.05259    0.03268  C13
L115    2    0.64040    0.75685    0.12089  !    0.05259    0.03898  C13
L116    2    0.65319    0.75313    0.14696  !   -0.05259    0.03268  C13
L117    2    0.55155    0.72671    0.16942  !    0.04131    0.02729  C13
L118    2    0.65319    0.75313    0.14696  !   -0.04131    0.03268  C13
L119    2    0.70133    0.73968    0.14945  !    0.04089    0.04058  H13A
L120    2    0.75193    0.72554    0.15206  !   -0.04089    0.03513  H13A
L121    2    0.66070    0.77498    0.15701  !    0.04089    0.04058  H13B
L122    2    0.66859    0.79796    0.16756  !   -0.04089    0.03513  H13B
L123    2    0.64221    0.75632    0.12457  !    0.04089    0.04058  H13C
L124    2    0.63067    0.75969    0.10103  !   -0.04089    0.03513  H13C
L125    2    0.19949    0.67814    0.38593  !    0.04139    0.02569  O14
L126    2    0.20567    0.69957    0.40872  !   -0.04139    0.03340  O14
L127    2    0.22725    0.69486    0.41835  !    0.04031    0.03029  O14
L128    2    0.20567    0.69957    0.40872  !   -0.04031    0.03340  O14
L129    2    0.25290    0.68925    0.42981  !    0.10617    0.07147  H14
L130    2    0.27424    0.68458    0.43933  !   -0.10617    0.03394  H14
L131    2    0.07403    0.81642    0.09899  !    0.03857    0.02439  C14
L132    2    0.12147    0.77238    0.07832  !   -0.03857    0.03400  C14
L133    2    0.07689    0.75856    0.04781  !    0.03434    0.07177  C14
L134    2    0.12147    0.77238    0.07832  !   -0.03434    0.03400  C14
L135    2    0.19861    0.75144    0.09242  !    0.06661    0.02269  C14
L136    2    0.12147    0.77238    0.07832  !   -0.06661    0.03400  C14
L137    2    0.08379    0.80736    0.09474  !    0.04853    0.02579  C15
L138    2    0.05212    0.83677    0.10854  !   -0.04853    0.03430  C15
L139    2    0.03576    0.83188    0.13071  !    0.04288    0.03379  C15
L140    2    0.05212    0.83677    0.10854  !   -0.04288    0.03430  C15
L141    2    0.00485    0.84437    0.09619  !    0.04288    0.03379  C15
L142    2    0.05212    0.83677    0.10854  !   -0.04288    0.03430  C15
L143    2    0.09333    0.85486    0.10848  !    0.04288    0.03379  C15
L144    2    0.05212    0.83677    0.10854  !   -0.04288    0.03430  C15
L145    2    0.03613    0.83200    0.13020  !    0.04089    0.04058  H15A
L146    2    0.01933    0.82698    0.15297  !   -0.04089    0.03513  H15A
L147    2    0.00594    0.84420    0.09647  !    0.04089    0.04058  H15B
L148    2   -0.04261    0.85200    0.08379  !   -0.04089    0.03513  H15B
L149    2    0.09239    0.85444    0.10849  !    0.04089    0.04058  H15C
L150    2    0.13472    0.87302    0.10843  !   -0.04089    0.03513  H15C
L151    2    0.64578    0.74668    0.39502  !    0.04853    0.02579  C16
L152    2    0.65312    0.76822    0.42206  !   -0.04853    0.03430  C16
L153    2    0.63096    0.79090    0.41698  !    0.04288    0.03379  C16
L154    2    0.65312    0.76822    0.42206  !   -0.04288    0.03430  C16
L155    2    0.71042    0.77046    0.42789  !    0.04288    0.03379  C16
L156    2    0.65312    0.76822    0.42206  !   -0.04288    0.03430  C16
L157    2    0.62309    0.75830    0.44012  !    0.04288    0.03379  C16
L158    2    0.65312    0.76822    0.42206  !   -0.04288    0.03430  C16
L159    2    0.63147    0.79037    0.41710  !    0.04089    0.04058  H16A
L160    2    0.60870    0.81366    0.41188  !   -0.04089    0.03513  H16A
L161    2    0.70911    0.77041    0.42775  !    0.04089    0.04058  H16B
L162    2    0.76796    0.77270    0.43373  !   -0.04089    0.03513  H16B
L163    2    0.62378    0.75852    0.43971  !    0.04089    0.04058  H16C
L164    2    0.59294    0.74833    0.45826  !   -0.04089    0.03513  H16C
L165    2    0.81241    0.52496    0.34302  !    0.06213    0.03349  C17
L166    2    0.76412    0.53601    0.31314  !   -0.06213    0.03388  C17
L167    2    0.71009    0.58914    0.31041  !    0.03907    0.02539  C17
L168    2    0.76412    0.53601    0.31314  !   -0.03907    0.03388  C17
L169    2    0.75019    0.50248    0.27843  !    0.04753    0.03389  C17
L170    2    0.76412    0.53601    0.31314  !   -0.04753    0.03388  C17
L171    2    0.75864    0.49131    0.24316  !    0.04313    0.03978  C18
L172    2    0.74239    0.48372    0.25901  !   -0.04313    0.03274  C18
L173    2    0.69701    0.47944    0.25712  !    0.04313    0.03978  C18
L174    2    0.74239    0.48372    0.25901  !   -0.04313    0.03274  C18
L175    2    0.76604    0.46724    0.26312  !    0.04313    0.03978  C18
L176    2    0.74239    0.48372    0.25901  !   -0.04313    0.03274  C18
L177    2    0.75757    0.52026    0.29683  !    0.03575    0.02889  C18
L178    2    0.74239    0.48372    0.25901  !   -0.03575    0.03274  C18
L179    2    0.76257    0.49314    0.23933  !    0.04089    0.04058  H18A
L180    2    0.78378    0.50304    0.21864  !   -0.04089    0.03513  H18A
L181    2    0.68605    0.47840    0.25666  !    0.04089    0.04058  H18B
L182    2    0.62683    0.47282    0.25419  !   -0.04089    0.03513  H18B
L183    2    0.77175    0.46326    0.26411  !    0.04089    0.04058  H18C
L184    2    0.80261    0.44174    0.26946  !   -0.04089    0.03513  H18C
L185    2    0.43498    0.61117    0.47993  !    0.06213    0.03349  C19
L186    2    0.44453    0.57369    0.47006  !   -0.06213    0.03388  C19
L187    2    0.53493    0.53710    0.49109  !    0.03907    0.02539  C19
L188    2    0.44453    0.57369    0.47006  !   -0.03907    0.03388  C19
L189    2    0.36365    0.55408    0.43955  !    0.04753    0.03389  C19
L190    2    0.44453    0.57369    0.47006  !   -0.04753    0.03388  C19
L191    2    0.57126    0.49200    0.48445  !    0.05276    0.02809  C20
L192    2    0.56364    0.52548    0.49776  !   -0.05276    0.03322  C20
L193    2    0.63722    0.53776    0.53243  !    0.04114    0.02059  C20
L194    2    0.56364    0.52548    0.49776  !   -0.04114    0.03322  C20
L195    2    0.50235    0.55029    0.48351  !    0.03973    0.02609  C20
L196    2    0.56364    0.52548    0.49776  !   -0.03973    0.03322  C20
L197    2    0.52172    0.44264    0.42931  !    0.03857    0.02439  C21
L198    2    0.57939    0.45631    0.47026  !   -0.03857    0.03400  C21
L199    2    0.64068    0.42947    0.48487  !    0.03434    0.07177  C21
L200    2    0.57939    0.45631    0.47026  !   -0.03434    0.03400  C21
L201    2    0.57072    0.49440    0.48541  !    0.06661    0.02269  C21
L202    2    0.57939    0.45631    0.47026  !   -0.06661    0.03400  C21
L203    2    0.55366    0.45021    0.45199  !    0.04347    0.02579  C22
L204    2    0.49512    0.43633    0.41042  !   -0.04347    0.03394  C22
L205    2    0.50329    0.42267    0.40342  !    0.05947    0.03938  C22
L206    2    0.49512    0.43633    0.41042  !   -0.05947    0.03394  C22
L207    2    0.43265    0.46008    0.39771  !    0.04753    0.02949  C22
L208    2    0.49512    0.43633    0.41042  !   -0.04753    0.03412  C22
L209    2    0.50893    0.41324    0.39858  !    0.04620    0.04838  H22
L210    2    0.52011    0.39455    0.38900  !   -0.04620    0.03257  H22
L211    2    0.34831    0.51270    0.40553  !    0.04363    0.03349  C23
L212    2    0.38097    0.47972    0.38720  !   -0.04363    0.03328  C23
L213    2    0.45102    0.45309    0.40145  !    0.05359    0.02879  C23
L214    2    0.38097    0.47972    0.38720  !   -0.05359    0.03418  C23
L215    2    0.33886    0.47666    0.35030  !    0.07018    0.03878  C23
L216    2    0.38097    0.47972    0.38720  !   -0.07018    0.03328  C23
L217    2    0.18937    0.55235    0.27032  !    0.04612    0.02379  C24
L218    2    0.24287    0.54060    0.31181  !   -0.04612    0.03400  C24
L219    2    0.28449    0.50033    0.32042  !    0.08029    0.03759  C24
L220    2    0.24287    0.54060    0.31181  !   -0.08029    0.03400  C24
L221    2    0.25164    0.56867    0.34478  !    0.04421    0.02159  C24
L222    2    0.24287    0.54060    0.31181  !   -0.04421    0.03400  C24
L223    2    0.20324    0.54931    0.28108  !    0.05276    0.02809  C25
L224    2    0.16595    0.55750    0.25216  !   -0.05276    0.03322  C25
L225    2    0.11997    0.60336    0.25095  !    0.04114    0.02059  C25
L226    2    0.16595    0.55750    0.25216  !   -0.04114    0.03322  C25
L227    2    0.15895    0.53361    0.22275  !    0.03973    0.02609  C25
L228    2    0.16595    0.55750    0.25216  !   -0.03973    0.03322  C25
L229    2    0.14475    0.57864    0.25160  !    0.04612    0.02379  C26
L230    2    0.09689    0.62639    0.25035  !   -0.04612    0.03400  C26
L231    2    0.04527    0.63955    0.21722  !    0.08029    0.03759  C26
L232    2    0.09689    0.62639    0.25035  !   -0.08029    0.03400  C26
L233    2    0.10514    0.65643    0.28276  !    0.04421    0.02159  C26
L234    2    0.09689    0.62639    0.25035  !   -0.04421    0.03400  C26
L235    2    0.07531    0.70852    0.29988  !    0.05168    0.03938  C27
L236    2    0.11004    0.67426    0.30200  !   -0.05168    0.03310  C27
L237    2    0.10378    0.65149    0.27743  !    0.04911    0.02549  C27
L238    2    0.11004    0.67426    0.30200  !   -0.04911    0.03310  C27
L239    2    0.14922    0.66426    0.32937  !    0.04911    0.02549  C27
L240    2    0.11004    0.67426    0.30200  !   -0.04911    0.03310  C27
L241    2    0.19778    0.67224    0.37965  !    0.04952    0.05228  C28
L242    2    0.19230    0.65326    0.35946  !   -0.04952    0.03400  C28
L243    2    0.13834    0.66704    0.32177  !    0.04214    0.02459  C28
L244    2    0.19230    0.65326    0.35946  !   -0.04214    0.03400  C28
L245    2    0.23466    0.60870    0.36269  !    0.04214    0.02459  C28
L246    2    0.19230    0.65326    0.35946  !   -0.04214    0.03400  C28
L247    2    0.24689    0.55347    0.32693  !    0.04040    0.02269  C29
L248    2    0.25685    0.58536    0.36439  !   -0.04040    0.03370  C29
L249    2    0.21080    0.63381    0.36087  !    0.04040    0.02269  C29
L250    2    0.25685    0.58536    0.36439  !   -0.04040    0.03370  C29
L251    2    0.30221    0.55411    0.40727  !    0.04313    0.03779  C29
L252    2    0.25685    0.58536    0.36439  !   -0.04313    0.03370  C29
L253    2    0.27145    0.57530    0.37819  !    0.03940    0.02099  C30
L254    2    0.31824    0.54307    0.42242  !   -0.03940    0.03406  C30
L255    2    0.40874    0.56501    0.45656  !    0.04363    0.03179  C30
L256    2    0.31824    0.54307    0.42242  !   -0.04363    0.03406  C30
L257    2    0.36325    0.49761    0.39715  !    0.04363    0.03179  C30
L258    2    0.31824    0.54307    0.42242  !   -0.04363    0.03406  C30
L259    2    0.21061    0.52796    0.45446  !    0.04363    0.03179  C30
L260    2    0.31824    0.54307    0.42242  !   -0.04363    0.03406  C30
L261    2    0.12153    0.50895    0.45215  !    0.05259    0.03898  C31
L262    2    0.16850    0.52205    0.46699  !   -0.05259    0.03268  C31
L263    2    0.14200    0.54552    0.47811  !    0.05259    0.03898  C31
L264    2    0.16850    0.52205    0.46699  !   -0.05259    0.03268  C31
L265    2    0.18974    0.50434    0.48627  !    0.05259    0.03898  C31
L266    2    0.16850    0.52205    0.46699  !   -0.05259    0.03268  C31
L267    2    0.27037    0.53635    0.43667  !    0.04131    0.02729  C31
L268    2    0.16850    0.52205    0.46699  !   -0.04131    0.03268  C31
L269    2    0.12816    0.51080    0.45425  !    0.04089    0.04058  H31A
L270    2    0.08576    0.49898    0.44085  !   -0.04089    0.03513  H31A
L271    2    0.14574    0.54221    0.47654  !    0.04089    0.04058  H31B
L272    2    0.12182    0.56340    0.48657  !   -0.04089    0.03513  H31B
L273    2    0.18674    0.50684    0.48354  !    0.04089    0.04058  H31C
L274    2    0.20591    0.49086    0.50094  !   -0.04089    0.03513  H31C
L275    2    0.67826    0.59207    0.57072  !    0.03857    0.02439  C32
L276    2    0.67428    0.54394    0.54990  !   -0.03857    0.03400  C32
L277    2    0.73538    0.51663    0.56344  !    0.03434    0.07177  C32
L278    2    0.67428    0.54394    0.54990  !   -0.03434    0.03400  C32
L279    2    0.61339    0.53378    0.52120  !    0.06661    0.02269  C32
L280    2    0.67428    0.54394    0.54990  !   -0.06661    0.03400  C32
L281    2    0.67744    0.58219    0.56644  !    0.04853    0.02579  C33
L282    2    0.68010    0.61432    0.58034  !   -0.04853    0.03430  C33
L283    2    0.69769    0.63117    0.56433  !    0.04288    0.03379  C33
L284    2    0.68010    0.61432    0.58034  !   -0.04288    0.03430  C33
L285    2    0.71842    0.61412    0.59833  !    0.04288    0.03379  C33
L286    2    0.68010    0.61432    0.58034  !   -0.04288    0.03430  C33
L287    2    0.62606    0.62046    0.58823  !    0.04288    0.03379  C33
L288    2    0.68010    0.61432    0.58034  !   -0.04288    0.03430  C33
L289    2    0.69729    0.63079    0.56470  !    0.04089    0.04058  H33A
L290    2    0.71537    0.64810    0.54826  !   -0.04089    0.03513  H33A
L291    2    0.71754    0.61413    0.59792  !    0.04089    0.04058  H33B
L292    2    0.75691    0.61392    0.61639  !   -0.04089    0.03513  H33B
L293    2    0.62730    0.62032    0.58805  !    0.04089    0.04058  H33C
L294    2    0.57179    0.62663    0.59615  !   -0.04089    0.03513  H33C
L295    2    0.07042    0.71334    0.29958  !    0.04853    0.02579  C34
L296    2    0.03696    0.74635    0.29754  !   -0.04853    0.03430  C34
L297    2    0.01784    0.75351    0.31880  !    0.04288    0.03379  C34
L298    2    0.03696    0.74635    0.29754  !   -0.04288    0.03430  C34
L299    2   -0.00865    0.74615    0.28246  !    0.04288    0.03379  C34
L300    2    0.03696    0.74635    0.29754  !   -0.04288    0.03430  C34
L301    2    0.07832    0.76245    0.28993  !    0.04288    0.03379  C34
L302    2    0.03696    0.74635    0.29754  !   -0.04288    0.03430  C34
L303    2    0.01828    0.75335    0.31831  !    0.04089    0.04058  H34A
L304    2   -0.00136    0.76070    0.34015  !   -0.04089    0.03513  H34A
L305    2   -0.00760    0.74615    0.28280  !    0.04089    0.04058  H34B
L306    2   -0.05444    0.74594    0.26732  !   -0.04089    0.03513  H34B
L307    2    0.07737    0.76208    0.29011  !    0.04089    0.04058  H34C
L308    2    0.11986    0.77862    0.28229  !   -0.04089    0.03513  H34C
L309    2    0.10684    0.52279    0.16509  !    0.06213    0.03349  C35
L310    2    0.15238    0.51113    0.19508  !   -0.06213    0.03388  C35
L311    2    0.16269    0.54637    0.23845  !    0.03907    0.02539  C35
L312    2    0.15238    0.51113    0.19508  !   -0.03907    0.03388  C35
L313    2    0.20103    0.46552    0.19493  !    0.04753    0.03389  C35
L314    2    0.15238    0.51113    0.19508  !   -0.04753    0.03388  C35
L315    2    0.21059    0.42921    0.20876  !    0.04313    0.03978  C36
L316    2    0.22836    0.43989    0.19484  !   -0.04313    0.03274  C36
L317    2    0.27463    0.44149    0.19698  !    0.04313    0.03978  C36
L318    2    0.22836    0.43989    0.19484  !   -0.04313    0.03274  C36
L319    2    0.21908    0.43095    0.17872  !    0.04313    0.03978  C36
L320    2    0.22836    0.43989    0.19484  !   -0.04313    0.03274  C36
L321    2    0.17537    0.48957    0.19501  !    0.03575    0.02889  C36
L322    2    0.22836    0.43989    0.19484  !   -0.03575    0.03274  C36
L323    2    0.20630    0.42663    0.21211  !    0.04089    0.04058  H36A
L324    2    0.18310    0.41270    0.23028  !   -0.04089    0.03513  H36A
L325    2    0.28580    0.44187    0.19749  !    0.04089    0.04058  H36B
L326    2    0.34619    0.44395    0.20028  !   -0.04089    0.03513  H36B
L327    2    0.21684    0.42879    0.17483  !    0.04089    0.04058  H36C
L328    2    0.20473    0.41712    0.15380  !   -0.04089    0.03513  H36C
L329    2    0.28384    0.82689    0.19052  !    0.06910    0.03229  O1
L330    2    0.34601    0.81886    0.21117  !    0.06910    0.03229  O1
L331    2    0.32169    0.81024    0.19333  !   -0.13819    0.03334  O1
L332    2    0.64139    0.59862    0.18649  !    0.08063    0.03139  O4
L333    2    0.55164    0.58086    0.20079  !    0.08063    0.03139  O4
L334    2    0.58969    0.59751    0.19538  !   -0.16125    0.03280  O4
L335    2    0.84485    0.53417    0.37562  !    0.07864    0.03239  O5
L336    2    0.85990    0.49744    0.35986  !    0.07864    0.03239  O5
L337    2    0.84401    0.51772    0.36257  !   -0.15727    0.03328  O5
L338    2    0.76381    0.63514    0.43204  !    0.07167    0.03119  O6
L339    2    0.82726    0.64769    0.42017  !    0.07167    0.03119  O6
L340    2    0.79194    0.63512    0.41724  !   -0.14334    0.03340  O6
L341    2    0.52994    0.82362    0.30439  !    0.07167    0.03119  O7
L342    2    0.46825    0.81353    0.31938  !    0.07167    0.03119  O7
L343    2    0.49557    0.81022    0.30467  !   -0.14334    0.03340  O7
L344    2    0.45584    0.64828    0.50117  !    0.06910    0.03229  O8
L345    2    0.39423    0.65205    0.47923  !    0.06910    0.03229  O8
L346    2    0.42875    0.63558    0.48636  !   -0.13819    0.03334  O8
L347    2    0.26511    0.46145    0.32986  !    0.08063    0.03139  O11
L348    2    0.35633    0.47412    0.31258  !    0.08063    0.03139  O11
L349    2    0.31104    0.47465    0.32591  !   -0.16125    0.03280  O11
L350    2    0.05940    0.55032    0.14872  !    0.07864    0.03239  O12
L351    2    0.07892    0.51454    0.13185  !    0.07864    0.03239  O12
L352    2    0.07712    0.53040    0.14552  !   -0.15727    0.03328  O12
L353    2    0.03198    0.66389    0.18849  !    0.07167    0.03119  O13
L354    2   -0.03232    0.65172    0.19999  !    0.07167    0.03119  O13
L355    2    0.01254    0.64790    0.19620  !   -0.14334    0.03340  O13
L356    2    0.16350    0.70243    0.41625  !    0.07167    0.03119  O14
L357    2    0.22150    0.71673    0.40197  !    0.07167    0.03119  O14
L358    2    0.20567    0.69957    0.40872  !   -0.14334    0.03340  O14


     d12       A        B1       B2       r     molecule  atom1 atom2

    1.325    0.054    0.029    0.034    0.813   MV02_a.res in P2(1)  C23 C22
    1.325    0.048    0.029    0.034    0.725   MV02_a.res in P2(1)  C22 C23
    1.335    0.054    0.029    0.034    0.820   MV02_a.res in P2(1)  C5 C4
    1.335    0.048    0.029    0.034    0.731   MV02_a.res in P2(1)  C4 C5
    1.373    0.040    0.023    0.034    0.978   MV02_a.res in P2(1)  C29 C24
    1.373    0.044    0.022    0.034    0.861   MV02_a.res in P2(1)  C24 C29
    1.373    0.040    0.023    0.034    0.976   MV02_a.res in P2(1)  C11 C6
    1.373    0.044    0.022    0.034    0.860   MV02_a.res in P2(1)  C6 C11
    1.396    0.049    0.025    0.033    0.664   MV02_a.res in P2(1)  C27 C26
    1.396    0.044    0.022    0.034    0.876   MV02_a.res in P2(1)  C26 C27
    1.399    0.040    0.023    0.034    0.998   MV02_a.res in P2(1)  C29 C28
    1.399    0.042    0.025    0.034    0.918   MV02_a.res in P2(1)  C28 C29
    1.399    0.040    0.023    0.034    0.999   MV02_a.res in P2(1)  C11 C10
    1.399    0.050    0.026    0.033    0.781   MV02_a.res in P2(1)  C10 C11
    1.400    0.040    0.023    0.034    0.996   MV02_a.res in P2(1)  C9 C8
    1.400    0.044    0.022    0.034    0.876   MV02_a.res in P2(1)  C8 C9
    1.400    0.053    0.028    0.033    0.679   MV02_a.res in P2(1)  C25 C24
    1.400    0.046    0.024    0.034    0.974   MV02_a.res in P2(1)  C24 C25
    1.401    0.053    0.028    0.033    0.679   MV02_a.res in P2(1)  C7 C6
    1.401    0.046    0.024    0.034    0.973   MV02_a.res in P2(1)  C6 C7
    1.402    0.050    0.026    0.033    0.781   MV02_a.res in P2(1)  C10 C9
    1.402    0.040    0.023    0.034    0.999   MV02_a.res in P2(1)  C9 C10
    1.402    0.042    0.025    0.034    0.920   MV02_a.res in P2(1)  C28 C27
    1.402    0.049    0.025    0.033    0.668   MV02_a.res in P2(1)  C27 C28
    1.426    0.046    0.024    0.034    0.990   MV02_a.res in P2(1)  C8 C7
    1.426    0.041    0.021    0.033    0.950   MV02_a.res in P2(1)  C7 C8
    1.427    0.046    0.024    0.034    0.989   MV02_a.res in P2(1)  C26 C25
    1.427    0.041    0.021    0.033    0.950   MV02_a.res in P2(1)  C25 C26
    1.430    0.067    0.023    0.034    0.787   MV02_a.res in P2(1)  C32 C20
    1.430    0.041    0.021    0.033    0.951   MV02_a.res in P2(1)  C20 C32
    1.432    0.040    0.026    0.033    0.737   MV02_a.res in P2(1)  C2 C1
    1.438    0.067    0.023    0.034    0.792   MV02_a.res in P2(1)  C21 C20
    1.438    0.053    0.028    0.033    0.696   MV02_a.res in P2(1)  C20 C21
    1.438    0.043    0.026    0.034    0.998   MV02_a.res in P2(1)  C4 C3
    1.438    0.039    0.024    0.034    0.984   MV02_a.res in P2(1)  C3 C4
    1.440    0.067    0.023    0.034    0.793   MV02_a.res in P2(1)  C3 C2
    1.440    0.053    0.028    0.033    0.696   MV02_a.res in P2(1)  C2 C3
    1.441    0.067    0.023    0.034    0.793   MV02_a.res in P2(1)  C14 C2
    1.441    0.041    0.021    0.033    0.959   MV02_a.res in P2(1)  C2 C14
    1.444    0.040    0.026    0.033    0.743   MV02_a.res in P2(1)  C20 C19
    1.445    0.039    0.024    0.034    0.989   MV02_a.res in P2(1)  C21 C22
    1.455    0.040    0.026    0.033    0.748   MV02_a.res in P2(1)  C7 C17
    1.463    0.040    0.026    0.033    0.754   MV02_a.res in P2(1)  C25 C35
    1.478    0.049    0.026    0.034    0.675   MV02_a.res in P2(1)  C33 C32
    1.482    0.049    0.026    0.034    0.677   MV02_a.res in P2(1)  C15 C14
    1.490    0.048    0.034    0.034    0.954   MV02_a.res in P2(1)  C35 C36
    1.493    0.044    0.033    0.033    0.777   MV02_a.res in P2(1)  C23 C30
    1.494    0.044    0.033    0.033    0.778   MV02_a.res in P2(1)  C5 C12
    1.496    0.048    0.034    0.034    0.959   MV02_a.res in P2(1)  C17 C18
    1.498    0.049    0.026    0.034    0.686   MV02_a.res in P2(1)  C34 C27
    1.498    0.052    0.039    0.033    0.712   MV02_a.res in P2(1)  C27 C34
    1.504    0.049    0.026    0.034    0.689   MV02_a.res in P2(1)  C16 C9
    1.521    0.048    0.034    0.034    0.975   MV02_a.res in P2(1)  C1 C12
    1.522    0.048    0.034    0.034    0.975   MV02_a.res in P2(1)  C19 C30

    0.930    0.046    0.048    0.033    0.416   MV02_a.res in P2(1)  H22 C22
    0.930    0.046    0.048    0.033    0.416   MV02_a.res in P2(1)  H4 C4
    0.960    0.041    0.041    0.035    0.492   MV02_a.res in P2(1)  H33A C33
    0.960    0.041    0.041    0.035    0.492   MV02_a.res in P2(1)  H16B C16
    0.960    0.041    0.041    0.035    0.492   MV02_a.res in P2(1)  H16A C16
    0.960    0.041    0.041    0.035    0.492   MV02_a.res in P2(1)  H16C C16
    0.960    0.041    0.041    0.035    0.492   MV02_a.res in P2(1)  H15C C15
    0.960    0.041    0.041    0.035    0.492   MV02_a.res in P2(1)  H15A C15
    0.960    0.041    0.041    0.035    0.492   MV02_a.res in P2(1)  H13B C13
    0.960    0.041    0.041    0.035    0.492   MV02_a.res in P2(1)  H13A C13
    0.960    0.041    0.041    0.035    0.492   MV02_a.res in P2(1)  H36A C36
    0.960    0.041    0.041    0.035    0.492   MV02_a.res in P2(1)  H33C C33
    0.960    0.041    0.041    0.035    0.492   MV02_a.res in P2(1)  H18A C18
    0.960    0.041    0.041    0.035    0.492   MV02_a.res in P2(1)  H15B C15
    0.960    0.041    0.041    0.035    0.492   MV02_a.res in P2(1)  H36C C36
    0.960    0.041    0.041    0.035    0.492   MV02_a.res in P2(1)  H34B C34
    0.960    0.041    0.041    0.035    0.492   MV02_a.res in P2(1)  H33B C33
    0.960    0.041    0.041    0.035    0.492   MV02_a.res in P2(1)  H31A C31
    0.960    0.041    0.041    0.035    0.492   MV02_a.res in P2(1)  H36B C36
    0.960    0.041    0.041    0.035    0.492   MV02_a.res in P2(1)  H34C C34
    0.960    0.041    0.041    0.035    0.492   MV02_a.res in P2(1)  H34A C34
    0.960    0.041    0.041    0.035    0.492   MV02_a.res in P2(1)  H13C C13
    0.960    0.041    0.041    0.035    0.492   MV02_a.res in P2(1)  H18B C18
    0.960    0.041    0.041    0.035    0.492   MV02_a.res in P2(1)  H31C C31
    0.960    0.041    0.041    0.035    0.492   MV02_a.res in P2(1)  H18C C18
    0.960    0.041    0.041    0.035    0.492   MV02_a.res in P2(1)  H31B C31

    1.232    0.027    0.019    0.033    0.723   MV02_a.res in P2(1)  O8 C19
    1.233    0.018    0.014    0.033    0.739   MV02_a.res in P2(1)  O12 C35
    1.239    0.027    0.019    0.033    0.727   MV02_a.res in P2(1)  O1 C1
    1.244    0.018    0.014    0.033    0.745   MV02_a.res in P2(1)  O5 C17
    1.340    0.041    0.026    0.033    0.620   MV02_a.res in P2(1)  O14 C28
    1.343    0.041    0.026    0.033    0.621   MV02_a.res in P2(1)  O7 C10
    1.347    0.041    0.026    0.033    0.622   MV02_a.res in P2(1)  O6 C8
    1.358    0.041    0.026    0.033    0.627   MV02_a.res in P2(1)  O13 C26
    1.359    0.018    0.030    0.033    0.624   MV02_a.res in P2(1)  O4 C5
    1.372    0.018    0.030    0.033    0.630   MV02_a.res in P2(1)  O11 C23
    1.402    0.037    0.024    0.033    0.642   MV02_a.res in P2(1)  O11 C24
    1.405    0.037    0.024    0.033    0.645   MV02_a.res in P2(1)  O4 C6

    0.930    0.059    0.039    0.034    0.304   MV02_a.res in P2(1)  C22 H22
    0.930    0.059    0.039    0.034    0.304   MV02_a.res in P2(1)  C4 H4
    0.960    0.043    0.034    0.034    0.479   MV02_a.res in P2(1)  C33 H33A
    0.960    0.043    0.034    0.034    0.479   MV02_a.res in P2(1)  C16 H16B
    0.960    0.043    0.034    0.034    0.479   MV02_a.res in P2(1)  C16 H16A
    0.960    0.043    0.034    0.034    0.479   MV02_a.res in P2(1)  C16 H16C
    0.960    0.043    0.034    0.034    0.479   MV02_a.res in P2(1)  C15 H15C
    0.960    0.043    0.034    0.034    0.479   MV02_a.res in P2(1)  C15 H15A
    0.960    0.053    0.039    0.033    0.545   MV02_a.res in P2(1)  C13 H13B
    0.960    0.053    0.039    0.033    0.545   MV02_a.res in P2(1)  C13 H13A
    0.960    0.043    0.040    0.033    0.377   MV02_a.res in P2(1)  C36 H36A
    0.960    0.043    0.034    0.034    0.479   MV02_a.res in P2(1)  C33 H33C
    0.960    0.043    0.040    0.033    0.377   MV02_a.res in P2(1)  C18 H18A
    0.960    0.043    0.034    0.034    0.479   MV02_a.res in P2(1)  C15 H15B
    0.960    0.043    0.040    0.033    0.377   MV02_a.res in P2(1)  C36 H36C
    0.960    0.043    0.034    0.034    0.479   MV02_a.res in P2(1)  C34 H34B
    0.960    0.043    0.034    0.034    0.479   MV02_a.res in P2(1)  C33 H33B
    0.960    0.053    0.039    0.033    0.545   MV02_a.res in P2(1)  C31 H31A
    0.960    0.043    0.040    0.033    0.377   MV02_a.res in P2(1)  C36 H36B
    0.960    0.043    0.034    0.034    0.479   MV02_a.res in P2(1)  C34 H34C
    0.960    0.043    0.034    0.034    0.479   MV02_a.res in P2(1)  C34 H34A
    0.960    0.053    0.039    0.033    0.545   MV02_a.res in P2(1)  C13 H13C
    0.960    0.043    0.040    0.033    0.377   MV02_a.res in P2(1)  C18 H18B
    0.960    0.053    0.039    0.033    0.545   MV02_a.res in P2(1)  C31 H31C
    0.960    0.043    0.040    0.033    0.377   MV02_a.res in P2(1)  C18 H18C
    0.960    0.053    0.039    0.033    0.545   MV02_a.res in P2(1)  C31 H31B

    0.880    0.040    0.030    0.033    0.277   MV02_a.res in P2(1)  O14 H14
    0.971    0.040    0.030    0.033    0.298   MV02_a.res in P2(1)  O7 H7
    1.028    0.040    0.030    0.033    0.307   MV02_a.res in P2(1)  O6 H6
    1.095    0.040    0.030    0.033    0.327   MV02_a.res in P2(1)  O13 H13

    1.232    0.062    0.033    0.034    0.746   MV02_a.res in P2(1)  C19 O8
    1.233    0.062    0.033    0.034    0.746   MV02_a.res in P2(1)  C35 O12
    1.239    0.062    0.033    0.034    0.750   MV02_a.res in P2(1)  C1 O1
    1.244    0.062    0.033    0.034    0.752   MV02_a.res in P2(1)  C17 O5
    1.269    0.034    0.072    0.034    0.764   MV02_a.res in P2(1)  C14 O2
    1.275    0.034    0.072    0.034    0.768   MV02_a.res in P2(1)  C32 O9
    1.282    0.034    0.072    0.034    0.771   MV02_a.res in P2(1)  C21 O10
    1.285    0.034    0.072    0.034    0.774   MV02_a.res in P2(1)  C3 O3
    1.340    0.050    0.052    0.034    0.549   MV02_a.res in P2(1)  C28 O14
    1.343    0.043    0.059    0.033    0.815   MV02_a.res in P2(1)  C10 O7
    1.347    0.080    0.038    0.034    0.825   MV02_a.res in P2(1)  C8 O6
    1.358    0.080    0.038    0.034    0.831   MV02_a.res in P2(1)  C26 O13
    1.359    0.070    0.039    0.033    0.819   MV02_a.res in P2(1)  C5 O4
    1.372    0.070    0.039    0.033    0.826   MV02_a.res in P2(1)  C23 O11
    1.402    0.080    0.038    0.034    0.856   MV02_a.res in P2(1)  C24 O11
    1.405    0.080    0.038    0.034    0.860   MV02_a.res in P2(1)  C6 O4

    0.880    0.106    0.071    0.034    0.274   MV02_a.res in P2(1)  H14 O14
    0.971    0.088    0.056    0.034    0.396   MV02_a.res in P2(1)  H7 O7
    1.028    0.088    0.056    0.034    0.408   MV02_a.res in P2(1)  H6 O6
    1.095    0.110    0.056    0.034    0.357   MV02_a.res in P2(1)  H13 O13

    1.432    0.039    0.025    0.034    1.088   MV02_a.res in P2(1)  C1 C2
    1.444    0.039    0.025    0.034    1.096   MV02_a.res in P2(1)  C19 C20
    1.445    0.043    0.026    0.034    1.004   MV02_a.res in P2(1)  C22 C21
    1.455    0.039    0.025    0.034    1.104   MV02_a.res in P2(1)  C17 C7
    1.463    0.039    0.025    0.034    1.112   MV02_a.res in P2(1)  C35 C25
    1.478    0.039    0.024    0.034    1.011   MV02_a.res in P2(1)  C32 C33
    1.482    0.039    0.024    0.034    1.014   MV02_a.res in P2(1)  C14 C15
    1.490    0.036    0.029    0.033    1.039   MV02_a.res in P2(1)  C36 C35
    1.493    0.044    0.032    0.034    1.071   MV02_a.res in P2(1)  C30 C23
    1.494    0.044    0.032    0.034    1.072   MV02_a.res in P2(1)  C12 C5
    1.496    0.036    0.029    0.033    1.045   MV02_a.res in P2(1)  C18 C17
    1.504    0.043    0.038    0.034    1.116   MV02_a.res in P2(1)  C9 C16
    1.513    0.039    0.021    0.034    1.153   MV02_a.res in P2(1)  C30 C29
    1.513    0.043    0.038    0.034    1.118   MV02_a.res in P2(1)  C29 C30
    1.515    0.039    0.021    0.034    1.155   MV02_a.res in P2(1)  C12 C11
    1.515    0.043    0.038    0.034    1.119   MV02_a.res in P2(1)  C11 C12
    1.521    0.044    0.032    0.034    1.090   MV02_a.res in P2(1)  C12 C1
    1.522    0.044    0.032    0.034    1.091   MV02_a.res in P2(1)  C30 C19
    1.562    0.041    0.027    0.033    1.063   MV02_a.res in P2(1)  C31 C30
    1.562    0.044    0.032    0.034    1.123   MV02_a.res in P2(1)  C30 C31
    1.566    0.041    0.027    0.033    1.065   MV02_a.res in P2(1)  C13 C12
    1.566    0.044    0.032    0.034    1.124   MV02_a.res in P2(1)  C12 C13


REM  MV02_a.res in P2(1)2(1)2(1)
REM wR2 = 0.075232, GooF = S = 0.96077, Restrained GooF = 0.96077 for all data
REM R1 = 0.026711 for 6273 Fo > 4sig(Fo) and 0.028647 for all 6638 data
REM 485 parameters refined using 0 restraints

END

WGHT      0.0496      0.1490

REM Instructions for potential hydrogen bonds
HTAB O2 O3
HTAB O3 O2
HTAB O6 O5
HTAB O7 O1
HTAB O9 O10
HTAB O10 O9
HTAB O12 O13
HTAB O13 O12
HTAB O14 O8
EQIV $1 -x+1, y-1/2, -z+1/2
HTAB C22 O1_$1

REM Highest difference peak  0.167,  deepest hole -0.109,  1-sigma level  0.027
Q1    1   0.6987  0.7343  0.4632  11.00000  0.05    0.17
Q2    1   0.1958  0.5629  0.3420  11.00000  0.05    0.15
Q3    1   0.5293  0.7153  0.2147  11.00000  0.05    0.13
Q4    1   0.1882  0.6045  0.3651  11.00000  0.05    0.12
Q5    1   0.4145  0.6245  0.1460  11.00000  0.05    0.12
Q6    1   0.2925  0.5651  0.4006  11.00000  0.05    0.12
Q7    1   0.5634  0.7205  0.3425  11.00000  0.05    0.11
Q8    1   0.0187  0.7432  0.0661  11.00000  0.05    0.11
Q9    1   0.0482  0.7649  0.2492  11.00000  0.05    0.11
Q10   1   0.6208  0.6766  0.2490  11.00000  0.05    0.10
Q11   1   0.2981  0.4223  0.2329  11.00000  0.05    0.10
Q12   1   0.6576  0.5402  0.5059  11.00000  0.05    0.10
Q13   1   0.2814  0.5798  0.3291  11.00000  0.05    0.10
Q14   1   0.6334  0.6559  0.2610  11.00000  0.05    0.10
Q15   1   0.6773  0.6264  0.2740  11.00000  0.05    0.10
Q16   1   0.6477  0.7372  0.3259  11.00000  0.05    0.10
Q17   1   0.7160  0.8177  0.4139  11.00000  0.05    0.10
Q18   1   0.5594  0.7203  0.2705  11.00000  0.05    0.10
Q19   1   0.1638  0.6315  0.0491  11.00000  0.05    0.10
Q20   1   0.7068  0.7040  0.3576  11.00000  0.05    0.10
;
_shelx_res_checksum                     95652

_shelx_hkl_file                         
;
  -1   0   0    2.60    0.60
   1   0   0   -0.40    0.40
   1   0   0    1.70    0.50
   1   0   0    0.50    0.50
  -1   0   0    0.20    0.40
  -1   0   0    0.80    1.40
  -2   0   0 3429.26  135.09
  -2   0   0 3447.76  135.09
  -3   0   0    0.60    0.90
   3   0   0   -1.80    3.50
   3   0   0   -5.70    3.00
   3   0   0    0.50    0.90
   3   0   0   -1.10    0.80
  -3   0   0    0.00    0.90
   3   0   0    2.20    3.70
   3   0   0   -0.90    0.90
  -4   0   0  297.87   13.30
  -4   0   0  312.57   13.60
   4   0   0  297.67   13.60
   4   0   0  321.87   24.90
   4   0   0  282.97   23.60
   4   0   0  315.17   13.90
   5   0   0   -0.80    0.90
   5   0   0   -0.40    1.30
   5   0   0    1.70    6.90
  -5   0   0    0.20    1.30
   5   0   0   -0.30    1.30
   5   0   0  -13.60    6.80
   5   0   0    1.70    1.50
  -5   0   0    0.40    1.40
   5   0   0   -0.50    6.90
   6   0   0   52.89   16.70
  -6   0   0   48.30    3.40
   6   0   0   44.70    3.40
  -6   0   0   33.50    5.20
   6   0   0   50.59    5.80
   6   0   0   52.99    3.60
  -6   0   0   44.20    2.80
  -6   0   0   35.50    5.00
   6   0   0   47.10    5.50
   6   0   0   61.59    6.30
  -7   0   0   -0.30    0.90
   7   0   0    0.30    1.20
   7   0   0    0.20    1.00
  -7   0   0    0.80    1.10
   7   0   0   -1.40    1.90
   7   0   0    1.50    2.20
   8   0   0   42.50    3.40
   8   0   0   40.00    3.20
  -8   0   0   48.00    3.50
   8   0   0   28.90    6.70
  -8   0   0   47.80    3.40
  -9   0   0   -1.10    1.20
   9   0   0   -0.80    0.80
   9   0   0   -0.70    0.90
  10   0   0    1.20    0.80
   0   1   0    0.70    0.20
   0  -1   0    0.30    0.20
   0  -1   0    0.10    0.10
   0   1   0    0.60    0.20
   0  -1   0    0.00    0.10
   0  -1   0    0.30    0.20
   0   1   0    0.30    0.20
   1   1   0   60.09    2.90
   1  -1   0   63.39    2.80
   1   1   0   56.59    2.80
   1  -1   0   62.69    2.90
  -1  -1   0   63.69    2.80
  -1  -1   0   62.59    2.80
  -1   1   0   64.49    2.80
   1   1   0   57.29    2.80
  -1   1   0   59.99    2.70
   1  -1   0   58.99    2.90
  -2  -1   0 6015.60  233.08
   2  -1   0 5978.40  234.08
  -2  -1   0 6183.08  233.48
   2  -1   0 6025.40  233.48
  -2  -1   0 6216.68  233.68
   3  -1   0  171.08    8.20
   3  -1   0  167.78    8.10
  -3  -1   0  191.58   15.60
  -3   1   0  172.88    8.00
  -3  -1   0  204.18   15.90
  -3  -1   0  183.88    8.00
   3   1   0  169.98    8.10
   3   1   0  172.28    8.10
   3  -1   0  186.98   19.30
  -3  -1   0  207.98   15.90
   3   1   0  170.88    8.20
   3  -1   0  204.98   16.20
   3  -1   0  174.68   17.70
  -3  -1   0  175.98    8.10
   3  -1   0  170.68    8.00
  -3   1   0  167.88    7.80
   4   1   0  222.88   25.20
   4   1   0  227.58   25.00
   4  -1   0  248.68   11.70
   4   1   0  261.97   11.70
  -4   1   0  264.77   11.70
   4   1   0  256.47   26.00
  -4  -1   0  255.17   11.50
   4  -1   0  251.07   11.70
   4  -1   0  290.07   29.80
   4  -1   0  280.27   27.70
   4  -1   0  254.87   11.90
   4   1   0  249.18   11.90
   4  -1   0  255.27   26.00
  -4  -1   0  255.97   11.70
  -4   1   0  255.87   11.40
   4   1   0  242.58   11.70
   5   1   0    1.30    1.10
   5  -1   0   -6.50    7.90
  -5  -1   0    3.90    1.90
   5  -1   0    1.50    1.50
  -5   1   0   -0.20    1.40
  -5  -1   0    1.00    0.90
   5  -1   0    9.10    9.20
  -5  -1   0    0.00    1.60
   5   1   0    1.50    7.50
   5   1   0   10.30    8.60
   5   1   0    2.20    1.60
   5   1   0    0.80    1.50
   5  -1   0   -0.20    1.40
   5   1   0    1.60    1.50
   5   1   0   -9.70    6.00
   5  -1   0    1.80    1.20
  -5   1   0    0.10    1.50
   5  -1   0    5.20    8.40
   5  -1   0    2.10    1.50
   6  -1   0    3.70    2.10
   6   1   0   11.40    2.90
   6   1   0    3.80    1.40
   6   1   0    2.70    2.30
   6  -1   0    5.20    1.60
   6   1   0    7.30    1.70
   6  -1   0    6.40    2.30
   6   1   0   -9.40   11.70
   6   1   0   34.80   14.60
  -6  -1   0    1.70    2.40
  -6  -1   0    3.10    3.00
  -6  -1   0    4.70    1.20
   6  -1   0    2.50   14.30
  -6  -1   0    7.20    1.60
   6  -1   0    3.80    1.30
  -6   1   0    6.00    1.20
  -6   1   0    5.00    1.40
   6   1   0    6.40    2.50
   6   1   0    2.20   13.90
  -7  -1   0    0.10    0.90
  -7   1   0   -0.80    0.90
   7   1   0    3.10    2.30
   7  -1   0    0.20    2.00
   7   1   0   -0.50    1.00
  -7  -1   0   -1.20    1.00
   7  -1   0   -0.80    1.10
   7  -1   0   -0.20    1.10
   7   1   0   -0.10    2.00
   7  -1   0   -0.70    2.00
   7   1   0    1.40    1.30
  -8  -1   0    5.50    1.40
  -8   1   0    6.00    1.50
  -8   1   0    8.40    1.70
   8  -1   0    5.30    1.40
   8  -1   0    9.00    1.90
   8   1   0    4.60    1.30
   8   1   0   10.80    2.00
   9   1   0    1.00    1.00
  -9   1   0    0.30    1.40
  -9  -1   0    2.00    0.90
   9  -1   0    1.80    1.20
   9   1   0    0.00    0.80
   9  -1   0    0.20    0.90
  10  -1   0   12.70    1.30
  10   1   0   13.10    1.50
 -10  -1   0   12.30    1.20
   0   2   0  147.09    5.60
   0  -2   0  132.19    5.60
   0  -2   0  136.29    5.60
   0   2   0  142.19    5.60
   0  -2   0  152.18    5.60
  -1   2   0  180.68    7.50
   1   2   0  185.88    7.60
   1  -2   0  188.78    7.60
   1   2   0  193.88    7.60
   1  -2   0  183.08    7.50
  -1  -2   0  186.58    7.50
  -1   2   0  184.58    7.40
   1  -2   0  179.98    7.50
  -1  -2   0  190.78    7.50
   1   2   0  186.98    7.60
   2  -2   0 4827.62  194.28
  -2  -2   0 5284.87  194.88
  -2  -2   0 5281.47  196.88
  -2  -2   0 4685.53  195.98
   3   2   0  367.46   15.90
   3  -2   0  387.66   15.70
   3  -2   0  410.26   25.70
  -3   2   0  377.66   15.50
   3  -2   0  420.66   25.50
  -3  -2   0  387.16   15.60
   3   2   0  370.96   15.80
  -3  -2   0  380.36   24.20
  -3  -2   0  382.96   24.40
   3  -2   0  368.66   15.70
  -3  -2   0  375.76   15.70
  -3  -2   0  379.46   24.40
  -3   2   0  383.86   15.70
   3  -2   0  371.46   15.80
   3   2   0  372.46   15.70
  -4   2   0   38.50    3.70
   4  -2   0   53.29   11.60
   4   2   0   40.60    4.00
   4  -2   0   36.10    3.80
  -4  -2   0   39.30    4.30
   4   2   0   36.10    3.70
   4  -2   0   40.00    3.80
   4  -2   0   41.60    4.00
  -4   2   0   34.40    3.30
   4  -2   0   53.69   11.70
   4  -2   0   42.10   10.90
   4   2   0   41.50    3.90
  -5  -2   0  391.16   18.80
  -5  -2   0  433.56   18.70
   5  -2   0  404.46   18.90
   5   2   0  408.06   18.80
   5   2   0  450.05   35.90
   5  -2   0  440.46   34.60
  -5   2   0  425.26   20.50
   5  -2   0  439.66   19.00
   5   2   0  439.56   34.50
   5  -2   0  416.36   19.20
   5  -2   0  457.45   36.40
   5  -2   0  440.96   35.70
   5   2   0  432.46   17.20
  -5   2   0  420.66   17.10
  -5  -2   0  425.26   16.70
   5   2   0  402.56   18.90
   5  -2   0  456.35   17.30
   5   2   0  390.26   38.90
   5   2   0  445.66   19.40
  -6   2   0   93.89    5.10
   6   2   0   97.59    5.20
   6   2   0   92.39    6.90
  -6  -2   0   92.29    7.30
  -6  -2   0   93.69    5.20
   6  -2   0   85.89    6.90
   6   2   0  121.29   23.90
   6   2   0  109.39   24.40
   6  -2   0   88.39    5.10
   6   2   0  105.69   23.00
  -6  -2   0   96.29    6.90
   6  -2   0   89.99    6.80
  -6  -2   0   95.59    4.60
   6   2   0   87.99    5.10
   6  -2   0  104.69    5.40
  -6   2   0   92.99    4.40
   6   2   0   97.79    7.30
   6   2   0   94.79    7.20
   6  -2   0   94.19    7.10
   7   2   0   62.19    4.10
   7  -2   0   62.29    4.10
   7   2   0   60.89    4.10
  -7   2   0   60.49    4.10
   7  -2   0   62.29    4.20
  -7  -2   0   58.39    4.00
   7  -2   0   87.79    8.20
   7   2   0   75.89    7.70
   7   2   0   75.19    7.30
  -7  -2   0   62.79    3.30
   7  -2   0   62.09    6.90
  -7   2   0   56.89    3.90
   8  -2   0   17.10    2.20
   8  -2   0   14.40    2.00
  -8   2   0   14.60    2.00
   8   2   0   15.20    2.10
   8   2   0   19.90    2.30
  -8  -2   0   14.80    2.10
   9   2   0    6.90    1.20
   9   2   0    9.00    1.50
  -9  -2   0    8.70    1.40
  -9   2   0    8.20    1.50
   9  -2   0    9.80    1.40
   9  -2   0    6.30    1.40
  10   2   0   -0.10    0.70
  10   2   0    0.60    0.70
  10   2   0   -0.20    0.70
 -10  -2   0    1.40    0.70
   0  -3   0    0.10    0.50
   0   3   0    1.10    0.50
   0  -3   0    0.00    0.40
   0  -3   0   -0.60    0.40
   0   3   0    0.40    0.40
   1  -3   0    4.00    0.90
  -1  -3   0    4.40    0.80
  -1   3   0    3.30    0.70
   1   3   0    3.60    0.90
   1  -3   0    2.90    0.80
   1  -3   0    3.70    0.80
  -1  -3   0    2.60    0.70
   1   3   0    3.80    0.90
   1   3   0    3.40    0.80
  -1   3   0    3.10    0.70
   2  -3   0  417.46   17.40
  -2   3   0  446.36   17.20
   2  -3   0  433.86   17.50
  -2  -3   0  438.26   26.00
   2   3   0  456.95   17.60
   2   3   0  435.26   17.50
  -2   3   0  450.85   17.30
  -2  -3   0  386.66   23.60
   2   3   0  410.06   17.40
  -2  -3   0  437.96   17.50
   2  -3   0  445.16   17.40
  -2  -3   0  441.46   17.30
   2  -3   0  514.15   25.30
  -3  -3   0  280.57   12.00
  -3  -3   0  319.87   21.90
  -3  -3   0  307.27   21.40
   3  -3   0  273.67   12.00
  -3  -3   0  266.87   19.90
   3   3   0  276.67   12.10
   3  -3   0  259.87   12.00
   3  -3   0  306.97   23.80
   3  -3   0  309.47   21.10
  -3   3   0  280.17   11.80
   3  -3   0  304.77   21.40
  -3  -3   0  273.77   12.10
   3   3   0  277.27   12.30
  -4  -3   0  327.47   14.20
  -4  -3   0  323.17   25.50
  -4  -3   0  303.77   32.20
   4  -3   0  314.77   25.30
  -4   3   0  314.87   13.80
   4   3   0  308.67   14.00
   4   3   0  327.87   14.40
   4   3   0  298.77   14.00
   4  -3   0  319.07   14.10
  -4  -3   0  317.87   30.00
   4  -3   0  353.86   27.00
  -4  -3   0  305.27   13.80
  -4   3   0  316.47   13.70
   4  -3   0  302.27   14.00
   4  -3   0  302.87   14.20
   4  -3   0  345.97   27.30
   5   3   0  400.16   38.30
   5  -3   0  343.47   16.10
   5  -3   0  330.77   15.80
   5   3   0  350.96   14.20
   5   3   0  327.37   15.60
   5  -3   0  344.37   14.10
   5   3   0  332.77   16.00
  -5   3   0  330.57   15.50
  -5   3   0  358.06   14.00
  -5  -3   0  323.37   13.50
  -5   3   0  342.77   15.30
   5  -3   0  401.76   38.50
  -5  -3   0  326.07   15.50
   5   3   0  328.87   14.00
   5   3   0  392.16   41.00
   5   3   0  342.07   15.90
   5   3   0  434.56   50.89
  -5  -3   0  337.67   15.90
   5  -3   0  351.86   15.80
   6   3   0   78.79    4.70
   6  -3   0   86.39    6.70
   6  -3   0   76.59    4.70
  -6  -3   0  102.29   12.10
  -6  -3   0   90.69    4.30
   6   3   0   87.89    6.90
   6   3   0   84.59    6.60
  -6   3   0   78.89    3.90
  -6  -3   0   89.69    4.90
   6   3   0   90.39    4.90
   6  -3   0   88.29    6.70
   6   3   0   47.80   17.60
   6   3   0   93.89   22.80
   6  -3   0   78.19    4.70
   6   3   0  100.49   22.00
  -6   3   0   76.09    4.50
   6  -3   0   86.69    6.70
  -7  -3   0   91.09    4.60
  -7   3   0   97.99    5.30
   7  -3   0   92.99    7.80
   7  -3   0   82.99    8.20
  -7  -3   0   91.79    5.30
   7   3   0   96.79    5.50
  -7   3   0  105.79    5.50
   7   3   0   70.59   39.90
   7   3   0  101.89    7.80
   7  -3   0  100.39    5.50
   7   3   0   96.79    7.90
   7  -3   0   99.49    5.50
   7   3   0   96.39    5.40
  -8   3   0   16.30    2.20
   8  -3   0   11.60    1.80
   8  -3   0   20.30    2.50
  -8  -3   0   16.90    2.20
   8   3   0   17.80    2.20
   8   3   0   20.00    2.50
  -9  -3   0    2.20    1.10
   9  -3   0    2.00    1.00
   9  -3   0    1.30    0.80
   9   3   0    1.50    1.00
   9   3   0    1.50    0.90
  -9   3   0    1.70    1.00
  10   3   0    4.70    1.20
 -10  -3   0    4.60    1.10
  10   3   0    3.40    1.00
  -1   4   0  214.98    8.40
   1  -4   0  196.58    8.60
   1   4   0  207.18    8.60
   1   4   0  199.08    8.60
  -1  -4   0  201.98    8.60
  -1  -4   0  219.18    8.60
  -1   4   0  218.18    8.50
   1  -4   0  207.88    8.50
   1   4   0  206.38    8.50
   1  -4   0  187.88    8.50
   2  -4   0  366.36   15.80
  -2  -4   0  394.26   23.00
   2   4   0  402.76   16.20
  -2   4   0  409.46   15.70
   2  -4   0  360.26   15.80
   2   4   0  374.66   15.80
   2  -4   0  367.66   15.70
  -2  -4   0  382.66   15.70
  -2  -4   0  397.06   15.80
   2  -4   0  394.26   23.00
   2   4   0  391.96   15.90
  -2  -4   0  400.46   23.60
  -2   4   0  443.96   15.70
  -3  -4   0   45.20    3.40
   3  -4   0   46.40    3.50
  -3  -4   0   42.80    9.20
   3  -4   0   52.79   10.60
   3   4   0   45.50    3.30
   3   4   0   47.70    3.60
   3  -4   0   58.29   10.80
  -3   4   0   47.70    3.20
  -3   4   0   46.50    3.10
   3  -4   0   47.80    3.50
   3   4   0   54.39    3.60
  -3  -4   0   47.70    3.30
  -3  -4   0   44.20    9.50
  -3  -4   0   34.50    8.50
   3  -4   0   48.20   11.40
   4  -4   0  112.99    6.40
  -4   4   0  112.49    6.00
   4  -4   0  110.29   17.60
  -4  -4   0  145.59   19.90
  -4  -4   0  131.09   18.80
   4  -4   0   98.19    6.20
  -4  -4   0  107.79    6.20
   4   4   0  107.29    6.50
   4  -4   0  109.59    6.50
   4  -4   0  101.39   17.70
   4  -4   0  136.49   20.30
   4   4   0   99.79    6.20
  -4  -4   0  108.79    6.40
  -4   4   0  111.99    6.10
   4   4   0  100.69    6.20
   5  -4   0   32.50    4.20
   5  -4   0   31.40    4.00
   5  -4   0   32.60   17.30
  -5   4   0   41.10    4.40
   5   4   0   35.80    4.60
   5   4   0   35.80    4.40
  -5   4   0   29.30    3.70
  -5  -4   0   26.40    3.80
   5   4   0   35.80    4.50
  -5  -4   0   31.50    2.70
  -5   4   0   29.60    4.00
  -5  -4   0   31.00    3.90
   6  -4   0   46.10    3.60
  -6   4   0   52.19    3.90
   6  -4   0   62.59    6.40
   6   4   0   47.20    5.50
  -6  -4   0   62.99    6.20
  -6  -4   0   54.39    3.20
   6   4   0   68.19   18.60
   6  -4   0   50.39    3.80
   6  -4   0   54.39    6.10
  -6   4   0   52.89    3.50
  -6  -4   0   51.19    5.90
   6   4   0   55.89    3.70
  -6  -4   0   57.39    3.70
   6   4   0   57.39    6.30
   6   4   0   58.49    3.80
   6  -4   0   46.10    5.50
   7   4   0   20.80    4.80
   7   4   0   11.10    1.80
   7   4   0   13.10    3.30
   7  -4   0   15.60    2.20
   7  -4   0   12.30    4.20
   7   4   0   14.10    2.10
   7  -4   0   15.70    3.90
   7  -4   0   15.00    3.60
  -7  -4   0   12.00    1.50
   7  -4   0   14.50    2.20
  -7   4   0   13.10    2.00
  -7  -4   0   11.30    2.00
   8  -4   0   26.60    2.60
   8  -4   0   22.00    2.50
  -8   4   0   17.80    2.20
   8   4   0   26.10    2.50
  -8  -4   0   19.70    2.30
   8   4   0   26.40    2.80
   9  -4   0    0.50    0.80
  -9  -4   0    0.40    0.80
   9   4   0   -0.80    0.70
  -9  -4   0   -2.30    1.20
   9   4   0    0.80    1.00
  -9   4   0    0.10    0.90
   9  -4   0    1.30    0.90
 -10   4   0  162.38    6.70
  10   4   0  158.98    6.90
 -10  -4   0  162.18    7.00
   0   5   0    0.90    0.70
   0  -5   0    1.60    0.70
   0  -5   0    0.10    0.60
   0   5   0   -0.30    0.60
   0  -5   0    0.00    0.60
   1   5   0  246.58    9.90
   1  -5   0  232.88    9.90
   1  -5   0  227.78    9.90
  -1  -5   0  234.18    9.90
  -1   5   0  236.58    9.60
  -1  -5   0  238.58    9.90
   1  -5   0  232.78    9.80
   1   5   0  240.08   10.00
  -1  -5   0  223.48    9.80
  -1   5   0  232.98    9.70
   1   5   0  254.47    9.90
   2   5   0  614.84   24.20
  -2  -5   0  580.54   24.10
   2   5   0  631.04   24.30
  -2   5   0  617.64   23.80
   2  -5   0  598.44   24.20
  -2  -5   0  610.64   24.00
   2  -5   0  641.44   32.90
  -2  -5   0  579.44   32.80
  -2  -5   0  638.44   33.00
   2  -5   0  644.04   24.20
   2  -5   0  563.94   24.00
  -2   5   0  631.74   23.90
   3  -5   0  124.59    6.40
   3  -5   0  114.69    6.20
  -3   5   0  117.19    5.90
  -3  -5   0  117.09   16.10
   3   5   0  110.49    6.10
  -3  -5   0  123.59    6.40
   3   5   0  110.89    6.10
   3  -5   0  136.69   17.00
  -3  -5   0  107.99   15.30
  -3  -5   0  127.29    6.20
  -3   5   0  106.49    5.90
   3   5   0  112.69    6.30
   3  -5   0  121.99   16.60
  -3  -5   0   94.39   14.90
   3  -5   0  120.39   16.70
   3  -5   0  116.79    6.10
   4  -5   0  127.49    7.20
   4  -5   0  126.29   22.00
   4   5   0  126.89    7.20
   4   5   0  112.79    7.00
   4  -5   0  124.49    7.10
  -4   5   0  127.69    6.80
   4  -5   0  120.69    7.10
  -4  -5   0  146.09   21.30
  -4  -5   0  135.29    7.40
  -4  -5   0  144.09   20.50
  -4  -5   0  132.29    7.10
   4   5   0  123.09    7.30
   4  -5   0  168.08   22.30
  -4   5   0  120.29    6.60
  -4  -5   0  132.09   22.50
   5   5   0  415.46   18.90
  -5  -5   0  401.36   16.10
   5   5   0  415.06   16.60
   5  -5   0  409.86   18.50
  -5  -5   0  412.76   18.40
  -5   5   0  398.56   16.40
   5   5   0  398.26   18.40
   5  -5   0  422.16   16.70
   5  -5   0  399.86   18.60
  -5  -5   0  406.16   16.70
   5   5   0  380.16   18.30
  -5  -5   0  403.26   18.70
  -5  -5   0  450.75   43.80
   6   5   0    2.60   12.00
   6   5   0   -1.70   10.30
  -6  -5   0    2.00    1.30
   6   5   0    0.20    1.40
   6  -5   0    1.40    2.00
  -6  -5   0   -1.60    2.40
   6  -5   0    0.80    2.10
  -6  -5   0   -0.10    2.20
   6  -5   0    1.30    1.30
   6  -5   0    1.50    2.00
   6   5   0  -12.90   10.50
   6   5   0   -0.80    1.60
   6   5   0   -2.50    1.60
   6   5   0    0.00    1.10
   7  -5   0   -0.50    2.10
   7  -5   0    2.90    2.40
   7  -5   0   -4.10    3.30
   7   5   0   -0.60   14.90
   7  -5   0    2.90    1.40
  -7   5   0    4.70    1.40
   7   5   0   -1.90    2.50
   7   5   0    2.90    1.60
   7   5   0    2.60    2.30
  -7  -5   0    2.40    1.00
   7   5   0    0.70    1.10
  -7  -5   0    1.90    1.40
   7   5   0    2.60    1.30
   7  -5   0    4.00    1.30
   8  -5   0   66.19    4.20
  -8  -5   0   74.29    4.40
   8   5   0   72.89    4.40
   8  -5   0   73.29    4.30
  -8   5   0   67.59    4.10
   8   5   0   72.09    4.10
  -9  -5   0   38.30    2.90
   9   5   0   35.60    2.60
   9  -5   0   42.80    2.60
  -9  -5   0   35.00    2.60
   9  -5   0   39.90    2.70
   9   5   0   35.80    2.20
   0  -6   0  393.26   15.90
   0   6   0  391.26   15.70
   0  -6   0  392.16   16.00
   0   6   0  406.46   15.80
   0  -6   0  406.36   15.90
  -1   6   0 1807.22   67.59
  -1   6   0 1822.92   67.49
   1   6   0 1758.52   67.69
   2   6   0  448.86   20.00
   2   6   0  485.15   19.30
   2   6   0  474.85   19.30
  -2  -6   0  475.25   29.00
   2  -6   0  469.45   28.20
  -2  -6   0  508.95   28.90
   2  -6   0  475.45   19.10
   2  -6   0  477.75   19.20
  -2  -6   0  475.45   19.20
  -2   6   0  445.96   18.70
  -2   6   0  459.85   18.70
  -2  -6   0  487.65   19.00
   3  -6   0  575.44   35.60
   3  -6   0  552.24   23.00
  -3  -6   0  560.14   35.40
  -3   6   0  566.24   22.50
   3   6   0  538.35   22.90
   3  -6   0  534.05   22.80
   3  -6   0  551.24   22.90
   3  -6   0  523.65   34.80
   3   6   0  545.35   22.80
   3   6   0  578.04   23.20
  -3  -6   0  596.34   23.20
  -3  -6   0  521.05   34.50
  -3  -6   0  585.34   22.90
   3  -6   0  629.04   36.10
  -3  -6   0  551.54   34.70
  -4   6   0  114.99    6.60
  -4  -6   0  125.99    7.10
   4   6   0  128.49    7.20
  -4  -6   0  212.78   26.20
   4  -6   0  129.89    7.30
  -4   6   0  120.89    6.80
  -4  -6   0  101.99   22.60
  -4  -6   0  121.39    7.20
   4  -6   0  130.29    7.40
   4  -6   0  124.49    7.10
   4   6   0  121.29    7.30
  -4  -6   0  128.79   23.10
   4   6   0  114.19    7.00
   5   6   0    2.00    1.20
   5  -6   0    2.10    1.70
   5  -6   0    2.30    1.20
  -5   6   0    2.70    1.10
  -5  -6   0    4.90    2.20
   5   6   0    3.50    1.90
   5  -6   0    2.40    1.70
  -5  -6   0    3.20    1.10
   5   6   0    1.30    1.60
   5   6   0    1.70    2.50
  -5  -6   0    3.90    2.00
  -5  -6   0    3.50    1.40
   5  -6   0    1.60    1.50
  -6  -6   0    8.90    1.50
  -6   6   0    7.70    1.60
  -6  -6   0   11.90    3.80
   6   6   0    9.70    1.80
   6   6   0    0.50   11.90
   6  -6   0    8.50    1.70
   6  -6   0   10.40    2.80
  -6  -6   0   10.90    2.00
   6  -6   0    8.90    3.20
   6  -6   0   10.20    3.10
   6  -6   0    7.30    1.70
   6   6   0    8.40    1.80
   6   6   0    9.90    3.20
   6   6   0   10.70    2.70
   6   6   0   15.20   13.10
   6   6   0    9.60   13.50
  -6  -6   0    5.00    2.70
   7  -6   0    0.90    2.50
   7  -6   0   -0.40    2.40
   7   6   0   -5.90   15.50
   7  -6   0    2.90    3.90
  -7  -6   0    2.40    1.40
   7   6   0   12.20   17.70
   7  -6   0    0.30    1.10
   7   6   0    2.00    1.20
  -7   6   0    1.60    1.10
   7   6   0    2.80    2.40
   7   6   0    8.10    3.40
   7  -6   0    3.20    1.40
   7   6   0    1.40    1.20
  -7  -6   0    2.00    1.00
   8   6   0    1.90    1.20
   8   6   0    0.60    0.90
   8  -6   0    1.30    0.90
  -8   6   0    2.20    1.10
   8  -6   0    1.20    1.20
  -8  -6   0    1.90    1.30
  -9  -6   0    2.50    1.10
   9  -6   0    0.40    1.10
   9   6   0    1.10    0.80
   9   6   0    1.50    0.80
   9  -6   0    2.20    0.90
   0  -7   0   -0.30    0.70
   0  -7   0   -0.10    0.70
   0  -7   0   -0.40    0.80
   0   7   0    2.30    1.00
   0   7   0    1.20    0.80
   1  -7   0   92.29    4.90
   1   7   0   98.59    5.10
  -1   7   0  101.99    4.90
  -1  -7   0   90.59    5.00
   1  -7   0   88.49    5.00
  -1   7   0  105.19    4.80
  -1  -7   0   96.09    5.10
   1   7   0   94.79    5.10
  -1  -7   0  103.09    5.10
   1  -7   0   98.99    5.10
   1   7   0   90.59    4.80
  -2  -7   0    3.70    5.90
   2  -7   0    0.40    1.00
   2  -7   0    2.30    1.10
   2   7   0   -0.20    0.90
  -2   7   0    2.00    0.90
  -2   7   0   -0.20    0.90
  -2  -7   0    0.20    0.90
   2   7   0    0.40    0.90
   2   7   0    0.30    1.10
   2  -7   0   -0.40    0.90
   2  -7   0    1.80    5.40
  -2  -7   0    0.20    0.90
  -2  -7   0    6.30    6.00
   3   7   0 1254.07   50.09
   3   7   0 1303.47   50.49
  -3  -7   0 1420.26   50.39
  -3   7   0 1287.07   49.70
  -3  -7   0 1179.68   64.19
  -3   7   0 1321.77   49.90
  -3  -7   0 1087.99   63.89
   3  -7   0 1277.17   50.29
  -3  -7   0 1363.46   50.59
   3  -7   0 1313.67   50.39
   3  -7   0 1266.27   50.29
   3   7   0 1359.46   50.39
  -3  -7   0 1072.69   63.29
   3  -7   0 1343.07   65.99
  -4  -7   0   23.10    2.00
  -4  -7   0   25.60    3.30
  -4  -7   0   24.00    3.30
   4  -7   0   18.00    2.90
  -4   7   0   21.50    2.00
  -4  -7   0   13.90   11.10
   4  -7   0   15.40    2.70
   4   7   0   19.30    3.20
   4   7   0   17.50    2.80
   4  -7   0   18.50    3.00
   4   7   0   16.60    3.00
   5  -7   0   98.79    5.50
  -5  -7   0  108.19    5.60
   5   7   0  114.39    5.60
  -5  -7   0  102.39    5.20
   5  -7   0  119.99    7.60
  -5  -7   0  122.39    7.90
   5  -7   0  110.29    5.70
   5  -7   0  111.99    7.40
  -5   7   0  104.89    5.40
  -5  -7   0   91.59    9.20
   5  -7   0  115.99    7.50
   5   7   0  106.29    7.20
   5   7   0  112.29    7.50
  -6  -7   0    4.70    2.80
   6   7   0    2.00    1.20
   6  -7   0    0.70    2.00
   6   7   0    5.20    2.60
   6   7   0    0.60    2.00
  -6   7   0    4.10    1.30
   6  -7   0    1.30    2.20
   6  -7   0   -1.40    1.90
   6   7   0    3.80    1.30
  -6  -7   0    2.20    2.40
   6   7   0   -6.70   11.30
  -6  -7   0    2.10    1.10
   6  -7   0    1.90    1.30
   6   7   0   -3.30   10.70
   6   7   0    6.00   12.00
  -6  -7   0    4.10    1.40
   7  -7   0   13.90    2.10
   7   7   0   14.70    4.20
  -7  -7   0   15.50    1.70
   7  -7   0    9.80    3.50
  -7   7   0   16.30    2.20
   7   7   0   23.70   19.00
   7  -7   0   13.60    2.00
   7   7   0   16.60    2.30
   7   7   0    1.40   17.10
   7   7   0   18.70    4.00
   7   7   0   14.00    1.90
  -7  -7   0   16.10    2.40
   7  -7   0   11.20    3.30
  -8  -7   0    0.20    1.00
   8   7   0    0.20    0.90
   8   7   0    0.10    0.90
   8  -7   0    0.80    1.20
   8  -7   0   -0.60    0.90
   9  -7   0   10.20    1.40
  -9  -7   0    7.00    1.30
   9   7   0    6.20    1.20
   9   7   0    8.50    1.30
   9  -7   0    8.90    1.20
   0   8   0 2409.66   88.09
   0   8   0 2272.97   87.89
  -1  -8   0 1119.19   43.40
  -1   8   0 1188.28   43.10
   1  -8   0 1124.59   43.40
   1   8   0 1095.39   43.30
   1  -8   0 1090.49   43.40
  -1  -8   0 1085.89   43.30
   1   8   0 1179.28   43.50
   1   8   0 1037.10   43.00
  -1  -8   0 1186.28   43.60
   1  -8   0 1114.09   43.30
  -1   8   0 1130.99   42.90
  -2  -8   0   -1.10    0.80
   2   8   0    0.30    1.10
  -2   8   0    0.20    1.10
   2  -8   0    0.80    1.10
  -2   8   0    0.90    1.10
   2  -8   0   -3.10    6.40
  -2  -8   0  -11.00    6.50
   2   8   0    1.80    1.20
   2  -8   0    0.50    1.00
   2  -8   0    0.20    1.00
   2   8   0   -0.10    1.00
  -2  -8   0    0.50    1.00
  -3  -8   0  196.48    9.50
   3  -8   0  190.58    9.60
   3   8   0  195.98    9.80
   3   8   0  197.78    9.60
  -3   8   0  179.58    9.10
  -3  -8   0  239.28   27.00
   3   8   0  189.98    9.40
   3  -8   0  191.18    9.60
  -3   8   0  180.28    8.90
   3  -8   0  196.58    9.50
  -3  -8   0  209.08    9.90
  -4  -8   0  261.07   12.30
   4  -8   0  246.38   12.10
   4  -8   0  235.08   12.10
  -4   8   0  212.28   11.50
  -4  -8   0  264.67   12.60
  -4  -8   0  237.28   10.70
   4   8   0  252.07   12.50
   4   8   0  240.78   12.10
   4  -8   0  233.48   12.90
   4  -8   0  257.87   10.60
   4   8   0  253.57   10.50
   5  -8   0   14.80    3.20
   5  -8   0   14.70    2.20
  -5  -8   0    9.00    1.50
  -5   8   0   12.90    1.80
   5  -8   0   14.30    2.10
   5   8   0   11.00    1.80
  -5  -8   0   10.90    3.20
  -5  -8   0   11.10    2.90
  -5  -8   0   12.30    2.10
   5  -8   0   14.60    3.10
   5   8   0   15.40    3.30
   5   8   0   14.40    3.00
   5  -8   0    9.50    2.70
   6  -8   0   54.29    3.70
  -6   8   0   47.60    3.40
   6   8   0   52.19    6.10
   6   8   0   48.50    3.60
   6   8   0   44.50    3.40
   6  -8   0   55.39    8.40
   6  -8   0   53.09    6.30
  -6  -8   0   49.20    3.20
  -6  -8   0   39.10    5.80
  -6  -8   0   54.39    6.20
   6   8   0   33.00   16.30
   6   8   0   47.50   17.10
   6  -8   0   46.30    3.50
   6   8   0   54.99    6.20
   6   8   0   74.19   18.30
   6  -8   0   44.50    8.10
  -6  -8   0   54.29    3.80
   7  -8   0    2.40    3.10
   7   8   0    4.60    1.50
   7  -8   0    4.80    4.20
  -7  -8   0    2.50    1.00
   7  -8   0    0.50    6.40
   7   8   0    1.60    1.80
   7   8   0    0.20    1.10
   7   8   0   -2.80    3.80
   7  -8   0    1.20    1.30
   7   8   0   37.40   20.40
  -7  -8   0   -0.40    1.20
   7   8   0  -69.59   20.20
   8   8   0    2.50    1.50
   8  -8   0    3.90    1.20
   8  -8   0    4.10    1.30
  -8  -8   0    7.90    1.80
   8   8   0    4.70    1.30
   8   8   0    4.60    1.70
   9   8   0   25.30    1.90
   9  -8   0   21.50    1.80
  -9  -8   0   21.70    1.90
   9  -8   0   16.20    2.30
  -9   8   0   26.30    2.00
   9   8   0   25.00    2.20
   0   9   0    1.80    1.10
   0  -9   0    0.30    1.00
   0  -9   0    1.50    1.00
   0  -9   0   -0.30    0.90
   0   9   0    0.30    1.00
   0   9   0   -1.50    0.90
  -1  -9   0 1232.68   64.29
   1  -9   0 1209.88   46.90
  -1   9   0 1164.68   46.40
   1  -9   0 1207.18   46.90
   1   9   0 1185.68   46.50
   1  -9   0 1237.88   46.80
  -1  -9   0 1197.58   46.90
  -1  -9   0 1245.58   46.90
   1   9   0 1211.08   46.70
  -1  -9   0 1194.78   46.90
   1   9   0 1273.87   47.00
  -1   9   0 1173.78   46.20
  -2   9   0  778.42   32.70
   2  -9   0  914.81   33.60
  -2   9   0  784.32   32.80
  -2  -9   0  834.82   33.50
   2  -9   0  884.11   33.50
   2   9   0  831.92   33.30
   2   9   0  836.02   33.10
   2  -9   0  795.12   33.30
  -2  -9   0  857.01   33.30
   2   9   0  870.91   33.60
   3  -9   0   54.99    4.30
   3  -9   0   49.40    4.20
   3   9   0   53.69    4.80
  -3  -9   0   51.39    5.00
   3   9   0   49.80    4.80
   3  -9   0   51.69    4.20
  -3  -9   0   47.60    4.50
  -4  -9   0    9.10    1.50
   4  -9   0   14.70    2.80
   4  -9   0   12.80    1.90
   4   9   0   12.60    2.90
  -4  -9   0   12.40    2.70
   4   9   0   13.80    3.10
  -4  -9   0    7.90    2.60
   4  -9   0   10.20    4.00
   4   9   0   12.40    2.60
   4  -9   0   11.70    2.60
   5  -9   0   18.10    2.40
  -5  -9   0   17.70    2.10
   5   9   0   13.90    3.30
   5  -9   0   14.50    3.20
   5  -9   0   16.80    2.20
  -5   9   0   17.00    2.00
  -5  -9   0   18.20    3.60
   5  -9   0   12.80    3.10
   5   9   0   13.00    1.90
   5  -9   0   14.90    3.20
   5   9   0   18.70    3.50
  -5  -9   0   15.70    2.20
  -5  -9   0   22.00    4.10
  -6  -9   0   27.90    5.60
   6  -9   0   22.60    4.20
   6  -9   0   23.10    2.60
  -6  -9   0   23.10    2.70
   6   9   0   35.50    5.50
   6  -9   0   33.80    5.20
   6  -9   0   22.00    2.60
   6   9   0   27.30    2.60
  -6  -9   0   26.40    2.40
   6  -9   0   32.10    5.30
  -6  -9   0   32.60    5.40
   6   9   0   25.40    4.20
   7  -9   0    4.00    1.30
   7  -9   0    7.30    1.80
  -7  -9   0    3.20    1.40
  -7  -9   0    4.20    1.10
   7   9   0    4.90    1.30
   7   9   0  -17.50   17.00
   7   9   0    3.40    1.30
   7   9   0    5.00    1.50
   7  -9   0   12.90    3.80
   8   9   0   10.50    1.60
   8   9   0   15.20    1.50
   8  -9   0   18.80    2.10
   8  -9   0   10.40    1.60
  -8  -9   0   16.30    2.00
   8   9   0   15.70    2.00
   9  -9   0    0.20    0.60
  -9   9   0    0.50    0.80
   9   9   0    0.90    0.70
  -9  -9   0   -0.20    0.80
   9   9   0    0.40    0.70
   0 -10   0  984.20   39.60
   0  10   0 1011.30   39.40
   0  10   0  999.60   39.50
   0 -10   0 1024.60   39.50
   0 -10   0 1023.10   39.60
   1 -10   0  103.59    6.10
   1  10   0  103.09    6.10
  -1 -10   0  100.99    6.10
   1 -10   0  115.89    6.20
  -1 -10   0  102.39    6.10
   1  10   0  109.79    6.20
  -1 -10   0  119.09    6.30
   1  10   0  108.99    6.00
   1 -10   0  117.39    6.30
   2  10   0   75.69    5.20
  -2 -10   0   72.29    5.10
   2 -10   0   78.19    5.20
   2 -10   0   80.39    5.10
   2  10   0   79.79    5.10
  -2 -10   0   81.39    5.10
   2 -10   0   75.49    5.10
   3  10   0  217.28   10.60
  -3 -10   0  220.38    8.90
   3 -10   0  217.68   10.70
   3  10   0  199.28   10.70
  -3 -10   0  212.58   10.90
   3 -10   0  199.08   10.60
  -3 -10   0  194.68   10.40
   3 -10   0  210.48    9.20
   3 -10   0  200.08   10.60
   4  10   0   49.99    3.90
   4  10   0   50.89    3.40
  -4 -10   0   56.09    5.90
  -4  10   0   38.80    5.10
   4  10   0   56.29    5.70
  -4 -10   0   46.80    3.00
   4 -10   0   54.89    5.50
   4 -10   0   46.60    3.40
  -4 -10   0   47.30    3.80
   4 -10   0   52.59    5.30
  -4 -10   0   57.89    5.70
   4  10   0   51.99    5.20
   4 -10   0   55.79    5.60
   5 -10   0   12.60    3.00
  -5 -10   0   15.50    2.30
   5 -10   0   12.00    3.00
   5 -10   0   13.10    2.30
   5  10   0    9.60    2.20
  -5 -10   0   10.90    3.30
   5 -10   0   14.30    3.20
   5  10   0    8.90    2.70
   5 -10   0   13.50    2.10
   5  10   0    8.20    3.20
  -5 -10   0    9.20    1.50
  -5 -10   0   13.60    3.40
   6 -10   0    2.20    1.30
   6  10   0    3.90    2.40
   6 -10   0    2.00    2.70
   6 -10   0    2.40    1.60
  -6 -10   0    1.80    1.50
   6  10   0    8.90    4.70
  -6 -10   0   -2.70    3.50
   6  10   0    1.00    1.20
   6 -10   0    1.30    2.30
   6 -10   0    5.20    2.70
  -6 -10   0    1.30    1.10
  -6 -10   0    1.40    3.40
   7 -10   0   38.50    3.10
  -7 -10   0   27.80    2.20
   7  10   0   28.30    2.70
   7 -10   0   28.80    2.60
   7  10   0   33.90    2.60
   7  10   0   29.50    2.70
  -7 -10   0   31.20    2.90
  -8  10   0    1.00    0.90
   8  10   0    2.30    1.10
   8 -10   0    1.50    1.70
  -8 -10   0   -0.80    0.90
   8 -10   0    0.70    1.60
   9  10   0    8.30    1.10
  -9  10   0    7.00    1.00
   9 -10   0    6.80    0.90
   9  10   0    8.20    1.00
   0 -11   0    0.10    1.10
   0  11   0    0.30    0.90
   0 -11   0    2.00    1.20
   0 -11   0    0.10    1.00
   1  11   0  209.28   10.20
   1 -11   0  207.78   10.30
  -1 -11   0  200.08   10.30
   1 -11   0  207.88   10.30
   1  11   0  204.88   10.00
   1 -11   0  215.78   10.30
  -1 -11   0  219.88   10.40
  -1 -11   0  206.88   10.20
   2 -11   0   58.29    5.30
   2 -11   0   59.39    4.50
   2  11   0   66.29    4.90
   2 -11   0   59.39    4.60
  -2 -11   0   56.29    4.60
  -2 -11   0   65.99    4.70
   2  11   0   60.29    4.50
  -3  11   0   24.60    2.70
   3  11   0   24.10    3.40
   3 -11   0   27.60    3.90
   3 -11   0   27.60    2.40
  -3 -11   0   22.20    3.40
   3  11   0   25.30    3.80
  -3 -11   0   26.10    3.70
   3 -11   0   23.10    3.40
  -3 -11   0   28.00    2.30
  -3  11   0   25.30    2.40
   3  11   0   27.70    2.60
   3 -11   0   27.50    3.70
  -3  11   0   25.30    2.90
   3  11   0   33.20    3.80
   4 -11   0   22.30    2.50
  -4 -11   0   28.40    4.30
   4 -11   0   17.80    3.30
  -4 -11   0   20.70    2.70
   4 -11   0   20.50    3.50
  -4  11   0   25.20    2.40
  -4 -11   0   18.30    2.00
   4  11   0   27.20    4.30
  -4 -11   0   21.10    3.60
  -4  11   0   23.90    2.60
  -4  11   0   31.70    3.20
   4  11   0   18.50    3.30
   4  11   0   29.40    2.80
   4  11   0   23.80    2.40
   4 -11   0   24.10    3.70
  -5  11   0   44.40    3.00
   5 -11   0   42.00    5.80
   5  11   0   44.10    3.20
  -5 -11   0   47.40    3.10
  -5 -11   0   40.60    5.80
  -5 -11   0   43.00    3.60
   5 -11   0   44.40    6.10
   5  11   0   32.60    5.00
  -5 -11   0   45.90    5.80
   5  11   0   44.60    7.80
   5 -11   0   38.80    3.20
   6  11   0    4.50    2.10
  -6 -11   0    7.30    7.30
   6 -11   0    4.70    2.90
   6  11   0    5.80    2.80
   6 -11   0    0.30    2.20
  -6 -11   0    2.60    1.10
   6 -11   0    3.70    1.30
  -6 -11   0   11.20    4.80
   6 -11   0    2.20    3.20
  -6 -11   0    3.80    1.60
  -7  11   0   51.09    3.60
   7  11   0   42.80    3.10
   7  11   0   40.40    3.10
  -7 -11   0   49.30    3.50
   7  11   0   38.10    3.50
   7 -11   0   36.40    4.20
   7 -11   0   43.70    3.20
  -7 -11   0   42.90    2.60
  -8 -11   0    5.60    1.50
   8  11   0    4.80    1.10
   8  11   0    4.20    1.20
  -8  11   0    3.70    1.00
   8 -11   0    6.20    1.10
   8  11   0    5.90    1.20
   9 -11   0    6.40    0.80
   9  11   0    5.30    0.90
   9  11   0    5.60    0.70
   0 -12   0    3.30    1.60
   0  12   0    0.80    1.20
   0 -12   0    1.00    1.30
   0  12   0    3.00    1.50
   0 -12   0    1.80    1.30
  -1 -12   0  288.77   12.30
  -1  12   0  308.67   13.40
   1  12   0  280.37   13.60
  -1 -12   0  296.97   13.90
   1  12   0  283.17   13.20
   1 -12   0  300.47   13.70
  -1 -12   0  295.37   13.80
   1  12   0  296.57   12.60
   1 -12   0  277.17   13.60
   1 -12   0  287.37   14.00
  -1 -12   0  300.97   11.90
   1 -12   0  283.67   13.70
   2  12   0    1.50    1.30
  -2 -12   0    6.10    1.30
   2 -12   0    3.50    1.60
  -2 -12   0    2.70    2.20
   2 -12   0    4.50    1.80
  -2 -12   0    2.10    1.70
  -2 -12   0    3.60    1.90
  -2  12   0    5.00    1.60
   2  12   0    3.60    1.90
   2 -12   0    4.30    1.80
   3  12   0  129.69    6.20
  -3 -12   0  109.79    6.70
  -3 -12   0  132.29    8.00
  -3  12   0  121.29    6.50
   3 -12   0  127.09    8.00
   3  12   0  136.69    7.80
   3 -12   0  143.19    8.20
  -3 -12   0  127.29    6.10
   3 -12   0  134.09    8.20
  -3  12   0  141.29    6.70
   3  12   0  141.49    7.70
   3  12   0  140.39    8.40
  -3 -12   0  137.39    8.40
   3 -12   0  121.49    6.30
   4 -12   0    2.30    2.10
  -4 -12   0    4.20    1.80
  -4 -12   0    0.60    1.90
   4 -12   0    0.10    1.50
  -4  12   0    2.20    1.30
   4  12   0    1.70    1.70
  -4 -12   0    2.70    1.10
   4  12   0   -1.50    2.40
   4 -12   0    5.00    2.10
   4 -12   0    1.30    1.80
   4  12   0    1.10    1.40
  -4  12   0    2.70    1.30
   4  12   0    3.10    1.30
  -4 -12   0   -1.30    1.90
  -5 -12   0   -0.70    1.30
  -5 -12   0    1.00    2.60
   5  12   0    0.80    1.20
  -5  12   0   -1.90    1.20
   5 -12   0   -1.70    1.60
   5 -12   0    0.60    2.20
   5 -12   0   -1.20    1.80
  -5  12   0    3.20    1.30
   5  12   0    0.60    1.90
  -5 -12   0   -1.40    2.80
   5 -12   0    0.20    0.90
   5 -12   0    1.80    2.30
  -5 -12   0    0.20    0.90
   5  12   0    0.00    1.50
   6 -12   0    3.60    1.70
  -6 -12   0    5.10    1.20
   6  12   0    4.10    1.30
   6 -12   0    5.50    1.50
   6  12   0    3.60    1.40
   6  12   0    0.20    2.70
  -6  12   0    3.40    1.30
  -6 -12   0    5.40    1.70
   6 -12   0    5.30    2.80
   6 -12   0    4.70    3.40
   7  12   0    9.10    1.80
  -7 -12   0   10.00    1.80
   7 -12   0    5.60    1.20
   7  12   0   10.80    1.80
  -7  12   0    7.00    1.50
  -7 -12   0   10.50    1.20
   7  12   0    5.70    1.30
   8  12   0   -0.10    0.90
  -8  12   0    0.30    0.80
  -8 -12   0    1.30    1.00
   8 -12   0    0.90    0.80
   8  12   0    1.00    0.70
  -8  12   0   -0.40    1.10
   8  12   0    0.90    0.90
   0 -13   0    0.70    1.20
   0  13   0    1.90    1.20
   0 -13   0    1.40    1.50
   0  13   0   -0.20    1.10
   0  13   0   -2.70    2.10
   0  13   0    1.20    1.60
   0 -13   0    1.20    1.30
   0 -13   0    2.30    1.40
   1 -13   0    5.80    2.00
   1  13   0   10.80    2.10
   1  13   0    9.50    2.40
  -1  13   0   11.30    1.90
  -1 -13   0    9.10    2.40
   1 -13   0    9.80    2.40
   1 -13   0    8.10    2.20
  -1 -13   0    8.60    1.40
  -1  13   0    6.20    2.90
   1  13   0    9.50    2.20
   1  13   0   10.90    2.00
   1 -13   0   12.10    1.90
  -1 -13   0    9.70    1.70
  -1  13   0   10.50    2.30
   2  13   0  103.99    5.70
   2 -13   0  103.59    6.90
  -2 -13   0  118.49    7.10
   2 -13   0  110.39    7.10
   2  13   0  107.39    7.00
   2 -13   0   97.19    5.30
   2  13   0  105.29    5.90
   2 -13   0  105.79    6.90
  -2 -13   0   94.89    5.00
  -2 -13   0   97.69    5.40
  -2  13   0  101.59    5.10
  -2 -13   0  113.39    7.30
  -2  13   0  101.09    5.60
   2  13   0  105.59    6.50
  -2  13   0  114.49    7.70
   3 -13   0    3.10    1.90
   3  13   0    2.00    1.60
  -3  13   0    0.40    1.30
  -3 -13   0    0.50    1.80
  -3 -13   0    1.50    1.70
  -3  13   0    1.90    1.40
   3  13   0    3.00    1.30
   3 -13   0    3.40    1.30
   3 -13   0    1.80    1.50
  -3 -13   0    1.80    1.00
   3  13   0    3.20    1.90
   3 -13   0    0.70    1.60
   4  13   0  231.78   10.90
  -4 -13   0  263.87   13.60
  -4  13   0  254.77   11.10
   4  13   0  246.18   10.40
  -4 -13   0  242.58   10.40
   4 -13   0  234.88   10.70
   4 -13   0  240.48   13.60
  -4 -13   0  229.28   13.50
   4 -13   0  242.78   13.20
   4  13   0  250.77   12.70
   5 -13   0   12.70    3.30
  -5 -13   0    8.40    3.80
   5 -13   0    9.70    3.10
  -5 -13   0   11.50    1.70
  -5 -13   0   16.40    4.50
   5  13   0   14.10    1.80
  -5  13   0    9.90    1.80
   5 -13   0    9.10    1.70
   5 -13   0   13.30    3.40
   5  13   0   10.00    2.90
   5  13   0   10.30    2.00
  -5 -13   0    9.90    1.90
   6  13   0   25.50    2.90
  -6 -13   0   27.40    3.00
   6  13   0   19.00    2.40
   6 -13   0   26.20    2.50
  -6 -13   0   22.60    2.20
  -6  13   0   28.50    2.90
   7  13   0   24.50    4.20
  -7  13   0   22.60    2.20
  -7 -13   0   20.40    2.10
  -7 -13   0   21.20    1.60
   7 -13   0   18.50    2.00
   7  13   0   17.50    2.00
   7  13   0   22.30    2.30
   7  13   0   14.30    1.80
   8  13   0    2.60    0.90
   8  13   0    1.50    0.70
   8  13   0    1.80    0.80
   8 -13   0    0.30    0.60
  -8  13   0    0.70    0.80
  -8  13   0    1.70    0.80
   8  13   0    1.10    0.80
   0 -14   0   88.09    6.20
   0  14   0   86.69    5.60
   0  14   0   83.09    4.90
   0 -14   0   90.19    6.30
   0 -14   0   83.69    4.40
   0 -14   0   83.09    6.10
   0  14   0   90.79    5.20
   0 -14   0   78.39    4.60
   0  14   0   87.19    5.00
   0  14   0   79.99    5.00
   1 -14   0   -0.80    1.60
  -1  14   0    0.30    1.30
   1 -14   0   -2.70    0.90
  -1  14   0    0.40    1.50
   1  14   0   -2.20    1.30
  -1 -14   0   -1.10    1.00
  -1 -14   0   -1.40    1.30
   1 -14   0    0.80    1.50
  -1 -14   0   -0.60    0.90
   1  14   0   -1.20    1.30
   1 -14   0   -0.10    1.10
  -1  14   0    0.90    1.40
   1  14   0   -0.80    2.00
   2  14   0   -3.50    3.20
   2 -14   0   10.50    2.60
  -2 -14   0    8.40    2.60
   2  14   0   10.30    1.70
   2 -14   0    9.80    1.70
  -2 -14   0    8.70    1.70
   2  14   0    4.90    1.90
  -2  14   0    8.90    2.30
   2 -14   0    7.30    2.30
  -2  14   0   12.20    2.10
   2  14   0   10.00    2.40
  -2 -14   0   13.80    2.90
   2  14   0    5.30    1.80
  -2 -14   0   10.30    1.60
   2 -14   0   11.70    2.90
  -2  14   0    7.30    1.80
  -3 -14   0  119.49    8.40
   3  14   0  123.39    6.30
   3 -14   0  119.09    8.10
  -3 -14   0  120.19    5.80
   3 -14   0  111.79    8.00
   3  14   0  117.19    7.50
  -3 -14   0  121.99    8.10
   3  14   0  116.89    5.80
   3 -14   0  111.79    6.00
   3 -14   0  125.09    8.20
  -4 -14   0  128.79    8.90
   4 -14   0  121.79    8.70
   4  14   0  129.39    6.50
   4 -14   0  131.39    8.70
   4 -14   0  139.99    9.00
  -4  14   0  119.19    6.50
   4 -14   0  111.29    6.20
   4  14   0  119.89    6.50
  -4 -14   0  118.59    5.90
   4  14   0  127.39    5.90
  -4 -14   0  124.89    9.20
   4  14   0  111.09    7.70
  -4 -14   0  135.99    6.80
  -5 -14   0   -1.50    3.30
   5  14   0   -1.20    2.60
   5 -14   0    1.00    3.10
  -5 -14   0    2.10    3.90
  -5  14   0    0.30    1.20
   5  14   0    0.10    1.40
  -5 -14   0   -0.30    1.40
   5  14   0    0.00    1.30
   5 -14   0   -4.50    2.40
   6 -14   0   -0.30    0.90
   6  14   0    0.60    1.30
  -6 -14   0   -2.40    1.90
  -6 -14   0    0.70    0.80
   6  14   0   -0.10    0.80
   6  14   0    1.60    1.20
  -6  14   0    0.70    1.10
   7  14   0   38.50    2.60
   7 -14   0   40.30    2.70
  -7  14   0   40.50    2.70
   7  14   0   43.60    3.10
   7  14   0   43.90    2.80
   7  14   0   40.50    2.90
  -7 -14   0   41.90    3.00
   8 -14   0   27.10    1.70
   8  14   0   28.80    1.70
   0  15   0    2.60    1.60
   0 -15   0    2.60    1.80
   0 -15   0    0.80    1.50
   0 -15   0   -1.40    0.90
   0  15   0    0.50    1.30
   0 -15   0   -0.90    1.60
   0  15   0    0.00    1.20
   0  15   0    0.40    1.40
   0  15   0   -1.40    1.30
   0 -15   0    0.40    1.00
   1 -15   0   -1.20    1.20
  -1  15   0   -0.40    2.10
  -1 -15   0   -2.40    1.50
  -1  15   0    0.00    1.40
   1  15   0    0.80    1.60
   1  15   0   -1.60    1.30
   1  15   0    0.50    1.70
  -1  15   0    1.90    1.50
   1 -15   0   -0.90    1.30
  -1 -15   0    1.20    1.50
  -1 -15   0   -0.40    1.60
   1 -15   0   -1.80    1.90
   1 -15   0    0.30    1.50
  -1  15   0    0.20    1.30
   2  15   0   33.70    3.20
   2 -15   0   29.30    4.30
  -2 -15   0   27.40    2.50
  -2  15   0   35.30    3.40
  -2  15   0   24.60    3.30
   2 -15   0   28.10    2.80
  -2 -15   0   31.80    4.60
   2 -15   0   34.60    4.80
  -2  15   0   35.70    3.30
  -2 -15   0   25.60    3.90
   2 -15   0   32.30    4.60
   2  15   0   30.80    3.20
  -2 -15   0   35.40    2.90
   2  15   0   30.10    3.80
   3 -15   0  199.08   11.30
   3 -15   0  171.98    8.60
  -3 -15   0  199.18    8.40
   3 -15   0  203.58   11.40
  -3 -15   0  195.98   11.20
   3  15   0  182.28    9.10
  -3 -15   0  191.78   11.50
  -3  15   0  168.38    8.60
   3 -15   0  205.98   11.40
   3  15   0  193.08   10.30
  -3  15   0  203.28   12.70
   4 -15   0   14.00    3.50
  -4  15   0    9.10    1.90
  -4 -15   0    7.60    3.70
  -4  15   0    2.60    5.30
  -4 -15   0    8.80    3.40
   4  15   0    4.10    2.60
   4 -15   0    5.80    2.60
  -4 -15   0    4.30    1.20
   4 -15   0    5.20    3.40
   4 -15   0    5.40    1.50
  -4 -15   0    7.20    2.30
   4  15   0    6.20    1.60
  -5  15   0    4.00    1.40
   5 -15   0    4.50    1.30
  -5 -15   0    4.10    1.10
   5  15   0    4.60    1.50
   5  15   0    2.10    1.30
   5  15   0    3.90    1.50
  -5 -15   0    1.40    1.60
   6  15   0    2.90    1.30
   6  15   0    3.20    1.10
  -6 -15   0    1.40    0.90
   6  15   0    1.20    1.30
  -6  15   0    3.30    1.30
   6 -15   0    1.60    0.90
  -6 -15   0    3.30    1.60
   7  15   0    0.30    0.80
   7  15   0   -0.10    0.70
   7 -15   0    0.90    0.60
   7  15   0    0.50    0.60
   7  15   0    2.30    1.60
  -7  15   0    0.40    0.90
  -7  15   0    0.30    0.80
   7 -15   0    0.90    0.80
   8  15   0    1.50    0.60
   0 -16   0    0.50    1.00
   0 -16   0    1.30    1.10
   0  16   0   -0.50    1.40
   0 -16   0   -4.20    1.30
   0  16   0    2.70    1.80
   0 -16   0    0.50    1.90
   0  16   0   -0.30    1.30
   0  16   0    0.10    2.70
   1  16   0   -0.10    1.20
  -1  16   0    0.10    1.20
  -1  16   0    1.70    1.90
   1 -16   0    1.50    1.10
   1 -16   0    0.20    0.90
  -1 -16   0    0.30    1.00
   1  16   0    0.90    1.40
  -1  16   0    0.10    1.30
  -1  16   0   -0.20    1.70
   1  16   0    0.80    1.80
   1 -16   0    4.90    2.40
  -1 -16   0   -1.20    0.90
  -2 -16   0  114.49    5.60
   2 -16   0  114.99    8.10
  -2  16   0  102.09    5.90
   2 -16   0  113.59    8.10
   2 -16   0  107.89    5.50
  -2  16   0  112.59    6.00
  -2 -16   0  124.89    8.60
   2  16   0  111.69    7.10
   2  16   0  114.39    6.10
  -2 -16   0  120.79    8.10
  -2 -16   0  110.49    5.90
  -2  16   0  110.99    7.20
   2 -16   0  113.59    8.10
   2 -16   0  109.69    5.80
  -3  16   0  318.67   13.90
   3  16   0  316.47   14.30
   3 -16   0  336.97   16.70
   3 -16   0  316.17   13.90
  -3 -16   0  340.27   16.90
   3  16   0  339.87   15.50
   3 -16   0  371.26   17.30
  -4  16   0    0.80    1.30
  -4 -16   0    0.00    0.90
  -4 -16   0   -3.90    3.00
   4 -16   0   -1.20    2.30
   4 -16   0   -1.10    3.40
   4  16   0    1.50    1.10
   4 -16   0    0.70    1.20
   4 -16   0   -4.10    2.80
   5  16   0   85.99    5.10
  -5  16   0   89.59    4.80
   5  16   0   81.29    5.50
   5 -16   0   82.79    4.70
  -5 -16   0   92.79    4.50
   6 -16   0    7.60    2.10
   6  16   0    6.30    1.80
  -6  16   0    4.40    1.20
   6 -16   0    4.60    1.10
  -6 -16   0    4.80    1.00
   7 -16   0    3.60    0.80
   7  16   0    3.30    1.00
   7  16   0    5.10    1.00
   7  16   0    3.50    0.70
   0  17   0   -0.40    1.20
   0  17   0    1.30    1.40
   0  17   0   -0.60    2.30
   0 -17   0    3.50    2.20
   0 -17   0   -0.20    0.90
   0 -17   0   -0.20    1.00
   1 -17   0    6.50    2.80
  -1 -17   0    7.20    1.50
  -1  17   0    5.40    1.80
   1  17   0    6.00    1.60
   1 -17   0    9.50    3.30
   1 -17   0    3.50    1.40
   1  17   0    3.30    1.50
  -1 -17   0    2.80    1.10
  -1 -17   0    0.10    2.40
   1  17   0    5.90    2.60
   1 -17   0    4.60    1.30
  -1 -17   0    8.70    2.80
   1 -17   0    3.60    2.20
   2  17   0    9.50    2.00
   2 -17   0    9.60    2.90
   2  17   0   12.60    2.30
  -2  17   0    9.30    1.90
   2 -17   0   13.00    2.00
  -2 -17   0   11.40    3.10
   2 -17   0   14.00    3.50
  -2 -17   0    7.30    3.10
   2 -17   0    9.80    3.70
  -2 -17   0   11.70    1.70
  -2  17   0    7.40    1.80
  -2  17   0    8.40    1.90
   2 -17   0   11.60    1.70
   3 -17   0   26.60    5.20
   3 -17   0   38.20    3.10
   3  17   0   33.90    3.20
  -3 -17   0   42.60    3.60
  -3  17   0   37.70    3.70
   3 -17   0   49.10    6.30
  -3 -17   0   28.60    5.00
   3 -17   0   28.60    4.80
   3 -17   0   38.40    3.10
  -3 -17   0   33.60    5.20
   3  17   0   28.70    3.40
  -3  17   0   35.00    3.20
   4 -17   0   15.90    2.00
  -4  17   0   25.60    2.40
  -4 -17   0   16.30    1.90
   4  17   0   12.90    2.20
   4  17   0   20.50    2.40
   4 -17   0   18.70    1.90
   5  17   0    2.80    1.30
  -5  17   0    3.10    1.20
   5 -17   0    3.50    1.10
  -5  17   0    3.20    1.30
   5 -17   0    2.90    0.90
  -5 -17   0    4.00    1.00
   5  17   0    6.70    1.40
  -6  17   0    0.30    0.80
  -6 -17   0    0.60    0.60
   6  17   0   -0.40    0.90
   6 -17   0   -0.10    0.70
   6  17   0    0.60    0.80
   6 -17   0    0.80    0.60
   6  17   0    0.90    0.80
   7  17   0    1.40    0.70
  -7  17   0    0.60    0.70
   7  17   0    0.90    0.70
   7  17   0    1.60    0.50
   7 -17   0    1.10    0.60
   0 -18   0  352.96   14.40
   0 -18   0  365.36   17.60
   0 -18   0  379.26   18.30
   0  18   0  346.17   15.20
   0 -18   0  335.77   14.70
  -1 -18   0   50.19    4.20
  -1 -18   0   54.99    3.70
   1  18   0   53.99    5.60
   1 -18   0   49.50    6.00
   1 -18   0   46.70    3.80
   1 -18   0   48.50    3.30
  -2  18   0    4.50    1.60
  -2 -18   0    2.00    3.10
   2 -18   0    1.80    2.50
  -2 -18   0    6.30    3.20
  -2 -18   0    4.40    1.20
   2 -18   0    4.80    1.30
   2 -18   0    2.00    3.10
   2 -18   0    5.00    1.40
   2  18   0    5.50    1.50
   2  18   0    4.90    1.70
   3  18   0   14.30    2.00
   3 -18   0   15.70    2.00
   3 -18   0   13.80    1.70
  -3  18   0   13.30    2.10
   3  18   0   13.40    2.00
  -3 -18   0   10.70    1.50
   4  18   0   13.70    2.00
   4 -18   0   15.20    1.80
  -4  18   0   18.50    2.10
  -4 -18   0   21.90    1.90
   4 -18   0   19.50    1.90
  -4  18   0   21.10    2.60
   4  18   0   17.30    2.10
   5  18   0   14.70    1.80
   5  18   0   13.30    2.20
  -5 -18   0   17.50    1.60
   5 -18   0   13.20    1.60
   5 -18   0   16.10    1.50
  -5  18   0   11.80    1.90
  -6  18   0    3.20    1.00
   6 -18   0    1.40    0.60
   6  18   0    1.70    0.70
   6 -18   0    1.60    0.70
   6  18   0    0.80    0.80
   6  18   0    0.70    0.80
   0 -19   0   -0.20    0.90
   0  19   0   -0.20    1.10
   0 -19   0   -0.60    1.00
   0  19   0   -0.90    1.30
  -1  19   0    6.80    1.60
   1 -19   0    8.70    1.50
  -1 -19   0    6.40    1.50
  -1 -19   0    7.00    1.30
   1  19   0    9.00    1.80
   1 -19   0    6.80    1.40
   1  19   0    8.60    1.80
  -2  19   0    3.00    1.40
   2 -19   0    5.70    1.30
   2 -19   0    5.00    1.20
   2  19   0    6.70    1.50
   2  19   0    4.10    1.30
  -2 -19   0    4.90    1.20
  -3  19   0   11.00    1.90
  -3 -19   0    8.30    1.30
   3 -19   0   12.40    1.70
  -3  19   0   13.70    2.00
   3  19   0   12.40    2.00
   3 -19   0   12.60    1.50
   3  19   0   15.20    2.10
   4  19   0   11.00    1.50
   4  19   0   13.60    2.10
  -4 -19   0   15.00    2.20
  -4  19   0   11.40    1.80
   4 -19   0   14.40    1.50
   5  19   0   14.50    1.80
   5  19   0   15.60    1.80
   5  19   0   17.00    1.50
   5 -19   0   15.50    1.40
  -5 -19   0   18.60    1.40
   5 -19   0   16.60    1.60
   6  19   0   52.29    2.60
   6  19   0   50.29    2.70
  -6  19   0   46.70    2.70
   6  19   0   50.29    2.60
   6 -19   0   47.80    2.50
   0 -20   0   13.40    2.00
   0 -20   0    9.80    1.40
   0  20   0    9.80    1.60
  -1 -20   0    3.30    1.00
   1  20   0    1.60    1.20
  -1  20   0    1.40    1.20
   1  20   0    1.30    1.20
   1  20   0   -0.60    1.60
   1 -20   0    1.60    0.90
   1 -20   0    3.70    1.30
   1  20   0    4.30    1.60
   2 -20   0    1.00    0.90
  -2 -20   0    0.70    0.90
   2 -20   0    2.00    0.90
   2  20   0    2.50    1.20
   2  20   0    2.00    1.10
  -2  20   0    2.20    1.30
  -2  20   0    2.00    1.30
   2  20   0    2.60    1.20
  -3 -20   0    1.70    0.90
   3 -20   0    1.20    0.80
   3  20   0    3.80    1.40
  -3  20   0    1.20    1.10
  -3  20   0    3.00    1.20
   3  20   0    2.40    1.10
   3  20   0    2.90    1.20
   3 -20   0    2.80    1.40
   4 -20   0   38.00    2.20
   4  20   0   37.10    2.70
   4  20   0   41.40    2.80
   4 -20   0   38.90    2.50
  -4  20   0   38.60    2.80
  -4 -20   0   37.10    2.20
   4  20   0   34.90    2.50
   5  20   0   22.20    1.90
   5 -20   0   20.10    1.20
   5  20   0   22.60    2.10
   5  20   0   20.60    1.30
   5 -20   0   22.50    1.70
   0 -21   0   -0.60    0.70
   0  21   0   -1.20    0.70
   0  21   0   -1.80    1.00
   0 -21   0   -0.50    0.70
   1 -21   0   14.30    1.50
  -1  21   0   14.20    2.10
   1  21   0   10.20    1.70
  -1  21   0   12.30    1.80
  -1 -21   0   15.60    1.60
   1  21   0   17.70    1.80
   2 -21   0   30.50    2.40
   2  21   0   25.00    2.40
  -2  21   0   26.50    2.40
   2 -21   0   25.20    2.00
  -2 -21   0   26.90    2.00
   2  21   0   29.20    2.30
   2  21   0   25.90    2.60
  -2  21   0   26.40    2.40
   3 -21   0   36.90    2.20
   3 -21   0   37.10    2.50
  -3  21   0   38.90    2.60
  -3 -21   0   39.10    2.20
  -3  21   0   37.70    2.70
   3  21   0   36.60    2.60
   3  21   0   40.50    2.60
   3  21   0   34.90    2.60
   4  21   0    3.70    1.10
  -4  21   0    4.80    1.10
   4 -21   0    5.60    1.10
   4  21   0    7.10    1.30
   4 -21   0    4.90    0.80
   4  21   0    4.50    1.00
  -4 -21   0    4.10    0.70
   4  21   0    5.20    0.70
  -5  21   0    7.00    1.30
   5  21   0    7.00    1.10
   5 -21   0    4.10    0.80
   0  22   0    4.30    1.10
   0  22   0    4.60    1.30
   0 -22   0    3.10    0.80
   1 -22   0   32.40    2.10
   1 -22   0   31.50    2.30
  -1  22   0   37.90    3.60
  -1  22   0   35.70    2.50
   1  22   0   37.70    2.70
  -1 -22   0   34.90    2.10
  -2  22   0    6.90    1.20
   2 -22   0    4.00    1.00
  -2  22   0    5.70    1.20
   2  22   0    4.90    1.10
   2 -22   0    5.10    0.80
  -2 -22   0    4.90    0.80
   2  22   0    5.90    1.00
   3 -22   0    4.20    0.80
   3 -22   0    3.60    0.90
  -3 -22   0    4.20    0.70
   3  22   0    4.50    0.90
  -3  22   0    3.30    1.00
   3  22   0    2.70    0.80
   4  22   0    1.20    0.60
  -4  22   0    1.30    0.90
   4 -22   0    0.90    1.00
   0  23   0   -0.10    0.70
   0 -23   0   -0.10    0.60
  -1  23   0    1.10    0.70
   1 -23   0    0.70    0.70
  -1 -23   0    0.60    0.60
   1  23   0    0.40    0.60
   2 -23   0   -0.50    0.50
   2  23   0    0.30    0.50
  -2  23   0   -0.30    0.80
  -2 -23   0   -0.50    0.70
   0  24   0    1.20    0.50
   1  24   0    3.80    0.80
   0   0   1    0.30    0.10
   0   0  -1    0.00    0.10
   0   0  -1    0.10    0.10
  -1   0   1 1223.78   48.60
  -1   0   1 1245.18   48.80
   1   0   1 1173.98   48.90
  -2   0   1   27.70    5.40
   2   0  -1   31.30    2.30
  -2   0  -1   34.10    2.20
   2   0   1   31.10    2.40
   2   0   1   40.80    7.80
   2   0  -1   32.50    2.30
  -2   0   1   33.50    5.80
   2   0  -1   32.50    2.20
  -2   0  -1   31.70    2.30
   2   0   1   30.60    6.00
   2   0   1   36.80    2.40
  -2   0   1   35.80    6.00
   2   0   1   31.60    6.10
  -2   0   1   30.70    2.20
   2   0   1   30.60    2.30
  -2   0   1   31.20    2.10
   3   0   1    7.60    4.60
   3   0  -1    8.30    1.50
   3   0   1    7.30    1.50
   3   0   1    8.90    4.70
  -3   0   1    7.70    1.50
   3   0  -1   11.90    1.90
  -3   0  -1    6.80    1.40
   3   0   1    8.30    1.70
   3   0   1    4.20    4.40
  -3   0   1    8.00    1.40
   3   0   1    6.20    1.40
  -3   0  -1    7.40    1.50
   3   0  -1   12.50    1.90
  -4   0  -1  748.03   29.90
  -4   0  -1  736.53   28.90
   4   0   1  617.34   40.70
   4   0   1  624.14   40.30
   4   0  -1  719.73   29.10
   4   0  -1  713.03   29.30
   4   0  -1  684.53   42.70
   4   0   1  708.93   29.10
   4   0  -1  670.13   41.80
   4   0   1  762.22   29.10
   4   0   1  705.43   29.20
   4   0  -1  696.43   42.10
   4   0   1  690.53   41.30
  -4   0   1  736.43   29.00
  -4   0   1  769.22   28.90
   4   0  -1  722.33   29.20
   5   0   1   58.69   14.50
   5   0  -1   53.19    5.20
   5   0  -1   56.19   14.60
  -5   0   1   55.89    3.60
   5   0  -1   59.29    5.50
   5   0  -1   55.09    3.50
   5   0   1   53.79    3.40
  -5   0  -1   55.79    5.40
   5   0  -1   83.99   18.20
  -5   0   1   58.69    5.70
   5   0   1   54.89    5.30
  -5   0  -1   54.49    3.10
   5   0   1   56.39    4.80
  -5   0  -1   54.19    4.40
   5   0   1   44.00   13.70
   5   0   1   34.30   12.30
   5   0   1   51.89    5.10
   5   0  -1   58.99   15.90
   5   0  -1   60.19    4.90
  -6   0  -1    2.20    1.30
   6   0   1    0.90    1.10
  -6   0   1    2.70    1.00
   6   0   1    1.10    1.60
  -6   0  -1    2.70    1.00
   6   0   1    1.00   10.20
  -6   0   1    0.00    1.10
  -6   0  -1   -1.10    2.00
   6   0  -1    1.20    1.70
   6   0  -1   -0.90    1.20
   6   0  -1    0.40    1.80
   6   0   1    3.90    2.50
   6   0  -1    0.50    2.00
  -6   0  -1    1.30    2.30
   6   0  -1    0.40    1.20
   6   0   1   -2.70   10.50
   6   0   1   14.60   12.90
   6   0   1    0.70    1.70
   6   0   1    0.90    1.20
   7   0  -1    2.90    1.40
  -7   0  -1    0.80    1.20
   7   0   1    3.00    1.40
   7   0   1   -3.10    1.90
  -7   0   1    1.70    1.10
   7   0   1    1.40    1.20
   7   0   1    3.10    2.30
   7   0  -1    8.10    5.90
   7   0  -1   -1.40    2.10
  -7   0  -1    1.80    1.00
   7   0  -1    3.20    2.50
   7   0  -1    4.30    1.50
   8   0  -1    0.40    1.00
   8   0   1   -0.60    1.20
  -8   0   1    1.90    1.20
   8   0  -1   -0.70    1.10
  -8   0  -1    0.20    1.10
   8   0   1    0.30    1.10
  -8   0  -1    2.50    1.70
  -8   0   1    0.30    0.90
  -9   0  -1    0.70    1.00
   9   0  -1    2.00    1.20
  -9   0   1    0.80    1.20
   9   0   1    1.30    0.90
   9   0   1    2.00    1.00
   9   0  -1    1.90    1.10
  10   0   1   18.20    1.40
 -10   0   1   15.90    1.30
   0  -1  -1   92.59    3.40
   0  -1  -1   89.19    3.40
   0   1  -1   86.19    3.60
   0  -1  -1  100.59    3.50
   0  -1   1   91.69    3.60
   0   1  -1   85.99    3.60
   0  -1   1   86.99    3.60
   0  -1  -1   90.49    3.40
   0  -1   1   89.89    3.60
   1  -1   1 2325.27   92.69
  -1  -1   1 2447.16   92.49
   2  -1   1 1778.82   70.49
   2  -1   1 1742.93   70.49
  -2  -1  -1 1629.84   69.79
  -2  -1   1 1749.22   70.19
  -2  -1   1 1487.05   68.79
   3  -1   1    6.10    4.40
  -3  -1  -1    9.20    1.60
   3   1  -1   10.40    1.80
   3  -1   1    9.40    1.80
   3   1  -1   10.80    1.80
   3  -1   1   19.50    6.30
   3  -1   1   10.50    1.80
   3   1  -1    8.20    1.70
  -3   1   1    9.20    1.60
   3  -1   1    6.90    1.50
  -3   1   1   12.30    1.70
  -3  -1  -1   10.50    1.80
   3  -1   1    7.70    4.90
   3  -1  -1    5.20    5.20
   3  -1  -1   21.50    6.80
   3  -1  -1    7.50    1.60
   3   1   1   10.00    1.70
   3   1   1   10.40    1.80
   3  -1  -1   14.60    5.70
  -3   1  -1   10.50    1.70
  -3   1  -1    8.60    1.60
   3   1   1    9.20    1.60
  -3  -1   1    8.90    4.70
  -3  -1   1    7.90    4.50
  -3  -1   1   12.00    5.00
   3  -1  -1    8.20    1.80
   3  -1  -1    9.10    1.70
  -3  -1   1   10.40    1.60
  -3  -1   1   10.30    1.70
  -4  -1  -1  116.19    6.40
   4  -1   1  114.09    6.30
  -4   1   1  109.79    6.10
   4   1  -1  111.19    6.30
   4  -1   1   97.99   15.80
   4  -1   1  116.79   18.00
   4   1  -1  102.69    6.20
   4   1  -1  146.39   18.90
   4  -1   1  151.38   21.30
   4   1  -1  115.29    6.60
  -4   1   1  113.09    6.00
   4  -1   1  110.09    6.40
   4  -1   1  108.19    6.30
  -4  -1  -1  110.49    6.10
   4   1   1  121.49   17.90
   4  -1  -1  135.79   18.60
  -4   1  -1  109.79    6.10
   4  -1  -1  111.19    6.40
  -4  -1   1   99.79    5.90
  -4  -1   1  105.99    6.20
   4  -1  -1  111.69   17.40
  -4   1  -1  111.39    6.30
   4   1   1  110.69    6.20
   4  -1  -1  107.59    6.20
   4  -1  -1  105.89   16.70
   4   1   1  103.59   16.40
   4   1   1  119.59    6.60
   4   1   1  126.79   17.70
   4   1   1  119.09    6.40
   4  -1  -1  110.09    6.40
   5   1  -1    5.50    2.00
   5   1  -1   11.90    2.50
   5  -1   1    7.60    2.20
  -5   1   1    5.60    2.00
   5   1  -1    9.70    1.70
  -5  -1  -1    8.00    1.30
  -5  -1  -1    7.50    2.10
   5  -1   1    8.90    7.70
  -5  -1  -1    7.10    2.00
   5  -1   1    8.00    2.20
  -5   1   1    6.70    2.10
   5  -1   1    7.60    1.60
   5   1  -1   14.00    9.60
   5   1  -1   -4.10    8.30
   5   1  -1    5.40    2.10
   5  -1   1   11.10    8.10
   5   1  -1   22.80   11.70
  -5   1   1   11.60    1.70
   5  -1   1    9.70    2.40
   5  -1   1   36.60   12.00
   5  -1  -1   16.10   11.00
   5   1   1   12.70    8.30
   5  -1  -1    4.50    2.00
   5   1   1   -8.70    5.50
  -5   1  -1    7.20    1.30
  -5   1  -1    6.50    2.10
  -5   1  -1    8.60    2.40
   5  -1  -1    8.90    2.40
   5  -1  -1    8.10    1.60
   5  -1  -1   11.30   10.10
   5   1   1    6.40    2.10
   5   1   1    5.70    1.90
  -5  -1   1    9.00    2.30
   5  -1  -1    6.70    2.20
   5   1   1    6.30    1.50
   5   1   1    7.20    2.10
  -5  -1   1    6.20    2.20
   6  -1   1    1.50    1.80
  -6  -1  -1    1.30    1.00
   6  -1   1    6.50   10.90
   6   1  -1    1.50    2.00
   6  -1   1    1.50    1.80
   6  -1   1    2.10    1.30
  -6   1   1    4.30    1.00
  -6   1   1    0.70    1.10
   6   1  -1    1.90    1.20
   6  -1   1    2.30    2.30
   6   1  -1    7.40   13.40
   6   1  -1    0.90    1.80
  -6  -1  -1   -0.70    1.10
  -6  -1  -1    0.80    2.30
  -6  -1  -1    2.70    2.20
   6  -1   1    1.50    1.20
   6   1  -1    2.30    3.50
   6  -1   1   -9.10   10.80
   6   1  -1    2.70    1.30
  -6  -1   1    1.20    1.10
   6   1   1    1.60    1.80
  -6   1  -1    0.00    0.90
   6   1   1    3.50   11.40
  -6  -1   1   -1.30    3.20
  -6   1  -1   -1.40    2.00
   6   1   1    1.50   10.70
  -6   1  -1    1.10    1.10
   6  -1  -1    0.40    1.10
   6  -1  -1    4.80    2.40
   6  -1  -1   -1.10    1.60
   6   1   1    0.80    1.70
   6   1   1   -0.20    1.20
   6  -1  -1    1.80    1.40
   6  -1  -1   -0.90    1.50
   6   1   1    1.30    1.20
   6   1   1   -2.80    9.50
   6   1   1   -2.80    2.20
  -6  -1   1    2.80    1.00
   7  -1   1   13.20    3.40
   7   1  -1   13.20    2.10
   7   1  -1   14.30    3.60
   7   1  -1   11.60    1.90
  -7  -1  -1   12.20    1.50
  -7   1   1   13.80    2.00
   7  -1   1   13.20    2.10
   7  -1   1   15.40    2.30
   7  -1   1   16.60    3.80
  -7  -1  -1   16.40    2.30
   7   1  -1   16.40    3.50
   7  -1  -1   10.50    3.30
   7  -1  -1   11.90    2.00
   7   1   1   12.00    2.00
   7   1   1   15.20    2.30
  -7   1  -1   14.80    2.20
  -7   1  -1   15.80    1.50
   7   1   1   13.20    3.20
   7   1   1   13.50    3.60
   7  -1  -1   11.20    1.90
   7   1   1   33.60   17.20
   7  -1  -1   15.30    3.70
  -7  -1   1   12.90    2.00
   8  -1   1   38.40    3.10
  -8  -1  -1   36.30    3.10
  -8   1   1   34.30    2.80
  -8   1   1   36.90    3.10
   8  -1   1   33.90    2.90
   8   1  -1   32.30    2.90
   8   1  -1   36.60    3.10
  -8   1  -1   34.60    2.90
   8   1   1   34.20    2.90
   8   1   1   35.60    3.10
   8  -1  -1   32.90    2.90
   8  -1  -1   34.70    3.00
  -8  -1   1   35.40    2.90
  -9  -1  -1   17.10    2.00
   9  -1   1   14.00    1.60
   9   1  -1   12.40    1.60
   9   1  -1   10.60    1.60
   9  -1   1   16.40    1.90
  -9   1  -1   13.20    1.60
   9  -1  -1   11.30    2.00
   9   1   1   16.30    1.90
   9   1   1   13.90    1.50
  -9  -1   1   11.90    2.30
   9  -1  -1   13.90    1.80
  10   1  -1    1.60    0.70
  10  -1   1    1.50    1.00
 -10  -1   1    0.70    0.50
  10   1   1    1.20    0.60
   1  -2   1 1289.27   51.89
  -1  -2   1 1230.18   51.39
   2  -2   1  229.28   15.70
  -2  -2  -1  238.38    9.80
  -2   2   1  249.68    9.70
   2  -2   1  236.28    9.90
  -2   2   1  247.28    9.60
   2  -2   1  231.18    9.80
   2   2  -1  230.68    9.80
   2   2  -1  229.78    9.80
  -2  -2  -1  254.87   15.80
   2  -2   1  249.28   10.00
   2  -2   1  210.98   14.90
   2  -2   1  246.48   15.90
  -2  -2  -1  235.68    9.70
   2   2  -1  226.98    9.90
  -2  -2   1  236.38    9.70
   2  -2  -1  234.68    9.80
   2  -2  -1  223.98    9.80
  -2  -2   1  238.18    9.80
  -2   2  -1  228.08    9.70
  -2  -2   1  220.48   15.10
   2   2   1  232.88    9.90
  -2   2  -1  228.38    9.80
   2   2   1  243.78    9.90
  -2  -2   1  205.38   14.70
  -2  -2   1  203.78   14.60
   2   2   1  239.08    9.80
   2  -2  -1  217.08    9.70
   3   2  -1  899.71   35.30
   3  -2   1  906.51   35.30
  -3   2   1  951.60   35.20
  -3  -2  -1  913.51   35.30
   3  -2   1 1053.69   47.50
   3  -2   1 1021.20   46.80
   3  -2   1  907.31   35.40
   3  -2   1  927.21   35.20
  -3  -2  -1  931.61   45.70
   3  -2   1  958.30   45.80
  -3   2   1  967.80   35.10
  -3  -2  -1  916.01   45.80
  -3  -2  -1  909.31   35.10
   3   2  -1  861.51   35.10
   3   2  -1  942.61   35.50
   3   2   1  924.51   35.20
  -3  -2   1  838.02   44.10
   3  -2  -1  777.52   44.30
   3   2   1  872.11   35.10
  -3  -2   1  852.51   44.80
   3  -2  -1  854.91   35.20
  -3   2  -1  838.12   34.90
   3  -2  -1  901.31   48.40
  -3  -2   1  922.81   35.30
   3  -2  -1  862.61   45.60
   3  -2  -1  945.11   35.40
  -3  -2   1  865.81   44.70
  -3   2  -1  907.31   35.20
   3  -2  -1  882.41   35.10
   3   2   1  871.91   35.30
  -3  -2   1  880.11   35.00
   4  -2   1  565.74   23.40
  -4  -2  -1  548.95   22.90
   4  -2   1  577.04   36.30
   4  -2   1  538.45   23.10
   4   2  -1  589.14   23.60
   4  -2   1  526.75   34.80
  -4   2   1  567.64   22.70
   4  -2   1  623.94   41.00
   4   2  -1  584.14   23.30
   4  -2   1  562.04   23.10
   4   2  -1  528.15   23.20
  -4  -2  -1  565.44   23.30
  -4   2   1  588.84   23.00
  -4  -2   1  586.64   36.10
   4  -2  -1  561.44   37.20
  -4   2  -1  548.05   23.10
   4   2   1  464.65   34.30
   4  -2  -1  536.75   23.20
   4   2   1  551.34   35.40
   4   2   1  596.34   23.50
  -4  -2   1  562.84   35.50
  -4  -2   1  575.24   23.00
   4  -2  -1  534.35   23.30
   4   2   1  546.05   23.00
   4  -2  -1  577.44   36.90
  -4  -2   1  583.04   23.30
   4  -2  -1  588.14   37.10
   4   2   1  551.54   23.10
  -4  -2   1  586.64   35.80
   4   2   1  508.85   34.60
  -4   2  -1  540.45   22.80
   4  -2  -1  575.44   23.20
  -5  -2  -1   43.50    2.80
   5   2  -1   49.50    5.00
   5   2  -1   42.00   14.40
  -5  -2  -1   46.30    4.70
   5   2  -1   46.90    4.90
   5  -2   1   44.60    4.90
  -5   2   1   49.00    4.50
  -5  -2  -1   43.40    4.70
   5  -2   1   45.10    4.70
   5   2  -1   46.40    4.90
   5  -2   1   53.69    5.10
   5   2  -1   50.59    3.30
   5   2  -1   38.80   13.30
   5  -2   1   64.99   15.00
   5   2  -1   63.59   15.00
  -5   2   1   49.99    3.10
   5  -2   1   49.70    3.20
   5  -2   1   58.49   16.30
   5  -2   1   75.29   16.70
   5   2   1   55.89   14.70
   5   2   1   44.30   12.80
   5  -2  -1   47.70    4.90
  -5  -2   1   45.70    2.80
  -5   2  -1   47.80    4.80
  -5   2  -1   48.20    4.60
  -5  -2   1   42.40    3.20
   5   2   1   47.90    3.20
   5  -2  -1   48.20    3.30
   5   2   1   46.40    3.20
   5  -2  -1   47.70    5.00
   5  -2  -1   37.40   14.70
   5  -2  -1   48.30    5.10
  -5  -2   1   49.70    4.90
   5   2   1   43.80    4.80
   5   2   1   52.49   14.40
  -5   2  -1   48.10    2.90
   5   2   1   52.59    5.00
  -5   2  -1   46.30    3.30
   5   2   1   42.30    4.50
  -5  -2   1   42.60    4.50
  -6  -2  -1   96.79   11.80
   6   2  -1   74.99    4.50
   6  -2   1   75.29    6.30
   6   2  -1   73.79    4.40
   6  -2   1   73.49    6.90
   6  -2   1   70.39   20.10
   6   2  -1   75.59    6.40
   6   2  -1   80.29   11.00
  -6  -2  -1   71.59    3.90
   6   2  -1   71.39    6.90
   6  -2   1   72.69    4.40
  -6   2   1   68.59    4.20
   6  -2   1   78.99    4.60
  -6  -2  -1   78.09    4.50
   6   2  -1  121.69   24.90
  -6  -2   1   76.99    4.40
  -6  -2   1   68.89    3.70
   6   2   1   86.69    6.60
   6  -2  -1   71.79    4.60
  -6   2  -1   77.49    4.40
   6   2   1   90.39   21.30
  -6   2  -1   73.29    3.80
   6  -2  -1   68.69    6.70
   6   2   1   64.09   18.60
   6  -2  -1   78.69    6.40
   6   2   1   72.39    4.40
   6   2   1   86.39   21.40
   6  -2  -1   74.49    4.50
   6  -2  -1   64.79    6.50
   6   2   1   64.29    6.40
   6   2   1   74.29    4.50
   7   2  -1   83.49    4.80
   7  -2   1   84.79    4.90
   7   2  -1   79.79    4.80
  -7  -2  -1   74.29    4.00
   7  -2   1   80.79    4.70
   7   2  -1   86.09    8.40
  -7   2   1   78.59    4.60
   7  -2   1   84.19    8.40
   7   2  -1   69.19    7.30
  -7  -2  -1   78.09    4.70
   7  -2   1   81.49    7.80
  -7  -2   1   80.89    3.80
   7  -2  -1   75.29    7.80
   7   2   1   78.09    4.80
   7   2   1   83.99    7.60
  -7   2  -1   65.39    5.10
   7   2   1   80.49    7.90
   7  -2  -1   72.29    4.70
   7   2   1   80.49    4.70
  -7   2  -1   72.99    4.60
   7  -2  -1   77.19    4.70
   7  -2  -1   72.09    8.40
  -7  -2   1   79.39    4.70
   7  -2  -1   91.09    8.40
   7   2   1  104.99   25.30
   8  -2   1    7.00    1.50
  -8   2   1    6.90    1.50
  -8   2   1   11.00    1.80
  -8  -2  -1    8.60    1.80
   8   2  -1    7.80    1.70
   8   2  -1    6.20    1.40
   8  -2   1   11.70    2.00
   8   2   1    6.70    1.50
   8  -2  -1   11.20    1.90
  -8   2  -1    9.30    1.70
   8   2   1    8.20    1.60
  -8  -2   1    9.80    1.80
   8  -2  -1    8.80    1.60
  -9  -2  -1   24.60    2.30
   9  -2   1   27.30    2.40
   9  -2   1   24.70    2.10
  -9   2   1   30.00    2.70
   9   2  -1   22.50    2.10
   9   2  -1   24.10    2.40
   9  -2  -1   24.50    2.20
   9   2   1   25.00    2.30
  -9  -2   1   28.30    2.40
   9   2   1   25.20    2.00
  -9   2  -1   29.10    2.40
   9  -2  -1   30.20    3.50
  10  -2   1   35.00    2.10
  10   2  -1   31.40    2.10
 -10  -2  -1   41.10    2.50
  10   2  -1   30.50    1.90
 -10  -2   1   33.10    1.90
  10  -2  -1   30.40    2.00
  10   2   1   35.30    2.10
  10   2   1   31.40    1.90
   1  -3   1 1558.34   64.29
  -1  -3   1 1588.24   64.29
  -2  -3  -1 2012.30   86.79
   2  -3   1 2279.07   88.09
   2  -3   1 2356.26   88.69
   2  -3   1 2007.60   86.99
  -2  -3   1 2096.39   86.99
  -2  -3   1 1928.71   86.39
   3  -3   1  209.68   20.30
   3   3  -1  213.38    9.70
  -3  -3  -1  225.28   21.20
  -3  -3  -1  213.98    9.70
   3   3  -1  206.28    9.80
  -3  -3  -1  209.28    9.50
   3  -3   1  213.28   17.50
   3  -3   1  231.88   18.40
  -3   3   1  215.68    9.30
   3  -3   1  215.18    9.70
  -3  -3  -1  257.77   24.60
  -3   3   1  215.48    9.40
  -3  -3  -1  224.48   18.00
   3  -3   1  217.18    9.60
   3  -3  -1  200.18   20.20
  -3  -3   1  205.18    9.50
   3  -3  -1  209.58    9.60
   3  -3  -1  217.88   18.20
   3   3   1  214.58    9.60
  -3  -3   1  220.08   17.60
   3   3   1  199.88    9.70
  -3  -3   1  234.78   18.30
   3  -3  -1  202.58    9.60
  -3   3  -1  225.78    9.50
   3  -3  -1  204.58    9.90
   3   3   1  211.78   10.20
  -3  -3   1  211.48    9.70
  -3  -3   1  239.98   17.90
   4  -3   1  131.89   21.00
  -4  -3  -1  157.98    7.70
  -4  -3  -1  150.78   20.10
   4  -3   1  145.39   19.40
   4   3  -1  137.69    7.70
   4  -3   1  146.49    7.70
  -4   3   1  148.79    7.30
   4  -3   1  150.98   20.10
   4  -3   1  140.89    7.70
  -4   3   1  136.69    7.30
  -4  -3  -1  148.49   20.50
  -4  -3  -1  153.78    7.90
  -4  -3  -1  153.48   20.40
   4  -3   1  149.88    7.90
   4   3  -1  140.09    7.90
   4  -3  -1  139.99   20.00
   4  -3  -1  143.19    7.80
  -4  -3   1  179.98   21.50
   4   3   1  148.09    7.90
  -4   3  -1  135.99    7.30
   4  -3  -1  154.08   20.10
   4  -3  -1  159.58    7.90
   4  -3  -1  178.58   22.40
   4   3   1  142.19    7.50
   4  -3  -1  150.48    7.90
  -4  -3   1  139.69   18.70
   4   3   1  132.09    7.50
  -4  -3   1  162.48   20.60
  -5  -3  -1    8.30    2.30
   5   3  -1    5.50    2.10
   5   3  -1    8.90    2.30
  -5   3   1    8.20    1.50
   5  -3   1    6.60   10.00
   5  -3   1    7.40    2.20
   5   3  -1    8.50    1.70
  -5   3   1    5.70    2.20
  -5  -3  -1    6.00    1.20
   5   3  -1   23.90   11.60
   5  -3   1    6.20    2.10
   5   3  -1    9.70    1.70
   5  -3   1   16.20   10.10
   5  -3   1    9.00    1.60
   5  -3   1    5.30    2.10
  -5   3   1    8.50    2.10
   5  -3   1  -19.20    7.70
  -5  -3  -1    4.90    1.90
   5   3  -1    8.70    2.40
   5   3   1   -1.80    6.40
  -5   3  -1    8.40    1.60
   5   3   1   -1.00    6.50
   5   3   1    7.30    1.50
   5   3   1    9.80    1.80
  -5  -3   1    8.90    2.40
  -5  -3   1    9.40    1.70
  -5  -3   1    4.90    1.90
  -5  -3   1    8.50    1.30
  -5   3  -1   10.70    2.30
   5  -3  -1    8.40    2.30
   5   3   1   11.40    8.60
   5  -3  -1    7.50    2.20
   5   3   1    8.00    2.20
  -5   3  -1    5.90    1.20
   5   3   1    3.10    1.70
   5  -3  -1    7.60    1.60
   5  -3  -1    9.90    2.50
  -5   3  -1    2.50    1.80
   5   3   1   10.90    2.70
   6   3  -1    6.60    2.50
   6   3  -1    9.90    2.90
   6  -3   1    7.40    1.70
   6   3  -1    8.10    1.60
  -6  -3  -1    2.20    2.20
   6  -3   1    9.00    2.80
   6   3  -1   13.10    2.10
   6   3  -1    1.20   12.90
  -6  -3  -1    8.50    1.80
   6  -3   1    9.70    2.90
   6  -3   1   10.20    2.90
   6  -3   1    6.40    1.60
  -6   3   1    7.00    1.60
  -6  -3  -1   11.40    3.20
  -6  -3  -1    5.70    1.20
   6   3  -1    7.00    3.00
   6   3  -1    1.60   11.80
   6  -3  -1    7.80    2.70
   6  -3  -1   11.50    2.00
  -6  -3   1    4.30    2.80
   6   3   1    6.10   10.90
   6   3   1   12.40    3.10
   6  -3  -1    7.00    1.60
   6   3   1   12.70   11.40
  -6  -3   1    9.10    3.40
   6  -3  -1    6.90    2.70
  -6   3  -1    8.50    1.60
   6   3   1    6.60    2.30
   6   3   1    7.10    1.70
  -6  -3   1    7.50    1.80
   6   3   1    7.50    1.60
  -6   3  -1    6.70    1.20
   6  -3  -1    7.70    2.70
  -6  -3   1    8.60    1.40
  -7   3   1   15.70    2.20
   7  -3   1   12.60    2.00
   7   3  -1    8.50    3.00
   7  -3   1   14.60    3.90
   7   3  -1   14.20    2.30
   7  -3   1   13.50    3.30
   7   3  -1   15.60    4.00
  -7  -3  -1   12.70    1.60
  -7   3   1   13.20    2.10
   7   3  -1   18.00    2.30
   7  -3   1   12.90    2.10
  -7  -3  -1   12.20    2.00
   7  -3  -1   11.70    2.00
   7   3   1   13.70    2.10
   7   3   1   15.90    3.60
  -7   3  -1   12.40    1.90
   7   3   1   15.60    2.20
   7  -3  -1   18.80    3.90
   7   3   1   24.00   17.40
   7   3   1    0.80   14.60
   7  -3  -1   17.80    3.90
   7  -3  -1    9.80    3.70
   7   3   1   10.90    3.30
  -7  -3   1   10.80    2.00
   7  -3  -1   12.90    2.10
  -7  -3   1   13.60    1.40
  -8   3   1    5.70    1.40
   8   3  -1    2.70    1.30
  -8  -3  -1    5.20    1.50
   8  -3   1    4.50    1.40
  -8   3   1    5.30    1.80
   8  -3   1    4.80    1.40
   8   3  -1    1.90    1.20
  -8   3  -1    3.90    1.30
   8   3   1    3.30    1.30
   8   3   1    2.80    1.20
   8  -3  -1    3.80    1.30
  -8  -3   1    3.70    1.30
   8  -3  -1    4.30    1.40
  -9  -3  -1    2.60    1.00
   9  -3   1    4.30    1.10
  -9   3   1    4.00    1.10
   9   3  -1    6.10    1.40
   9   3  -1    4.10    1.10
   9  -3   1    4.90    1.10
  -9  -3   1    4.50    1.10
   9  -3  -1    5.10    1.30
  -9  -3   1    5.00    1.80
   9   3   1    3.70    1.00
  -9   3  -1    5.80    1.30
   9   3   1    3.50    1.10
   9  -3  -1    2.30    1.00
 -10  -3  -1   18.60    1.50
  10   3  -1   15.60    1.30
 -10   3   1   18.70    1.50
  10  -3  -1   16.20    1.60
 -10  -3   1   16.90    1.30
  10   3   1   19.00    1.40
  10   3   1   16.90    1.30
   0  -4   1    1.30    2.30
   0  -4  -1    0.40    0.50
   0   4  -1    1.50    0.70
   0  -4   1    0.30    0.60
   0  -4  -1    0.60    0.60
   0  -4   1    0.60    0.70
   0   4  -1    2.20    0.70
   0  -4   1    0.60    0.70
   0  -4  -1    1.00    0.50
   1   4  -1  137.49    6.30
   1   4  -1  151.38    6.40
   1  -4   1  138.09    6.30
  -1  -4  -1  139.49    6.10
   1   4  -1  143.39    6.20
  -1   4   1  154.78    6.70
   1  -4   1  147.39   10.80
   1  -4   1  141.39    6.30
   1  -4   1  146.59    6.20
   1   4  -1  140.09    6.30
   1  -4  -1  130.59    6.10
  -1  -4   1  149.69    6.40
   1  -4  -1  142.39    6.10
   1   4   1  141.39    6.00
   1   4   1  139.99    6.20
   1   4   1  141.69    6.10
  -1  -4   1  154.28   11.10
   1  -4  -1  142.29    6.20
  -1   4  -1  139.89    6.20
  -1  -4   1  143.09    6.20
  -1   4  -1  138.39    6.10
   2  -4   1   73.89    3.90
   2   4  -1   69.59    4.00
  -2  -4  -1   73.79    3.90
   2  -4   1   75.79   10.40
   2   4  -1   65.69    3.80
  -2   4   1   64.39    3.50
   2  -4   1   68.89    3.90
   2  -4   1   66.89   10.60
   2  -4   1   72.99    4.00
   2   4  -1   69.19    4.00
  -2   4   1   67.49    3.50
   2  -4   1   75.49   10.60
  -2  -4  -1   68.89    3.70
  -2  -4   1   79.39   10.40
   2   4   1   68.59    3.90
  -2  -4   1   75.19    3.90
  -2  -4   1   94.39   11.30
  -2   4  -1   61.99    3.60
   2   4   1   68.79    3.70
  -2  -4   1   70.79    3.90
   2  -4  -1   65.89    3.80
  -2  -4   1   92.49   12.50
  -2   4  -1   66.69    3.80
   2  -4  -1   70.99    3.90
   2   4   1   67.09    3.80
   2  -4  -1   68.99    3.80
  -3  -4  -1  361.06   24.50
  -3  -4  -1  335.47   26.60
   3   4  -1  339.97   14.10
   3  -4   1  324.67   14.10
   3  -4   1  364.56   14.30
  -3   4   1  331.87   13.50
  -3  -4  -1  401.16   24.90
  -3  -4  -1  331.27   14.40
   3  -4   1  309.87   13.90
   3  -4   1  324.07   23.20
   3   4  -1  336.77   14.20
   3  -4   1  309.27   23.20
   3  -4   1  309.07   22.90
  -3   4   1  312.17   13.60
   3  -4  -1  316.97   13.90
  -3  -4   1  295.97   22.30
  -3   4  -1  328.27   13.70
  -3  -4   1  321.97   14.10
   3   4   1  328.97   14.00
   3   4   1  325.17   13.90
   3  -4  -1  320.47   14.10
  -3  -4   1  310.37   22.90
  -3  -4   1  324.77   13.90
   3  -4  -1  328.27   14.00
  -3   4  -1  331.57   13.90
   3  -4  -1  337.27   23.70
  -3  -4   1  291.07   22.20
   3   4   1  332.47   14.20
  -4   4   1  300.17   12.70
   4   4  -1  284.07   13.30
  -4  -4  -1  294.77   13.10
  -4   4   1  292.87   12.90
  -4  -4  -1  290.87   13.30
   4  -4   1  313.97   30.80
  -4  -4  -1  308.37   31.00
   4  -4   1  297.57   13.30
  -4  -4  -1  320.27   31.00
   4   4  -1  277.47   13.90
   4  -4   1  334.37   26.60
   4  -4   1  283.07   13.20
  -4  -4  -1  314.37   30.90
   4   4  -1  276.07   13.50
   4  -4   1  321.47   30.70
   4  -4   1  293.27   13.40
   4  -4  -1  312.97   30.60
  -4  -4   1  287.77   13.10
  -4  -4   1  299.37   29.10
   4  -4  -1  281.27   13.20
  -4  -4   1  301.17   29.50
   4   4   1  280.17   13.10
   4   4   1  287.27   13.10
  -4  -4   1  329.37   26.00
  -4   4  -1  287.17   13.00
   4   4   1  295.57   13.40
   4  -4  -1  288.07   13.20
  -4   4  -1  288.57   12.80
   4  -4  -1  285.77   13.40
  -4  -4   1  271.47   13.20
   5   4  -1  114.69    7.40
   5  -4   1  107.49    7.60
   5  -4   1  146.59   23.40
  -5  -4  -1  102.69    6.80
   5  -4   1  102.69    7.90
   5   4  -1  105.69    7.10
   5  -4   1  108.29    7.00
   5  -4   1  103.19   21.20
  -5  -4  -1  104.79    7.20
  -5   4  -1  119.69    5.80
  -5  -4   1  113.59    7.30
  -5   4  -1  115.89    7.00
   5   4   1  144.89   22.20
  -5   4  -1  114.69    5.10
   5   4   1  132.99   21.50
   5   4   1  102.59    5.60
   5   4   1  110.19    7.20
   5  -4  -1  113.59    7.20
   5   4   1   99.39   18.80
  -5  -4   1  109.09    5.60
  -5  -4   1  107.79    6.20
   5   4   1  109.59    7.20
   5  -4  -1  123.19    7.30
   5   4   1  121.69    6.00
  -5   4  -1  112.79    7.10
  -5  -4   1  114.99    7.00
   6   4  -1   22.00    2.60
   6   4  -1   22.50    2.50
  -6   4   1   17.70    2.40
  -6  -4  -1   23.10    4.20
  -6  -4  -1   17.50    3.50
   6   4  -1    9.20   15.60
   6  -4   1   21.00    2.50
   6   4  -1   15.90    3.50
   6   4  -1   10.20    3.40
   6  -4   1   20.90    2.50
   6  -4   1   26.00    4.40
   6  -4   1   17.70    3.70
   6   4  -1   22.80    4.20
  -6  -4  -1   21.40    2.50
  -6   4   1   17.30    2.20
   6   4  -1   11.60   15.20
  -6  -4  -1   21.00    2.10
   6  -4   1   18.00    3.60
   6   4  -1   23.30   15.70
   6  -4  -1   17.80    3.60
   6   4   1   13.30   12.10
   6   4   1   21.60    2.50
   6   4   1   19.40    3.50
   6   4   1    1.90   10.30
  -6  -4   1   21.10    2.50
   6  -4  -1   18.50    2.30
   6   4   1   19.00    3.90
   6  -4  -1   19.30    2.40
  -6  -4   1   21.60    2.00
   6  -4  -1   22.60    4.00
  -6   4  -1   17.90    2.20
   6   4   1   21.30    2.50
   6  -4  -1   17.80    3.50
  -6   4  -1   19.90    1.70
  -7  -4  -1    8.60    1.40
   7  -4   1    8.60    3.10
   7   4  -1   11.20    3.20
   7  -4   1    6.60    3.00
   7   4  -1    6.20    2.90
   7  -4   1    7.10    1.60
   7  -4   1    8.30    1.70
   7   4  -1    8.60    1.80
   7   4  -1    6.40    1.60
  -7   4   1    8.50    1.60
  -7  -4  -1    7.00    1.70
  -7   4   1    7.30    1.90
   7  -4  -1   10.00    2.90
   7   4   1   13.80   18.20
   7   4   1   14.10   17.30
  -7  -4   1    5.60    1.60
   7   4   1    7.50    1.70
   7   4   1   20.70    4.40
   7  -4  -1    8.60    3.20
  -7  -4   1    9.90    1.30
   7   4   1   19.00   17.20
   7  -4  -1   10.60    1.90
  -7   4  -1    8.00    1.60
   7  -4  -1    6.10    3.60
   7   4   1   13.90    2.20
   7  -4  -1    6.40    1.60
   7   4   1    5.90    2.70
   8  -4   1    2.10    1.30
   8   4  -1    1.60    1.20
  -8   4   1    0.80    0.90
   8  -4   1    1.60    1.10
   8   4  -1    1.50    1.30
  -8  -4  -1    2.50    1.20
   8  -4  -1    0.10    1.10
  -8  -4   1    0.80    1.20
   8   4   1    1.10    1.10
   8   4   1    2.00    1.10
   8  -4  -1    1.80    1.20
  -8   4  -1    1.80    1.10
   9  -4   1    0.40    0.80
   9   4  -1    0.10    0.70
   9   4  -1    1.50    0.90
   9  -4   1   -0.60    0.90
  -9   4   1    1.20    0.90
  -9  -4  -1   -0.30    0.80
   9  -4  -1    2.00    1.00
  -9   4  -1    0.60    1.00
  -9  -4   1    1.00    1.00
   9   4   1    1.00    0.80
   9  -4  -1    2.50    1.10
   9   4   1    0.70    1.00
  -9  -4   1    2.40    1.20
  10   4  -1   19.80    1.60
  10   4  -1   27.50    2.00
 -10  -4   1   21.90    1.50
 -10   4  -1   26.80    1.70
  10   4   1   21.00    1.50
   0   5  -1   44.30    2.60
   0  -5   1   41.00    2.60
   0  -5   1   43.90    2.60
   0  -5   1   51.69    7.30
   0   5  -1   46.40    2.60
   0  -5   1   43.50    2.70
   0  -5  -1   43.20    2.40
   0  -5  -1   44.90    2.50
   1   5  -1  333.67   13.40
   1  -5   1  345.47   13.50
   1   5  -1  339.37   13.60
  -1  -5  -1  306.77   13.30
  -1  -5  -1  337.37   13.30
   1   5  -1  336.67   13.60
   1  -5   1  327.27   13.50
  -1  -5  -1  345.97   13.50
   1  -5   1  311.07   13.40
   1  -5   1  367.06   20.20
  -1  -5   1  363.76   20.10
   1  -5  -1  325.07   13.30
  -1   5  -1  333.67   13.40
  -1  -5   1  322.57   13.50
   1  -5  -1  339.57   13.40
   1  -5  -1  313.67   13.30
   1   5   1  332.77   13.20
   1   5   1  322.17   13.40
  -1  -5   1  325.57   13.40
  -1  -5   1  352.96   21.90
  -1  -5   1  332.77   13.50
   1   5   1  334.47   13.30
  -1   5  -1  350.76   13.30
   2  -5   1   77.49    4.40
   2   5  -1   85.49    4.60
  -2   5   1   78.79    4.00
  -2   5   1   76.89    3.90
   2  -5   1   85.89   11.60
   2  -5   1   83.19    4.50
   2  -5   1   80.39    4.40
  -2  -5  -1   85.19    4.40
   2   5  -1   83.19    4.50
   2   5  -1   77.29    4.50
   2  -5   1   85.59   11.70
  -2  -5  -1   81.59    4.20
   2  -5   1   63.39   10.40
  -2  -5   1   79.09    4.40
   2   5   1   72.29    4.30
  -2  -5   1   85.39    4.30
  -2  -5   1   74.19   10.80
  -2  -5   1   72.29   11.30
  -2  -5   1   88.89   11.80
   2  -5  -1   81.59    4.30
   2   5   1   85.29    4.40
  -2   5  -1   84.09    4.20
   2   5   1   72.39    4.10
   2  -5  -1   77.49    4.30
   2  -5  -1   74.99    4.30
  -2   5  -1   79.59    4.30
  -3  -5  -1  275.47   22.00
   3  -5   1  260.47   11.60
  -3  -5  -1  254.57   11.60
   3  -5   1  306.67   22.90
   3  -5   1  256.27   20.90
   3   5  -1  253.87   11.60
   3   5  -1  260.17   11.70
   3  -5   1  263.67   11.80
  -3   5   1  243.88   11.10
  -3  -5  -1  262.17   11.50
   3  -5   1  270.67   11.70
   3   5  -1  272.07   11.90
   3  -5   1  266.77   25.20
  -3   5   1  255.27   11.00
  -3  -5  -1  267.77   25.30
  -3  -5  -1  322.07   23.40
   3   5   1  250.37   11.50
  -3  -5   1  270.07   21.40
  -3  -5   1  273.17   21.00
  -3   5  -1  249.48   11.30
  -3  -5   1  256.37   11.50
   3   5   1  249.68   11.60
   3  -5  -1  267.87   24.90
   3  -5  -1  262.67   11.70
   3  -5  -1  252.27   11.50
  -3  -5   1  257.47   11.70
   3   5   1  257.97   11.40
  -3   5  -1  255.77   11.20
   3  -5  -1  271.97   12.30
  -3  -5   1  267.47   21.30
   4   5  -1   33.10    3.80
   4  -5   1   31.80    3.70
   4  -5   1   35.30    3.90
  -4  -5  -1   41.10    3.90
  -4   5   1   32.80    3.20
   4   5  -1   39.00    4.20
   4  -5   1   24.90   10.40
   4   5  -1   32.30    3.70
   4  -5   1   37.80    4.00
  -4   5   1   27.80    3.20
  -4  -5  -1   65.59   14.50
   4  -5   1   46.60   12.00
   4  -5   1   38.10   12.60
  -4  -5  -1   38.80    4.10
  -4  -5  -1   30.80   11.10
   4   5   1   27.30    3.30
  -4  -5   1   33.20   10.70
  -4   5  -1   33.40    3.50
   4  -5  -1   39.60    4.00
  -4   5  -1   35.20    3.40
   4   5   1   30.70    3.60
  -4  -5   1   42.70   11.70
   4   5   1   32.90    3.80
   4  -5  -1   30.50    3.60
  -4  -5   1   38.00    3.80
  -4  -5   1   33.90    3.90
  -4  -5   1   32.80   10.60
   4  -5  -1   31.60    3.70
  -5  -5  -1  367.16   14.70
   5   5  -1  397.16   17.40
  -5   5   1  373.46   15.00
   5   5  -1  372.46   17.40
   5  -5   1  362.16   17.20
   5  -5   1  379.96   39.80
   5  -5   1  360.46   15.10
  -5  -5  -1  380.96   17.00
   5  -5   1  367.26   15.10
   5  -5   1  368.96   17.00
  -5  -5  -1  353.66   15.20
   5   5  -1  368.66   15.10
   5  -5   1  384.16   17.20
  -5  -5  -1  395.56   17.50
   5   5  -1  367.86   17.10
   5   5   1  372.66   17.30
  -5  -5   1  388.56   45.00
  -5  -5   1  358.46   14.60
  -5  -5   1  368.76   15.20
  -5  -5   1  359.26   16.80
  -5   5  -1  377.36   15.00
   5   5   1  350.06   15.10
   5  -5  -1  365.26   21.00
  -5  -5   1  354.46   17.10
  -5  -5   1  439.96   42.30
   5  -5  -1  385.86   15.20
  -5   5  -1  340.17   16.50
  -5   5  -1  328.07   14.30
   5   5   1  360.06   16.90
   5  -5  -1  387.96   17.20
   5  -5  -1  377.66   17.30
   6   5  -1   90.09   22.00
   6   5  -1   63.09    6.70
  -6  -5  -1   67.59    4.20
   6  -5   1   63.69    6.50
   6  -5   1   67.29    4.10
   6   5  -1   66.89    4.30
  -6  -5  -1   62.49    6.40
  -6  -5  -1   60.99    6.70
   6   5  -1   57.59   21.60
   6  -5   1   63.99    5.70
  -6   5   1   63.49    4.20
   6   5  -1   60.59    6.40
   6  -5   1   52.79    6.00
   6  -5   1   65.59    6.90
  -6  -5   1   69.79    7.30
   6   5   1   44.80   16.50
   6   5   1   65.09    6.80
  -6  -5   1   59.79    3.60
   6  -5  -1   75.29    7.20
   6   5   1   54.89   16.80
  -6  -5   1   64.59    4.10
   6   5   1   65.89    4.70
   6  -5  -1   63.19    6.60
   6  -5  -1   65.19    6.90
   6  -5  -1   69.59    4.30
   6   5   1   74.69    7.00
  -6  -5   1   55.29    6.20
   6   5   1   43.70   16.20
  -7  -5  -1    6.20    1.20
   7  -5   1    6.20    1.60
   7  -5   1    6.80    1.70
   7   5  -1    3.50    1.40
   7   5  -1    4.40    2.60
   7   5  -1   11.60    3.80
   7   5  -1    6.30    1.50
  -7   5   1    7.10    1.50
   7  -5   1    4.20    2.60
   7  -5   1    2.70    2.50
  -7   5   1    4.40    1.70
  -7  -5  -1    8.60    1.70
  -7  -5   1    7.90    1.30
   7   5   1    9.00    1.90
  -7   5  -1    7.20    1.70
   7   5   1    3.70    3.20
   7  -5  -1    9.50    1.90
   7  -5  -1    4.70    3.40
   7   5   1   12.00   17.20
   7   5   1    6.60    1.50
  -7  -5   1    5.70    1.60
   7  -5  -1    9.10    1.90
   7  -5  -1    5.70    2.80
   7   5   1    7.60    1.80
   7  -5  -1    1.50    2.40
   7   5   1    9.10    3.00
   7   5   1   20.60   16.20
   7   5   1  -10.70   15.90
  -8  -5  -1   16.70    2.20
  -8   5   1   17.20    2.00
   8  -5   1   11.80    1.70
   8   5  -1   17.10    2.20
   8   5  -1   13.50    1.80
   8  -5   1   18.50    2.30
  -8  -5  -1   20.20    1.90
  -8  -5   1   18.40    2.20
   8  -5  -1   14.50    2.00
   8  -5  -1   17.40    2.20
   8   5   1   13.60    1.90
   8   5   1   14.30    1.80
  -8   5  -1   18.40    2.20
   9  -5   1    4.50    1.20
  -9  -5  -1    2.00    0.90
   9  -5   1    3.10    0.90
   9   5  -1    3.80    1.00
   9   5  -1    5.70    1.30
   9  -5  -1    6.10    2.00
   9   5   1    3.70    1.00
  -9  -5   1    5.20    1.20
   9  -5  -1    5.30    1.20
   9   5   1    4.60    1.00
   0  -6  -1  999.20   36.40
   0  -6   1  931.21   36.30
   0  -6   1  882.01   36.30
   0   6  -1 1014.60   36.40
   0  -6   1  886.31   36.40
   0  -6   1  986.50   44.30
   0   6  -1 1024.90   36.30
   0  -6  -1  890.31   36.20
   1  -6   1 1155.28   44.10
   1  -6   1 1066.09   44.10
   1   6  -1 1099.79   44.90
  -1  -6  -1 1078.79   44.00
  -1  -6  -1 1156.48   44.10
   1   6  -1 1133.09   44.20
   1  -6   1 1224.98   52.89
  -1  -6  -1 1128.99   44.00
   1   6  -1 1208.38   44.30
  -1  -6   1 1084.89   44.10
  -1   6  -1 1262.67   44.00
   1   6   1 1176.38   43.80
   1   6   1 1152.78   44.00
   1   6   1 1152.68   44.10
  -1   6  -1 1234.68   44.10
  -1  -6   1 1242.58   53.89
  -1  -6   1 1294.27   53.69
   1  -6  -1 1095.19   44.00
  -1  -6   1 1154.68   44.20
  -2   6   1  127.29    5.90
  -2   6   1  124.49    6.00
   2  -6   1  132.09    6.50
   2  -6   1  143.99   15.90
  -2  -6  -1  132.29    6.30
   2  -6   1  127.39    6.50
   2   6  -1  133.29    6.80
   2   6  -1  132.59    6.50
   2  -6   1  111.99   14.50
   2  -6   1  127.49   15.50
  -2  -6   1  140.69    6.50
  -2  -6   1  124.09    6.50
   2   6   1  125.99    6.20
  -2  -6   1  180.18   18.50
  -2   6  -1  141.09    6.30
   2   6   1  132.39    6.50
   2  -6  -1  138.39    6.80
  -2  -6   1  140.59   15.90
   2  -6  -1  132.09    6.90
  -2   6  -1  138.89    6.40
  -2  -6   1  149.69   16.70
   2   6   1  133.29    6.40
   2  -6  -1  134.79    6.50
   3  -6   1  565.94   35.60
   3   6  -1  561.34   23.30
   3  -6   1  605.64   23.50
  -3  -6  -1  569.44   36.30
  -3   6   1  574.54   22.80
   3  -6   1  559.44   34.80
  -3  -6  -1  668.13   37.80
   3  -6   1  565.64   35.60
   3  -6   1  521.55   23.20
  -3  -6  -1  554.54   36.00
   3   6  -1  581.04   23.50
   3   6  -1  596.54   23.70
  -3   6   1  565.74   22.60
  -3  -6  -1  569.24   23.20
   3  -6   1  531.95   23.30
  -3  -6  -1  553.54   23.40
   3   6   1  616.24   26.10
  -3  -6   1  611.34   36.80
  -3  -6   1  609.24   35.90
   3  -6  -1  558.04   23.30
   3   6   1  575.94   23.50
  -3  -6   1  554.04   23.40
  -3  -6   1  554.84   23.20
   3  -6  -1  569.04   23.40
  -3  -6   1  590.94   35.90
  -3   6  -1  581.94   23.00
   3   6   1  558.24   23.20
   3  -6  -1  542.85   34.90
   3  -6  -1  597.54   23.40
  -3   6  -1  578.14   23.10
  -4  -6  -1  123.99    7.20
   4  -6   1  113.59    7.00
   4  -6   1  108.89   19.30
   4  -6   1  150.58   21.80
  -4  -6  -1  131.39    7.10
   4   6  -1  123.89    7.20
   4   6  -1  126.59    7.30
   4   6  -1  125.89    7.40
   4  -6   1  124.59    7.20
  -4  -6  -1  142.19   22.10
   4  -6   1  138.69    7.30
  -4  -6   1  106.49   19.60
  -4   6  -1  108.89    6.50
   4   6   1  117.19    7.10
   4   6   1  113.99    6.80
  -4  -6   1  105.79   18.40
   4  -6  -1  112.99    6.90
   4   6   1  135.59    7.20
   4  -6  -1  112.09    7.00
  -4  -6   1  120.69    7.20
  -4  -6   1  117.69    6.90
   4  -6  -1  117.99    7.10
  -4   6  -1  119.29    6.80
  -4  -6   1  135.79   20.30
   5  -6   1   86.79    6.20
   5   6  -1   89.19    6.60
  -5  -6  -1   88.59    6.20
  -5  -6  -1   76.59    4.80
  -5  -6  -1   81.39    4.30
   5  -6   1   78.59    4.50
   5  -6   1   83.29    6.30
   5   6  -1   79.59    6.50
   5   6  -1   86.59    6.20
  -5   6   1   72.49    4.30
  -5  -6  -1   85.29    7.10
   5  -6   1   88.89    4.80
   5   6  -1   82.59    4.70
   5  -6   1   85.09    6.20
  -5   6  -1   82.59    4.50
   5  -6  -1   86.59    6.20
   5   6   1   80.59    5.90
  -5  -6   1   87.99    6.20
  -5  -6   1   95.89    6.60
  -5  -6   1   83.49    4.80
   5  -6  -1   87.09    4.70
   5  -6  -1   81.99    6.20
   5  -6  -1   94.59    6.50
   5   6   1   79.79    6.20
  -5  -6   1   86.59    4.30
  -5  -6   1  101.49   20.70
   5   6   1   84.09    4.60
   6   6  -1    8.70    1.80
   6   6  -1   10.20    1.80
   6   6  -1   13.80   15.00
   6   6  -1    8.30    2.70
   6   6  -1   13.20    3.30
  -6  -6  -1   18.30    3.90
  -6   6   1    9.90    1.70
   6  -6   1    7.80    2.80
  -6  -6  -1   10.50    1.60
   6  -6   1    8.10    2.70
  -6  -6  -1   13.00    3.10
  -6   6   1   11.30    2.10
  -6  -6  -1   15.10    2.30
   6  -6   1    9.90    1.90
   6  -6   1    8.30    1.70
   6  -6   1   13.80    3.40
   6   6  -1    7.90   13.90
   6   6  -1   14.90   12.50
  -6  -6   1   12.50    3.50
   6   6   1    9.30    3.10
  -6   6  -1   13.10    2.10
   6   6   1   24.90   13.70
   6   6   1   18.10   12.10
  -6  -6   1    7.80    3.60
  -6  -6   1    8.90    1.40
   6   6   1    9.60    1.80
   6  -6  -1    9.10    3.10
   6   6   1   15.40    3.30
   6  -6  -1    9.20    2.00
   6  -6  -1   14.70    3.40
   6  -6  -1    8.50    1.70
   6  -6  -1    9.70    3.00
   6   6   1   -0.10   11.00
   6   6   1    9.50    1.80
   7   6  -1    5.90    3.30
  -7  -6  -1    2.40    1.10
   7   6  -1   -0.90    1.60
   7   6  -1    3.90    1.50
   7  -6   1    5.80    2.90
   7  -6   1    0.50    2.40
   7   6  -1    0.60    2.40
   7  -6   1    5.40    1.60
  -7   6   1    2.80    1.30
   7   6  -1    4.70    1.40
   7  -6   1    4.60    1.50
  -7  -6  -1    2.10    1.40
   7   6   1    4.30    1.60
   7  -6  -1    3.80    2.60
   7  -6  -1    1.90    1.20
   7   6   1    4.30    1.50
   7   6   1    3.70    2.40
   7   6   1   -0.50    3.30
   7   6   1    3.10   14.50
  -7  -6   1    2.30    1.30
  -7   6  -1    3.60    1.30
   7   6   1   22.10   17.00
   7   6   1    3.80    1.40
   7  -6  -1    4.20    3.00
   7  -6  -1    1.90    1.30
   7  -6  -1    5.20    3.50
   7   6   1    4.20   16.00
  -7  -6   1    3.80    1.00
   8  -6   1   -0.30    1.10
  -8   6   1    2.50    1.10
   8   6  -1    0.60    1.00
  -8  -6  -1   -0.10    1.10
  -8  -6  -1    0.80    1.00
   8   6  -1    1.40    1.10
   8  -6   1    0.60    1.00
   8   6   1    0.80    1.10
   8  -6  -1    1.00    0.90
  -8  -6   1    0.20    1.00
  -8   6  -1    0.70    0.90
   8  -6  -1    1.90    1.40
   8   6   1    1.90    1.00
   9   6  -1    8.90    1.80
   9  -6   1    7.10    1.10
   9  -6   1    9.20    1.60
   9   6  -1    8.00    1.30
  -9  -6  -1    9.90    1.50
   9  -6  -1    7.40    1.20
  -9  -6   1    7.00    1.20
   9   6   1    7.80    1.40
   9   6   1    9.70    1.30
   9  -6  -1    7.80    1.40
   0  -7   1  501.55   19.40
   0  -7  -1  508.95   19.10
   0   7   1  492.15   19.00
   0   7  -1  501.45   19.20
   0   7  -1  496.95   19.10
   0  -7  -1  453.75   19.00
   0   7   1  453.75   19.30
   0  -7   1  456.35   19.20
   0   7   1  455.55   18.70
   0  -7   1  496.25   27.50
   0  -7  -1  466.75   19.10
   0  -7   1  475.25   19.10
   1  -7   1  543.75   21.40
   1  -7   1  498.75   32.10
   1   7  -1  598.74   21.60
   1  -7   1  531.15   21.50
  -1  -7  -1  523.85   21.30
  -1   7   1  506.75   20.80
   1  -7   1  524.95   21.40
  -1  -7  -1  548.85   21.40
   1   7  -1  530.85   21.50
  -1  -7  -1  555.54   21.30
   1  -7   1  495.95   29.70
  -1   7   1  514.25   21.10
   1   7  -1  521.45   21.40
  -1  -7   1  525.45   21.40
  -1  -7   1  564.54   31.40
   1  -7  -1  525.15   21.30
  -1   7  -1  524.35   21.20
  -1  -7   1  532.05   21.40
  -1   7  -1  533.25   21.10
  -1  -7   1  573.44   21.60
   1  -7  -1  550.14   21.40
   1  -7  -1  528.05   21.30
   1   7   1  526.85   21.20
   1   7   1  533.95   21.30
   2   7  -1  107.59    6.00
   2   7  -1   98.29    5.70
   2  -7   1  102.49   14.40
   2  -7   1  117.29   15.80
  -2  -7  -1   94.99    5.50
   2  -7   1  105.79    5.70
  -2  -7  -1   98.99    5.50
   2  -7   1  118.69    6.00
   2   7  -1  107.29    5.80
   2  -7   1  107.19    6.30
   2  -7   1  112.89   15.30
  -2  -7   1  151.58   17.70
  -2   7  -1  106.79    5.60
   2  -7  -1  109.59    5.70
   2   7   1   96.39    5.50
  -2   7  -1  109.09    5.50
   2  -7  -1  116.29    5.70
  -2  -7   1  119.49    6.20
  -2  -7   1  118.09    6.00
  -2  -7   1  120.49   16.20
   2   7   1  109.59    5.80
   2   7   1  112.09    5.50
   2  -7  -1  110.69    5.80
   3  -7   1  129.79    7.10
  -3   7   1  116.79    6.50
   3  -7   1  158.18   20.30
  -3  -7  -1  122.69    6.90
   3  -7   1  132.79   19.40
   3   7  -1  118.39    6.90
   3  -7   1  136.59    7.00
   3  -7   1  140.59   19.10
   3   7  -1  139.29    7.10
  -3  -7  -1  134.09   19.40
  -3  -7  -1  134.19    6.90
   3   7  -1  132.39    7.20
   3  -7   1  123.89    7.00
  -3   7  -1  122.59    6.50
  -3  -7   1  154.18   20.00
  -3  -7   1  164.58   21.50
   3  -7  -1  131.99    7.00
  -3   7  -1  126.79    6.70
   3   7   1  130.89    7.10
   3   7   1  136.39    6.90
  -3  -7   1  132.59   18.90
   3   7   1  133.99    7.00
   3  -7  -1  137.59    7.10
   3  -7  -1  121.19    6.90
  -3  -7   1  123.59    6.80
  -3  -7   1  129.69    7.10
   4   7  -1   21.90    3.20
   4  -7   1   17.50    2.80
   4  -7   1   17.60    2.20
   4   7  -1   19.50    3.10
   4   7  -1   17.50    3.10
   4  -7   1   38.10   15.00
  -4  -7  -1   23.40    3.20
   4  -7   1   24.00    3.40
  -4   7   1   20.30    1.90
   4  -7   1   23.50    3.30
  -4  -7  -1   20.30    3.20
  -4  -7  -1   19.00    2.40
  -4   7  -1   22.20    2.20
  -4  -7   1   20.60    2.00
   4   7   1   20.50    3.10
   4  -7  -1   16.00    2.80
  -4  -7   1   20.00   10.70
  -4  -7   1   21.40   12.90
   4  -7  -1   21.50    3.20
  -4   7  -1   22.40    3.00
   4   7   1   22.40    3.30
  -4   7  -1   21.10    3.10
   4  -7  -1   21.90    3.20
  -4  -7   1   19.50    3.30
  -4  -7   1   18.50    3.00
  -4  -7   1   -3.70    9.10
  -5   7   1  124.39    6.00
  -5   7   1  126.19    6.40
  -5  -7  -1  127.29    8.30
   5  -7   1  129.29    8.20
   5  -7   1  129.99    8.00
   5  -7   1  120.69    6.20
   5   7  -1  130.89    6.30
   5   7  -1  131.99    8.10
   5  -7   1  115.69    7.90
   5  -7   1  139.19    6.50
   5   7  -1  116.79    8.20
  -5  -7  -1  117.29    5.80
  -5  -7  -1  140.69    8.20
  -5  -7   1  125.29    8.80
   5  -7  -1  134.29    8.20
  -5   7  -1  127.39    6.10
  -5  -7   1  118.59    7.90
   5  -7  -1  119.79    6.40
   5   7   1  114.89    6.00
   5  -7  -1  129.89    8.10
  -5  -7   1  121.49    5.80
   5  -7  -1  126.79    8.00
  -5  -7   1  126.69    6.30
   5   7   1  133.39    7.90
   5  -7  -1  118.69    6.20
   5   7   1  125.19    8.90
   6  -7   1   43.40    5.60
   6   7  -1   50.49   20.90
  -6   7   1   45.30    3.20
   6   7  -1   48.80   18.10
   6   7  -1   42.20    3.40
  -6  -7  -1   41.40    3.00
   6   7  -1   36.40    3.20
   6   7  -1   40.00    5.50
   6   7  -1   46.90    5.60
   6  -7   1   52.89    6.10
   6   7  -1   47.30   18.20
  -6  -7  -1   45.70    3.50
  -6  -7  -1   51.79    6.00
   6  -7   1   45.50    3.50
   6  -7   1   57.09    6.30
  -6  -7  -1   46.20    5.70
   6  -7   1   44.20    3.40
  -6   7   1   48.00    3.60
   6   7   1   39.60   16.80
   6   7   1   45.90    5.80
   6   7   1   55.99   19.30
   6  -7  -1   45.70    5.80
  -6  -7   1   49.20    3.60
   6  -7  -1   51.19    5.20
  -6  -7   1   42.40    2.90
   6   7   1   44.30    3.30
  -6  -7   1   44.80    5.80
   6  -7  -1   46.60    3.40
  -6   7  -1   45.50    3.20
   6  -7  -1   41.70    5.50
   6   7   1   41.90    3.40
   6   7   1   29.80   14.60
   6  -7  -1   52.09    6.20
   6   7   1   52.19    5.80
  -6  -7   1   46.20    6.00
  -7  -7  -1    8.10    1.80
   7   7  -1   10.70    3.80
   7   7  -1    8.40    1.70
   7   7  -1   12.00    3.60
  -7  -7  -1    8.00    1.40
   7   7  -1   10.80    2.00
   7   7  -1   15.30   19.40
   7  -7   1    7.00    1.60
   7  -7   1   10.90    3.40
   7  -7   1   10.40    1.90
  -7   7   1    8.80    1.70
   7  -7   1    9.10    3.30
   7   7   1   10.60    1.90
   7  -7  -1   12.90    3.50
   7   7   1    9.70    1.80
  -7  -7   1    6.90    2.00
   7   7   1    3.60   13.80
   7  -7  -1    9.80    3.60
  -7   7  -1    9.00    1.70
   7   7   1   28.70   17.20
   7   7   1    8.10    2.10
   7   7   1   13.40    3.20
   7  -7  -1    8.80    2.50
   7  -7  -1    8.80    1.60
  -7  -7   1   10.40    2.00
  -8  -7  -1   25.70    2.30
   8   7  -1   16.80    2.00
  -8  -7  -1   17.40    1.60
   8  -7   1   17.00    2.00
   8   7  -1   20.00    2.00
   8  -7   1   20.20    2.20
   8  -7  -1   16.60    2.00
   8  -7  -1   27.40    3.20
  -8  -7   1   16.80    2.00
   8   7   1   15.50    1.70
   8   7   1   20.60    2.40
  -9  -7  -1   26.60    2.30
   9   7  -1   28.20    2.20
   9  -7   1   29.30    2.00
  -9   7   1   29.80    2.30
   9  -7   1   26.50    2.20
   9   7  -1   23.90    1.90
   9   7   1   25.50    2.10
   9  -7  -1   28.70    2.10
   9  -7  -1   29.10    2.60
   9   7   1   27.10    2.40
  -9  -7   1   30.90    2.30
   0  -8   1   65.29    4.00
   0  -8   1   65.59    4.10
   0   8  -1   74.59    4.00
   0   8   1   66.89    3.90
   0  -8  -1   68.69    4.00
   0  -8   1   78.59   12.20
   0   8  -1   69.79    4.00
   0  -8   1   59.49   12.20
   0   8   1   69.39    3.90
   0  -8  -1   72.89    4.00
   0  -8   1   67.89    4.20
   0  -8  -1   65.39    4.00
   1   8  -1 1062.79   44.80
   1  -8   1 1092.09   43.10
  -1  -8  -1 1044.80   43.00
   1   8  -1 1146.99   43.40
  -1  -8  -1 1133.29   43.10
   1  -8   1 1074.19   54.69
  -1  -8  -1 1165.18   43.20
   1  -8   1 1174.28   43.40
   1   8  -1 1071.09   43.10
   1  -8   1 1162.48   43.30
   1  -8   1 1171.28   54.99
   1  -8  -1 1116.09   43.10
   1   8   1 1152.58   43.10
   1  -8  -1 1052.79   43.00
  -1  -8   1 1111.39   43.30
  -1  -8   1 1189.08   44.00
   1  -8  -1 1104.79   43.00
   1   8   1 1134.89   43.00
  -1  -8   1 1179.38   55.19
  -1  -8   1 1062.69   43.10
  -1  -8   1 1145.79   55.49
  -1   8  -1 1119.09   43.00
  -1  -8   1  982.00   53.49
  -1   8  -1 1134.79   42.90
   2  -8   1  353.46   25.90
   2  -8   1  346.67   15.20
   2  -8   1  380.86   27.20
   2  -8   1  366.66   15.40
   2  -8   1  289.37   24.60
   2   8  -1  344.57   15.20
   2  -8   1  379.86   15.50
   2   8  -1  364.26   15.60
  -2  -8  -1  364.96   15.10
  -2  -8  -1  379.76   15.40
   2   8  -1  354.86   15.30
  -2  -8   1  354.46   15.40
   2  -8  -1  354.06   15.30
  -2  -8   1  366.26   15.20
   2  -8  -1  360.46   15.10
   2   8   1  352.66   15.10
   2   8   1  322.87   14.70
  -2  -8   1  360.86   27.20
   2   8   1  348.97   15.20
  -2  -8   1  387.66   27.50
  -2  -8   1  336.07   25.80
   3   8  -1  397.76   17.30
   3  -8   1  372.36   17.30
   3   8  -1  406.46   17.60
  -3  -8  -1  401.46   17.10
   3  -8   1  398.86   17.20
   3  -8   1  392.66   30.20
   3  -8   1  399.96   17.40
  -3  -8  -1  404.26   17.40
   3   8  -1  366.26   17.10
   3   8   1  421.46   17.20
  -3   8  -1  394.06   16.90
   3  -8  -1  386.46   17.20
   3  -8  -1  395.06   17.10
  -3  -8   1  404.16   17.20
   3   8   1  441.76   17.60
  -3  -8   1  394.36   30.40
  -3  -8   1  400.16   17.40
   3   8   1  370.36   16.80
   3  -8  -1  382.56   17.20
  -3  -8   1  404.06   31.50
  -3   8  -1  403.26   16.70
  -3  -8   1  357.46   37.30
   4   8  -1   93.59   10.30
   4  -8   1  109.39    6.50
   4   8  -1   89.89    6.40
   4   8  -1   93.49    6.50
  -4  -8  -1   95.79    6.20
  -4  -8  -1   97.19    6.50
   4  -8   1   90.79    4.80
  -4  -8  -1   87.79    4.60
   4  -8   1   93.29    6.30
   4   8  -1   90.09    4.90
  -4  -8   1  126.99   23.00
   4   8   1   92.09    6.30
   4   8   1   88.39    4.90
  -4  -8   1   94.89    6.40
  -4   8  -1   83.39    5.80
   4  -8  -1   99.69    6.30
  -4  -8   1  100.59    6.30
   4  -8  -1   79.89    6.00
   4  -8  -1   97.59    4.90
   4   8   1   94.89    6.10
  -5  -8  -1   89.99    6.90
   5   8  -1   86.59    4.80
   5  -8   1   89.09    6.60
   5  -8   1   77.79    6.40
  -5  -8  -1   83.69    5.00
   5   8  -1   89.09    6.60
  -5  -8  -1   82.09    4.40
   5  -8   1   94.99    5.00
   5   8  -1   85.89    6.80
  -5   8   1   83.19    4.50
  -5  -8  -1   89.09    6.60
   5  -8   1   93.49    4.90
   5  -8   1   82.49    6.50
   5  -8  -1   83.39    6.50
  -5  -8   1   86.29    6.50
  -5  -8   1   82.29    4.80
   5  -8  -1   84.89    4.80
   5  -8  -1   83.49    6.40
  -5   8  -1   82.19    4.60
  -5  -8   1   79.99    6.80
   5  -8  -1   82.39    6.40
   5   8   1   79.19    4.60
  -5  -8   1   83.69    4.40
   5   8   1   97.39    6.50
   5   8   1   77.49    6.40
   6  -8   1   42.20    3.40
   6  -8   1   42.90    5.50
   6   8  -1   31.60    5.40
   6  -8   1   47.40    6.50
  -6  -8  -1   43.60    6.50
   6  -8   1   45.60    3.50
   6  -8   1   47.90    6.10
   6   8  -1   48.70    3.50
  -6   8   1   45.70    3.20
  -6  -8  -1   49.50    6.00
   6   8  -1   39.60    5.30
  -6  -8  -1   41.10    3.50
  -6  -8  -1   43.60    3.00
  -6  -8   1   48.20    3.00
  -6   8  -1   45.70    3.30
  -6  -8   1   43.90    6.20
   6   8   1   55.09   17.20
   6   8   1   43.40    3.20
  -6  -8   1   44.30    3.60
   6  -8  -1   47.30    5.80
   6   8   1   62.09   18.90
   6  -8  -1   45.10    3.50
   6   8   1   47.70    3.40
   6   8   1   33.70    5.30
  -6  -8   1   53.39    6.80
   6   8   1   51.19   25.20
   6  -8  -1   42.20    3.60
   6   8   1   42.10    5.70
   7   8  -1    8.20    4.20
   7   8  -1    2.40    1.30
   7  -8   1    3.50    1.90
   7   8  -1    3.10    1.40
   7   8  -1    1.90    1.40
  -7   8   1    3.40    1.80
  -7  -8  -1    3.20    1.40
  -7  -8  -1    3.30    1.10
   7  -8   1    3.20    1.40
   7   8  -1    2.00    2.90
   7  -8   1    1.50    2.90
   7  -8   1   -0.30    2.80
   7  -8  -1    9.30    3.60
  -7  -8   1    3.50    1.00
   7   8   1    2.10    1.30
   7   8   1   29.60   25.70
   7   8   1    3.90    2.00
   7   8   1    2.70    1.50
   7  -8  -1    2.10    3.60
   7  -8  -1    2.90    3.20
   7   8   1    3.40    1.30
   7  -8  -1    4.60    1.50
  -7  -8   1    4.10    1.50
   7   8   1    4.30    2.60
   7   8   1   16.80   17.60
   7   8   1  -22.20   14.30
   7  -8  -1    4.90    2.00
   8  -8   1   16.60    2.10
  -8  -8  -1   17.80    1.40
   8   8  -1   12.90    2.20
   8   8  -1   11.50    1.70
  -8  -8  -1   16.70    2.50
   8  -8   1   13.40    1.80
   8   8  -1   13.40    1.90
   8   8   1   17.20    2.10
  -8  -8   1   15.60    2.00
   8  -8  -1   14.70    1.90
   8   8   1   15.40    1.60
   8   8   1   15.00    1.90
   8  -8  -1   15.80    2.00
   9  -8   1    2.30    0.80
   9   8  -1    1.20    0.70
   9   8  -1    1.50    0.90
   9  -8   1    0.50    1.00
  -9  -8  -1    2.20    0.90
  -9   8   1    1.70    0.90
   9  -8  -1    1.30    0.70
  -9  -8   1    1.50    0.80
   9   8   1    1.80    0.90
  -9   8  -1    1.00    0.80
   9   8   1    2.50    0.90
   0  -9  -1    9.30    1.70
   0   9   1    9.10    1.70
   0   9   1   10.40    1.70
   0   9  -1    6.80    1.50
   0  -9   1    5.30    7.40
   0  -9  -1    8.70    1.60
   0  -9   1    7.70    1.80
   0  -9   1    7.10    1.60
   0  -9   1    7.20    1.70
   0  -9   1    9.40    7.30
   0   9  -1   10.10    1.70
   0  -9  -1    8.40    1.60
   1   9  -1  189.48   10.30
   1  -9   1  227.38   10.40
   1  -9   1  224.28   10.50
  -1  -9  -1  227.58   11.00
   1   9  -1  231.98   10.70
   1  -9   1  245.88   10.70
  -1  -9  -1  224.38   10.30
  -1  -9  -1  227.48   10.50
   1  -9   1  232.48   24.20
   1   9  -1  225.88   10.50
  -1  -9   1  210.78   23.70
   1   9   1  229.48   10.40
   1  -9  -1  236.48   10.50
   1   9   1  246.88   10.30
  -1   9  -1  233.78   10.20
  -1  -9   1  243.08   23.80
  -1  -9   1  196.08   22.10
  -1  -9   1  228.58   10.60
  -1   9  -1  233.48   10.30
   1  -9  -1  221.98   10.30
  -1  -9   1  220.98   10.50
   1  -9  -1  230.18   10.30
  -1  -9   1  240.98   10.60
  -2  -9  -1   78.39    4.70
   2   9  -1   73.19    5.00
   2   9  -1   71.59    4.90
   2   9  -1   68.59    4.70
   2  -9   1   91.89   15.80
  -2  -9  -1   71.69    4.80
   2  -9   1   73.09    4.90
   2  -9   1   74.59    4.90
   2  -9   1   74.99    4.90
  -2  -9   1   81.69   14.80
  -2   9  -1   80.09    4.60
  -2  -9   1  114.19   17.80
   2  -9  -1   75.19    4.80
   2   9   1   69.89    4.60
   2  -9  -1   75.59    4.80
  -2  -9   1   83.19    5.10
  -2  -9   1   79.99    4.80
   2   9   1   73.29    4.80
   2  -9  -1   76.99    4.90
  -2   9  -1   71.79    4.80
   3  -9   1  170.48    9.30
   3   9  -1  176.88    9.30
  -3  -9  -1  186.98    9.20
   3  -9   1  178.78    9.20
   3   9  -1  183.18    9.30
   3   9  -1  188.18    9.60
  -3  -9  -1  180.58    9.40
   3  -9   1  171.18    9.20
  -3  -9   1  173.48    9.30
   3  -9  -1  166.88    9.10
  -3  -9   1  186.98   27.90
   3   9   1  171.98    9.20
   3  -9  -1  184.58    9.30
   3   9   1  180.08    9.10
   3  -9  -1  177.18    9.10
  -3  -9   1  181.98    9.20
  -4  -9  -1   80.19    4.10
   4   9  -1   67.69    5.50
   4  -9   1   72.59    5.70
  -4  -9  -1   76.19    5.90
   4  -9   1   74.59    4.30
   4  -9   1   88.19    6.10
   4   9  -1   77.49    4.30
   4   9  -1   70.79    5.90
  -4  -9  -1   76.89    9.30
   4  -9  -1   79.99    5.70
   4   9   1   77.79    5.60
   4  -9  -1   74.09    5.70
   4   9   1   76.39    5.80
   4  -9  -1   84.79    4.40
  -4  -9   1   79.99    4.60
  -4  -9   1   79.99    5.80
   4  -9  -1   74.89    5.50
   4   9   1   70.59    4.10
  -4  -9   1   75.09    5.90
  -4  -9   1   68.09    3.90
  -5  -9  -1   84.79    5.20
   5  -9   1  101.89    7.20
  -5  -9  -1   88.39    6.80
   5  -9   1   83.69    6.80
   5   9  -1   89.19    7.10
   5  -9   1   82.99    5.00
   5  -9   1   95.39    7.00
   5   9  -1  107.79    7.20
   5  -9   1   88.39    5.10
  -5  -9  -1   90.99    5.20
  -5   9   1   85.79    4.80
  -5   9   1   76.99    5.50
  -5  -9  -1  102.69    7.50
   5   9  -1   90.39    5.00
  -5  -9   1   93.19    5.20
   5   9   1   87.19    4.80
  -5  -9   1   95.39    4.80
  -5  -9   1   95.99    7.50
   5   9   1   94.69    7.10
   5  -9  -1   94.89    6.90
  -5  -9   1   87.79    6.80
   5  -9  -1   98.19    6.90
   5  -9  -1  101.49    7.10
   5  -9  -1   90.19    5.00
   5   9   1   94.19    6.60
   6   9  -1   41.60    5.80
   6   9  -1   43.70    5.50
   6  -9   1   40.40    3.20
  -6  -9  -1   38.00    5.90
   6  -9   1   37.90    3.30
  -6  -9  -1   40.40    2.90
   6  -9   1   42.40    5.90
   6  -9   1   34.40    5.00
   6  -9   1   36.60    5.40
   6   9  -1   39.30    3.20
  -6  -9  -1   32.40    5.10
  -6  -9  -1   36.90    3.40
   6  -9  -1   37.40    3.10
   6   9   1   46.10   17.50
   6  -9  -1   48.80    3.80
   6   9   1   42.60    3.20
   6   9   1   43.20    3.10
   6  -9  -1   33.40    5.00
   6  -9  -1   45.50    5.80
  -6  -9   1   38.00    6.10
   6   9   1   51.39    5.80
  -6  -9   1   40.90    2.90
  -6  -9   1   32.60    5.50
  -6  -9   1   42.20    3.40
   6   9   1   35.70    5.60
   6  -9  -1   40.80    5.30
   6   9   1   29.40   15.10
   7  -9   1    3.60    4.00
  -7  -9  -1    6.40    1.20
   7   9  -1    4.60    1.40
  -7  -9  -1    8.10    1.90
   7   9  -1    5.90    1.50
   7  -9   1    6.20    1.50
   7   9  -1    6.70    1.70
   7  -9   1    7.90    1.70
   7  -9  -1    4.40    1.60
   7  -9  -1    5.80    1.40
   7   9   1    5.50    1.50
  -7  -9   1    6.20    1.10
   7  -9  -1    5.70    3.60
  -7  -9   1    5.70    1.60
   7   9   1    5.90    1.40
   7   9   1    6.50    1.60
   7   9   1   39.70   18.90
   8  -9   1   41.00    2.90
   8   9  -1   39.30    3.00
  -8   9   1   49.20    3.40
   8  -9   1   45.10    3.10
   8   9  -1   49.00    3.20
   8   9  -1   42.40    2.70
  -8  -9  -1   43.80    3.20
  -8  -9   1   45.20    3.10
   8   9   1   42.00    3.10
   8  -9  -1   44.50    3.00
   8   9   1   45.80    3.10
   8  -9  -1   52.69    3.40
   9   9  -1    3.40    1.00
   9  -9   1    2.70    0.90
  -9   9   1    3.50    1.60
   9   9  -1    3.90    1.10
  -9  -9  -1    1.40    1.30
  -9  -9   1    4.10    1.00
   9  -9  -1    3.10    0.80
   9   9   1    2.10    0.80
  -9   9  -1    4.20    1.00
   9   9   1    2.80    0.70
   0 -10   1  625.44   42.40
   0 -10  -1  657.13   27.10
   0 -10  -1  682.33   27.10
   0  10   1  681.73   27.00
   0  10  -1  667.23   27.00
   0 -10  -1  693.73   27.10
   0 -10   1  647.04   27.30
   0  10   1  728.53   26.90
   0  10  -1  659.23   26.80
   0  10  -1  676.33   27.20
   0 -10   1  647.74   27.20
   0 -10   1  685.13   27.30
   1  10  -1  956.90   38.40
   1 -10   1  995.80   38.40
   1 -10   1  940.51   38.20
   1 -10   1  918.81   38.30
  -1 -10  -1  987.40   38.30
  -1 -10  -1 1024.20   38.30
   1  10  -1  938.91   38.00
  -1 -10  -1  998.20   38.30
   1  10  -1  977.10   38.30
  -1 -10   1  917.51   38.30
   1  10   1  979.00   38.10
  -1 -10   1  953.10   53.39
  -1 -10   1  983.30   38.40
  -1 -10   1  974.40   38.30
   1  10   1 1079.89   38.00
  -1  10  -1  903.91   37.80
   1 -10  -1 1002.90   38.10
   1 -10  -1  943.21   38.20
  -1  10  -1  955.60   37.80
   1 -10  -1  944.21   38.10
   2 -10   1  263.37   12.20
   2  10  -1  247.18   12.20
   2 -10   1  257.07   12.20
   2 -10   1  252.97   12.00
  -2 -10  -1  266.87   12.20
  -2 -10  -1  251.07   11.90
   2  10  -1  276.17   12.30
   2  10  -1  270.67   12.50
   2  10   1  252.67   11.70
   2 -10  -1  259.67   12.10
  -2 -10   1  263.17   12.00
  -2  10  -1  219.18   13.80
   2 -10  -1  249.38   12.00
   2 -10  -1  280.97   12.10
  -2 -10   1  255.87   12.20
   3  10  -1   92.09    6.00
   3  10  -1   84.59    4.70
   3 -10   1   86.99    6.00
   3 -10   1   85.29    5.90
   3 -10   1   98.49    4.80
  -3 -10  -1   88.59    6.10
  -3  10   1   93.29    5.90
   3  10  -1   88.19    6.20
  -3 -10  -1   93.99    5.90
  -3 -10  -1   95.59    4.60
   3 -10   1   82.39    5.80
   3 -10  -1   87.79    5.50
   3 -10  -1  102.19    6.20
   3 -10  -1   94.09    6.00
   3 -10  -1   93.59    6.10
  -3 -10   1   86.79    5.90
  -3 -10   1   92.89    6.30
   3  10   1   90.59    6.10
   3  10   1   85.19    5.70
  -3 -10   1   87.49    4.50
   4  10  -1   75.79    6.70
   4 -10   1   67.99    6.40
   4  10  -1   60.59    3.80
   4 -10   1   66.59    5.40
  -4  10   1   61.49    4.30
  -4  10   1   55.79    4.20
  -4 -10  -1   67.99    6.60
  -4  10   1   59.59    3.60
   4 -10   1   60.09    3.90
  -4 -10  -1   67.99    6.10
  -4 -10  -1   60.59    3.60
   4 -10   1   58.19    4.00
  -4 -10  -1   64.29    4.50
   4 -10   1   55.59    5.60
   4  10  -1   62.49    4.30
   4  10   1   64.39    3.80
  -4 -10   1   66.39    6.40
  -4 -10   1   59.99    5.90
   4 -10  -1   64.29    6.10
  -4 -10   1   64.49    4.30
  -4 -10   1   66.39    3.60
   4  10   1   67.09    5.20
   4 -10  -1   71.09    5.50
   4  10   1   62.59    6.10
   4 -10  -1   60.99    3.90
   4 -10  -1   65.29    5.30
  -5 -10  -1   70.49    7.50
  -5  10   1   74.19    4.50
  -5 -10  -1   86.29    6.70
  -5 -10  -1   72.69    4.10
   5  10  -1   77.79    4.40
   5 -10   1   65.09    4.30
   5 -10   1   70.49    4.50
   5  10  -1   60.39    6.70
  -5 -10  -1   64.69    4.50
   5 -10   1   77.79    6.40
   5 -10   1   73.29    7.20
   5  10  -1   68.39    6.90
   5 -10   1   89.39    7.90
   5 -10  -1   75.59    6.30
  -5 -10   1   66.09    6.80
  -5 -10   1   73.89    4.50
   5  10   1   75.59    7.30
  -5 -10   1   69.29    4.00
   5 -10  -1   72.19    4.40
   5 -10  -1   77.49    6.40
   5  10   1   78.39    6.00
  -5 -10   1   56.99    6.70
   5 -10  -1   67.59    6.90
   6 -10   1   23.60    4.40
   6  10  -1   20.70    4.80
  -6 -10  -1   27.60    5.10
  -6 -10  -1   30.20    3.10
   6  10  -1   27.50    2.60
   6 -10   1   29.10    4.90
   6  10  -1   28.60    4.40
   6 -10   1   28.60    2.80
   6 -10   1   35.10    5.30
  -6 -10  -1   22.40    4.60
   6 -10   1   26.70    2.80
  -6 -10  -1   23.90    2.30
   6 -10  -1   28.20    4.80
   6 -10  -1   31.80    4.80
  -6 -10   1   29.40    2.40
   6 -10  -1   28.00    2.90
   6  10   1   30.10    2.80
   6 -10  -1   27.30    4.60
  -6 -10   1   32.20    3.30
   6  10   1   31.30   15.20
  -6 -10   1   24.20    6.20
   6 -10  -1   27.50    2.80
   6  10   1   25.60    2.50
   6  10   1   22.90   14.20
   6  10   1   28.00    3.10
   6  10   1   27.80   15.10
  -7 -10  -1   20.40    2.40
   7  10  -1   14.00    1.80
   7  10  -1   12.20    1.80
   7 -10   1   11.60    1.70
   7 -10   1   20.20    2.40
   7  10  -1   11.10    1.80
  -7 -10  -1   17.00    1.70
   7  10   1   16.40    2.40
  -7 -10   1   12.00    1.40
   7 -10  -1   13.70    2.00
   7  10   1   15.40    2.00
  -7  10  -1   15.40    1.60
   7  10   1   12.90    1.80
   7 -10  -1   21.10    2.60
   7  10   1   14.80    1.70
  -7 -10   1   13.70    2.10
  -8  10   1    7.80    1.50
   8  10  -1    5.80    1.30
   8  10  -1    6.10    1.60
   8 -10   1    7.20    1.50
  -8 -10  -1    7.20    1.50
   8  10   1    7.50    1.90
  -8  10  -1    6.40    1.40
  -8 -10   1    4.60    1.10
   8  10   1    7.20    1.40
   9  10  -1    0.30    0.70
  -9  10   1   -0.40    0.60
   9 -10   1    0.10    0.60
   9  10  -1    0.40    0.60
   9 -10  -1    0.70    0.60
   9  10   1    0.10    0.50
   9  10   1    0.50    0.70
  -9  10  -1    0.70    0.80
   0 -11  -1  443.76   18.50
   0 -11  -1  418.26   18.50
   0 -11  -1  429.96   18.50
   0  11   1  453.65   18.20
   0 -11   1  441.56   18.70
   0  11  -1  452.05   18.80
   0  11  -1  435.06   18.50
   0 -11   1  448.06   18.70
   0  11   1  405.76   18.20
   0 -11   1  419.96   18.70
  -1 -11  -1  199.48    9.70
   1  11  -1  188.58    9.70
  -1 -11  -1  191.18    9.60
   1 -11   1  197.88    9.80
   1 -11   1  197.78    9.80
   1  11  -1  197.48    9.60
   1 -11   1  202.98    9.70
   1 -11  -1  182.38    9.50
   1 -11  -1  192.78    9.60
   1  11   1  194.98    9.20
  -1 -11   1  188.48    9.70
  -1 -11   1  182.48    9.70
  -1 -11   1  196.78    9.70
   1 -11  -1  193.48    9.50
   1  11   1  187.68    9.50
  -2  11   1   75.69    4.60
   2 -11   1   80.79    5.60
  -2 -11  -1   83.79    5.40
  -2 -11  -1   83.79    5.60
   2 -11   1   71.19    5.30
   2  11  -1   88.59    5.90
   2 -11   1   84.09    5.60
   2  11  -1   77.89    5.40
   2 -11   1   87.09    6.00
   2  11   1   83.39    4.70
   2  11   1   73.49    5.30
   2  11   1   89.59    5.30
  -2 -11   1   78.09    5.40
  -2 -11   1   75.69    5.50
  -2 -11   1   81.09    4.10
   2 -11  -1   82.29    5.50
   2 -11  -1   85.99    5.40
  -2 -11   1   80.19    4.40
   2 -11  -1   78.99    5.40
   3 -11   1   25.00    2.40
   3  11  -1   25.90    3.90
   3  11  -1   27.20    3.90
  -3 -11  -1   22.00    3.50
   3 -11   1   23.00    3.40
   3  11  -1   23.60    3.40
   3 -11   1   28.00    3.90
  -3 -11  -1   30.80    3.80
  -3 -11  -1   27.90    2.30
  -3  11  -1   24.40    2.30
  -3 -11   1   21.80    2.10
   3  11   1   22.70    3.40
   3 -11  -1   19.70    3.10
   3  11   1   19.60    2.20
  -3 -11   1   27.70    5.80
  -3  11  -1   26.10    2.80
   3  11   1   21.60    2.40
   3 -11  -1   28.50    4.20
   3  11   1   26.70    3.50
  -3  11  -1   21.60    2.50
   3 -11  -1   20.90    3.20
   3 -11  -1   25.00    3.60
  -4  11   1   75.89    4.50
   4  11  -1   73.99    4.30
   4 -11   1   73.59    4.70
   4 -11   1   69.09    4.30
  -4 -11  -1   73.39    4.10
   4  11  -1   79.49    4.70
  -4  11   1   77.69    4.80
  -4  11   1   78.79    4.90
   4  11  -1   66.59    6.80
   4  11  -1   73.19    5.90
  -4 -11  -1   76.59    5.20
  -4  11   1   73.39    4.10
   4 -11   1   80.39    6.20
  -4 -11  -1   85.59    6.30
  -4 -11  -1   77.99    6.40
   4 -11   1   78.79    6.10
   4 -11   1   72.49    6.80
   4 -11  -1   81.99    4.50
  -4 -11   1   64.99    6.40
   4 -11  -1   78.09    6.10
  -4 -11   1   79.69    4.70
   4  11   1   76.49    6.30
   4  11   1   89.49    6.00
   4 -11  -1   74.69    6.00
  -4  11  -1   69.39    4.10
   4 -11  -1   68.59    5.80
   4  11   1   72.99    4.60
   4  11   1   73.09    4.20
  -4 -11   1   66.59    4.00
  -4 -11   1   78.39    6.50
  -5 -11  -1    4.70    1.90
  -5 -11  -1    8.30    3.40
   5 -11   1    9.40    1.90
  -5  11   1    4.30    1.70
   5 -11   1    7.40    1.60
   5  11  -1    9.90    1.70
   5 -11   1    9.10    3.10
  -5 -11  -1    7.40    1.40
  -5 -11  -1   10.50    3.20
   5  11  -1   12.80    3.30
   5  11   1    8.40    2.20
  -5 -11   1    0.90    3.00
   5 -11  -1   14.20    3.30
  -5  11  -1    7.10    1.50
   5  11   1    8.90    1.60
  -5 -11   1    6.70    1.70
   5 -11  -1    6.90    3.70
  -5 -11   1    6.60    1.40
   5 -11  -1    9.10    1.70
  -5 -11   1    9.90    3.10
   5  11   1    3.20    2.40
  -6 -11  -1   44.00    3.10
   6 -11   1   50.19    4.90
  -6 -11  -1   46.40    5.20
  -6  11   1   43.50    3.70
   6 -11   1   68.39   10.20
   6 -11   1   46.90    3.50
   6  11  -1   41.20    5.30
   6  11  -1   45.70    3.40
   6 -11   1   47.10    6.20
  -6 -11  -1   36.70    9.50
   6 -11   1   49.80    5.90
   6 -11  -1   42.70    3.40
  -6 -11   1   45.20    3.00
   6  11   1   41.70    3.60
   6  11   1   54.89   17.00
   6 -11  -1   42.20    5.60
   6  11   1   39.60   16.00
   6 -11  -1   46.30    5.70
   6 -11  -1   52.19    6.40
  -6 -11   1   43.60    3.60
   6  11   1   51.19    3.50
   6  11   1   44.70    5.30
   7  11  -1   27.70    2.20
  -7 -11  -1   27.10    2.10
   7 -11   1   24.20    2.40
   7  11  -1   29.20    2.60
   7  11  -1   22.30    2.40
   7 -11   1   31.90    2.90
  -7  11   1   26.00    2.70
   7  11   1   20.70    2.30
  -7 -11   1   31.50    3.00
   7  11   1   20.10    2.50
   7 -11  -1   26.20    2.50
  -7 -11   1   27.00    2.00
  -7  11  -1   29.00    2.70
   7  11   1   26.00    2.40
   8  11  -1    2.70    1.10
  -8 -11  -1    0.60    1.10
   8 -11   1    2.20    1.30
   8  11  -1    1.10    0.80
   8  11  -1    1.10    1.00
  -8  11   1    2.10    1.00
  -8  11   1    0.60    1.00
   8 -11   1    1.00    0.80
   8  11   1   -0.30    0.90
  -8 -11   1    0.50    0.90
  -8  11  -1    1.40    0.90
   8 -11  -1    2.10    1.00
   8  11   1    0.30    1.00
   8  11   1    1.40    0.80
   9 -11   1    6.90    0.90
   9  11  -1    5.50    0.90
   9  11  -1    8.30    0.80
   9  11   1    8.10    1.10
   9 -11  -1    7.50    0.80
   9  11   1    7.90    0.80
   0  12   1  256.97   11.90
   0 -12  -1  252.57   12.20
   0 -12   1  255.87   12.20
   0 -12   1  250.37   12.30
   0 -12   1  251.67   10.70
   0 -12  -1  249.58   12.00
   0  12  -1  253.47   12.00
   0 -12  -1  262.27   12.20
   0  12   1  268.47   11.70
   0 -12   1  243.88   12.20
   0  12  -1  260.77   12.30
   1  12  -1   68.79    5.20
   1  12  -1   66.39    4.90
  -1  12   1   69.79    4.20
   1  12  -1   68.49    4.50
  -1 -12  -1   70.99    5.00
  -1  12   1   68.19    4.50
   1 -12   1   72.19    4.10
   1 -12   1   64.89    4.90
  -1  12   1   71.99    4.90
   1 -12   1   63.79    5.00
  -1 -12  -1   63.19    5.00
   1 -12   1   76.49    5.30
   1 -12  -1   74.49    5.10
  -1 -12   1   62.69    5.00
   1 -12  -1   70.99    5.10
  -1 -12   1   71.19    4.00
  -1 -12   1   75.09    5.30
   1  12   1   72.99    4.40
  -1 -12   1   76.39    3.80
   1  12   1   73.69    4.70
   1 -12  -1   73.59    5.00
   2  12  -1    9.10    2.20
  -2  12   1    9.80    1.90
  -2 -12  -1   11.40    2.90
   2  12  -1   10.70    2.50
   2 -12   1    9.30    2.40
   2 -12   1    5.90    1.90
  -2 -12  -1    8.60    2.30
  -2 -12  -1   10.10    2.30
   2 -12   1    4.80    1.90
   2 -12   1    8.20    1.60
   2  12  -1    7.00    1.40
  -2  12   1    8.40    1.80
   2  12   1   10.30    2.50
   2 -12  -1   10.00    2.30
   2  12   1    9.70    2.10
   2 -12  -1    7.10    2.10
   2 -12  -1    9.40    1.60
  -2 -12   1    7.30    1.30
  -2  12  -1    9.80    1.60
   2 -12  -1    5.30    1.80
  -2 -12   1    8.50    1.60
  -2 -12   1    8.80    2.90
   3 -12   1  400.16   18.30
   3  12  -1  398.76   17.90
   3  12  -1  380.26   18.30
   3 -12   1  346.97   16.00
   3 -12   1  379.66   16.10
  -3  12   1  421.66   16.50
   3 -12   1  410.06   18.50
   3  12  -1  395.46   16.00
  -3 -12  -1  419.26   18.20
  -3 -12  -1  404.66   18.50
  -3  12   1  399.66   16.40
   3 -12   1  412.06   18.30
  -3 -12  -1  362.86   15.70
   3 -12  -1  416.86   18.30
   3 -12  -1  402.86   16.20
   3 -12  -1  401.66   18.20
  -3  12  -1  388.56   15.80
  -3 -12   1  397.26   18.50
   3  12   1  381.76   18.10
   3 -12  -1  397.56   18.00
  -3 -12   1  368.86   15.70
   3  12   1  347.77   16.60
  -3 -12   1  402.36   18.20
   3  12   1  409.16   17.60
   3  12   1  414.46   16.40
  -3  12  -1  398.96   16.30
  -4 -12  -1  180.98    8.50
  -4  12   1  181.78    8.90
  -4  12   1  202.58   11.80
  -4 -12  -1  215.48   11.90
   4 -12   1  181.98    8.90
  -4  12   1  187.78    9.00
   4  12  -1  213.88   11.80
   4  12  -1  211.68   11.20
  -4 -12  -1  192.58   11.10
   4  12  -1  198.78    9.20
   4 -12   1  195.58   11.10
   4 -12   1  202.28   11.30
   4 -12   1  198.08   11.20
   4 -12   1  201.68    9.10
   4  12  -1  204.38    9.20
   4 -12  -1  195.88   11.10
   4  12   1  191.38   10.40
  -4 -12   1  194.88    8.60
  -4 -12   1  198.88   11.30
  -4 -12   1  203.18    9.20
  -4  12  -1  190.48    9.10
   4 -12  -1  189.48   11.10
  -4  12  -1  199.58    8.60
   4 -12  -1  190.98   11.00
  -4 -12   1  192.48   11.60
   4  12   1  201.58    9.20
   4  12   1  198.98    8.60
   5 -12   1    2.90    2.40
  -5 -12  -1    2.00    1.10
   5  12  -1    1.70    2.20
   5 -12   1    2.00    1.10
  -5 -12  -1    3.60    2.50
   5 -12   1    2.20    2.50
   5  12  -1    4.30    1.40
   5 -12   1    3.50    1.50
   5  12  -1    1.00    3.10
   5 -12   1    3.90    2.20
  -5 -12  -1    1.60    2.80
  -5  12   1    2.10    1.30
  -5 -12  -1    2.20    1.70
   5 -12  -1    1.40    1.20
  -5 -12   1    1.40    1.00
  -5  12  -1    0.10    1.20
   5 -12  -1   -0.50    2.30
  -5 -12   1    2.30    1.50
  -5 -12   1    2.30    3.40
   5 -12  -1    0.30    2.20
  -5 -12   1   -0.30    2.70
  -5  12  -1   -1.50    1.00
   5 -12  -1    2.40    2.10
   5  12   1   -1.70    1.30
   5  12   1   -0.40    1.90
   5  12   1    3.30    1.20
  -6 -12  -1   36.60    3.40
   6  12  -1   37.60    2.80
  -6 -12  -1   35.20    2.70
   6 -12   1   36.90    5.20
  -6  12   1   39.00    3.30
   6 -12   1   39.80    3.30
   6 -12   1   36.20    3.00
   6  12  -1   31.60    5.00
   6 -12   1   35.80    5.70
   6 -12  -1   35.30    3.00
   6  12   1   38.70    5.50
  -6  12  -1   36.70    3.20
  -6 -12   1   35.80    2.60
   6 -12  -1   42.70    8.80
   6 -12  -1   30.60    4.70
  -6 -12   1   33.50    3.20
   6 -12  -1   23.60    4.60
   6  12   1   72.79   20.30
   6  12   1   32.80    3.10
   6  12   1   36.20    3.00
   7  12  -1   18.30    2.10
   7  12  -1   25.40    2.10
  -7  12   1   18.30    2.20
   7  12  -1   24.40    2.30
   7 -12   1   26.80    2.50
   7 -12   1   21.10    2.30
  -7 -12  -1   26.60    2.60
  -7 -12  -1   24.90    1.90
   7  12   1   19.60    2.20
   7 -12  -1   20.80    2.20
   7  12   1   23.80    2.70
   7  12   1   21.20    2.40
  -7  12  -1   16.80    2.00
  -7 -12   1   21.10    2.10
   7  12   1   22.90    2.20
  -7 -12   1   28.60    3.40
  -8  12   1    0.20    0.90
  -8 -12  -1    4.40    2.00
   8 -12   1    3.40    0.90
   8  12  -1    3.10    1.10
   8  12  -1    2.80    0.90
  -8  12   1    1.90    0.90
   8  12  -1    1.60    0.80
   8  12   1    2.50    1.00
   8  12   1    1.20    1.00
  -8  12  -1    2.40    1.00
   8 -12  -1    1.60    0.80
   8 -12  -1    2.80    0.90
   8  12   1    1.70    0.70
  -8 -12   1    4.10    1.10
   0 -13   1  220.88    9.40
   0 -13   1  219.18    9.00
   0 -13  -1  205.08    9.90
   0 -13  -1  218.48   10.90
   0 -13   1  218.38   11.10
   0 -13   1  205.38   10.80
   0 -13  -1  204.18   10.70
   0 -13  -1  216.88   10.80
   0  13  -1  207.18   10.80
   0  13  -1  215.28    9.80
   0  13   1  229.68   10.30
   0  13  -1  211.28    9.50
   0  13  -1  194.78    9.00
   0 -13   1  201.78   10.90
   0  13  -1  206.18   10.60
  -1  13   1   11.50    2.20
   1 -13   1    7.30    2.10
  -1 -13  -1   13.30    2.00
   1  13  -1   10.30    2.00
   1  13  -1   14.60    1.80
  -1 -13  -1   10.30    2.50
  -1  13   1    9.50    1.90
   1  13  -1    8.70    2.30
   1 -13   1   15.80    2.10
   1 -13   1    9.30    2.30
  -1  13   1   11.00    2.50
   1  13  -1   11.10    2.40
  -1 -13  -1    9.70    1.50
  -1  13  -1    8.70    1.60
  -1 -13   1   12.20    1.80
   1  13   1   12.90    2.30
  -1 -13   1   10.80    1.50
   1  13   1   12.20    2.20
  -1  13  -1    9.10    2.00
  -1  13  -1   10.20    2.30
  -1 -13   1   13.90    2.80
   1  13   1    9.30    2.40
   1 -13  -1    9.20    2.30
   1 -13  -1   13.10    2.60
   1 -13  -1    9.60    2.30
   1  13   1   12.60    2.10
   1  13   1    6.70    2.30
  -2 -13  -1   78.49    4.50
   2 -13   1   76.79    5.80
  -2  13   1   77.89    4.70
  -2 -13  -1   84.59    5.80
   2 -13   1   76.49    5.90
   2  13  -1   76.69    4.30
   2 -13   1   87.39    6.10
  -2 -13  -1   70.79    4.00
   2  13  -1   83.89    5.70
  -2  13   1   75.09    4.70
  -2  13   1   85.09    4.70
  -2 -13  -1   84.99    6.10
   2 -13   1   75.49    4.30
  -2  13   1   76.39    5.00
   2  13  -1   81.39    6.10
  -2  13  -1   74.99    4.20
   2  13   1   74.19    5.30
  -2 -13   1   74.69    6.00
   2 -13  -1   75.29    5.70
  -2  13  -1   79.09    4.80
  -2 -13   1   73.89    4.10
  -2 -13   1   80.79    5.80
  -2 -13   1   71.19    4.40
   2 -13  -1   80.49    4.40
  -2 -13   1   71.79    4.90
   2  13   1   77.19    5.20
   2 -13  -1   74.79    5.70
   2 -13  -1   83.99    5.90
   3 -13   1   53.79    4.60
  -3  13   1   56.79    4.00
   3 -13   1   60.19    3.80
   3  13  -1   73.29    6.10
  -3 -13  -1   59.59    3.60
  -3  13   1   58.89    4.10
  -3 -13  -1   59.99    6.10
   3 -13   1   61.59    6.00
   3 -13   1   54.49    5.90
   3  13  -1   60.69    3.70
   3 -13   1   69.69    5.70
   3  13  -1   60.89    5.80
  -3 -13  -1   68.49    6.30
  -3  13   1   50.99    4.00
   3  13   1   62.39    4.90
   3  13   1   62.39    4.20
   3  13   1   55.19    4.40
   3  13   1   54.99    3.70
  -3 -13   1   65.19    6.70
   3 -13  -1   54.09    5.80
  -3  13  -1   54.19    4.00
   3 -13  -1   46.80    5.30
   3  13   1   64.49    4.40
  -3  13  -1   62.69    3.60
   3 -13  -1   67.49    3.90
  -3 -13   1   58.19    4.20
  -3 -13   1   56.79    3.50
  -3 -13   1   65.09    6.20
   3 -13  -1   60.49    6.00
   3  13   1   57.39    4.00
  -4 -13  -1   46.70    5.80
   4  13  -1   41.00    3.50
  -4 -13  -1   41.20    5.90
   4 -13   1   44.70    5.50
   4 -13   1   44.10    3.30
   4  13  -1   46.70    6.10
   4  13  -1   53.09    6.20
   4 -13   1   38.90    5.20
  -4 -13  -1   42.00    3.00
  -4  13   1   36.80    3.50
   4  13  -1   40.90    3.20
  -4 -13   1   39.80    5.50
   4 -13  -1   34.20    4.80
   4  13   1   38.10    4.50
  -4  13  -1   48.30    3.10
  -4 -13   1   51.59    3.10
   4 -13  -1   40.00    3.20
  -4 -13   1   37.40    5.10
   4  13   1   48.90    3.60
   4  13   1   47.20    3.80
  -4 -13   1   46.10    3.80
  -4  13  -1   39.10    3.40
   4  13   1   42.20    3.20
  -5 -13  -1   16.50    2.50
   5 -13   1   13.30    3.60
  -5 -13  -1   16.80    4.20
   5  13  -1   15.40    2.00
   5 -13   1   22.30    2.50
  -5 -13  -1   13.40    3.80
   5 -13   1   23.80    4.20
   5  13  -1   12.80    3.30
   5  13  -1   15.20    2.10
   5 -13   1   19.00    4.00
   5 -13   1   19.70    2.50
  -5 -13  -1   12.30    1.70
  -5  13   1   19.00    2.50
   5  13   1   17.20    2.50
   5  13   1   17.90    3.40
  -5  13  -1   15.90    1.90
  -5 -13   1   16.70    1.90
  -5  13  -1   17.80    2.30
   5  13   1   14.00    2.00
  -5 -13   1   19.70    2.40
   5 -13  -1   16.90    3.90
   5 -13  -1   17.40    3.90
  -5 -13   1   16.00    4.30
   5 -13  -1   16.30    3.50
  -5 -13   1   18.10    4.30
   5 -13  -1   13.80    2.10
  -6  13   1    1.90    1.10
  -6 -13  -1    1.20    1.60
   6  13  -1    3.90    1.20
   6 -13   1    3.60    1.30
   6 -13   1    3.10    1.60
  -6 -13  -1    2.20    1.00
  -6 -13   1    2.10    1.30
  -6  13  -1    2.60    1.40
   6 -13  -1    2.10    1.00
   6  13   1    1.40    1.30
   6  13   1    3.00    1.40
  -6 -13   1    1.90    1.00
   6  13   1    1.50    1.00
  -7 -13  -1    5.30    1.50
   7 -13   1    2.20    1.90
   7  13  -1    3.00    1.00
   7  13  -1    3.90    1.20
  -7  13   1    5.70    1.60
  -7 -13  -1    3.60    0.90
   7  13  -1    6.10    1.50
   7 -13   1    4.80    1.20
   7  13   1    3.40    1.00
  -7 -13   1    5.70    1.50
   7  13   1    6.70    1.90
   7  13   1    2.70    1.10
   7  13   1    4.90    1.40
  -7  13  -1    3.60    1.20
  -7 -13   1    2.20    1.20
   7 -13  -1    5.90    1.30
   8  13  -1    7.80    1.10
   8 -13   1    8.50    1.10
   8  13  -1    7.00    1.10
  -8  13   1    5.60    1.00
   8  13  -1    7.20    1.00
  -8  13   1    8.20    1.70
   8  13   1    6.00    1.00
  -8 -13   1    8.20    1.30
   8 -13  -1    7.90    1.10
  -8  13  -1    4.50    1.50
  -8  13  -1    6.70    1.10
   8  13   1    7.60    1.00
   8  13   1    7.30    1.10
   8  13   1    5.50    1.10
   0 -14  -1    8.80    1.70
   0  14  -1   10.70    2.00
   0 -14  -1   10.30    2.50
   0  14   1    8.50    1.80
   0 -14   1    7.50    2.30
   0  14   1    8.90    1.90
   0  14  -1    6.30    1.50
   0 -14  -1    7.50    2.20
   0 -14  -1    7.40    1.40
   0  14  -1   13.00    2.10
   0 -14   1    8.30    1.60
   0  14  -1    8.40    2.20
   0  14   1    9.10    1.90
   0  14  -1    8.40    2.50
   0 -14   1    9.30    2.40
   0  14   1    6.20    1.70
   0 -14   1    9.20    1.50
   0 -14   1   10.40    2.70
   0  14   1    9.30    1.90
   0 -14  -1    6.60    2.20
   1  14  -1   13.60    2.00
   1  14  -1   14.80    2.30
   1 -14   1   18.30    2.20
   1 -14   1   15.30    1.90
   1 -14   1   16.80    3.20
  -1 -14  -1   18.50    2.10
  -1 -14  -1   16.00    3.00
   1  14  -1   19.00    3.40
  -1 -14  -1   17.70    2.00
   1 -14   1   17.00    3.20
  -1  14   1   22.80    2.70
  -1  14   1   19.10    2.50
   1 -14   1   16.90    3.30
  -1  14   1   16.10    2.40
   1  14  -1   16.90    3.00
  -1 -14   1   18.60    2.00
   1  14   1   14.50    2.40
  -1  14  -1   22.30    2.20
  -1  14  -1   17.90    2.30
   1  14   1   16.60    2.40
  -1  14  -1   18.30    3.20
   1 -14  -1   24.10    3.80
  -1 -14   1   17.50    2.20
   1 -14  -1   18.10    2.20
   1 -14  -1   15.50    3.00
   1  14   1   17.40    2.60
  -1 -14   1   21.80    3.50
   1 -14  -1   20.30    3.40
  -1  14  -1   23.60    3.30
   1  14   1   21.20    2.70
   2 -14   1   73.79    6.00
  -2 -14  -1   80.69    6.10
   2 -14   1   79.59    7.00
   2 -14   1   76.19    4.40
  -2  14   1   66.39    4.80
  -2 -14  -1   67.29    6.30
  -2  14   1   72.19    4.50
   2  14  -1   71.09    5.50
   2 -14   1   78.89    6.00
   2  14  -1   69.69    4.00
  -2 -14  -1   75.29    4.40
   2  14  -1   79.49    7.60
  -2 -14  -1   76.99    4.10
  -2  14   1   69.79    4.40
   2  14   1   72.29    4.60
   2  14   1   67.19    4.40
  -2  14  -1   70.99    4.00
  -2 -14   1   60.49    4.60
   2 -14  -1   69.09    4.20
   2  14   1   76.19    5.20
  -2  14  -1   68.19    4.70
   2 -14  -1   61.39    6.20
  -2 -14   1   64.79    6.50
  -2  14  -1   63.59    4.50
  -2 -14   1   67.99    3.90
  -2 -14   1   72.79    4.40
  -2 -14   1   71.19    5.70
   2 -14  -1   75.69    5.80
   2 -14  -1   64.89    5.50
   3 -14   1  155.18    9.40
  -3  14   1  136.59    7.90
  -3 -14  -1  147.59    9.20
  -3 -14  -1  139.09    6.90
   3  14  -1  158.38    9.10
   3 -14   1  156.28    9.60
   3 -14   1  173.08    9.80
   3 -14   1  138.59    7.10
  -3  14   1  144.59    7.90
  -3  14   1  160.88    7.40
  -3 -14  -1  149.69    9.60
   3  14   1  146.39    7.60
  -3 -14   1  154.18    9.80
   3 -14  -1  147.09    7.20
  -3 -14   1  149.09    9.40
   3  14   1  142.79    8.30
   3 -14  -1  147.79    9.40
  -3  14  -1  148.29    7.50
   3 -14  -1  156.88    9.30
  -3 -14   1  142.69    6.80
   3 -14  -1  155.88    9.30
  -3 -14   1  156.08    7.60
  -3  14  -1  152.18    7.00
   3  14   1  132.59    7.40
   4  14  -1   31.90    2.70
   4 -14   1   32.00    5.00
   4  14  -1   32.70    4.50
   4 -14   1   33.40    4.80
   4 -14   1   34.20    3.30
  -4  14   1   31.10    3.00
   4 -14   1   28.20    2.70
   4 -14   1   27.00    4.30
   4  14  -1   29.40    2.90
  -4 -14  -1   33.50    2.60
   4  14  -1   30.00    3.10
  -4 -14  -1   24.20    4.20
  -4 -14  -1   27.40    5.00
   4 -14  -1   30.40    4.60
   4  14   1   32.40    4.00
   4  14   1   28.30    2.90
   4  14   1   31.00    3.00
  -4 -14   1   26.80    4.90
  -4 -14   1   28.60    2.50
   4 -14  -1   26.50    2.60
  -4  14  -1   23.90    2.30
  -4  14  -1   22.90    2.60
   4 -14  -1   27.00    4.20
  -4 -14   1   22.00    2.80
  -4 -14   1   35.60    5.00
   4 -14  -1   24.90    4.30
   5 -14   1    2.70    3.30
   5  14  -1   11.00    3.60
   5 -14   1   18.30    4.30
   5 -14   1   13.00    2.10
   5  14  -1   15.90    2.30
   5  14  -1   13.90    1.70
  -5 -14  -1    7.00    3.90
   5  14  -1   11.90    1.90
  -5  14   1    9.70    2.00
  -5 -14  -1   10.00    4.00
   5 -14  -1   17.00    4.20
  -5 -14   1   18.50    2.90
   5  14   1   11.50    2.10
   5  14   1   11.10    1.90
  -5 -14   1   21.40    5.10
  -5 -14   1   17.90    2.40
  -5  14  -1   14.00    1.90
   5  14   1   12.30    3.40
   5 -14  -1   21.10    4.60
  -5 -14   1    7.70    5.30
  -6 -14  -1   18.00    1.80
  -6 -14  -1    8.80    3.00
   6 -14   1   20.60    2.40
   6 -14   1   19.00    2.20
   6  14  -1   12.90    2.00
  -6  14   1   17.60    2.20
   6  14  -1   20.50    2.30
  -6 -14   1   20.70    1.80
   6  14   1   14.20    1.80
   6 -14  -1   13.00    1.70
   6  14   1   19.60    2.40
  -6 -14   1   20.30    2.50
  -6  14  -1   14.00    1.90
   6  14   1   19.50    2.40
   7 -14   1    4.50    0.80
   7  14  -1    3.70    1.20
   7  14  -1    4.40    1.00
   7 -14   1    4.40    1.10
   7  14  -1    3.80    1.30
  -7  14   1    5.50    1.30
   7  14  -1    4.40    1.00
  -7 -14  -1    5.10    0.90
  -7  14   1    5.90    1.40
   7  14   1    5.30    1.40
  -7 -14   1    5.30    1.70
   7  14   1    4.30    1.00
   7  14   1    4.20    1.20
   7 -14  -1    4.40    1.10
   7  14   1    5.30    1.30
  -7  14  -1    4.40    1.20
   8  14  -1    0.40    0.60
   8 -14   1    0.00    0.50
   8 -14  -1    0.70    0.60
  -8  14  -1    0.90    0.80
   8  14   1    0.40    0.50
   0 -15   1   -0.10    1.60
   0 -15   1   -2.60    1.50
   0 -15   1   -0.70    1.50
   0  15   1   -1.00    1.30
   0 -15  -1    0.00    1.60
   0  15  -1    0.30    1.30
   0 -15  -1    1.70    1.60
   0 -15  -1   -0.30    1.10
   0  15   1   -0.10    1.20
   0  15   1   -0.10    1.30
   0 -15  -1    1.80    1.90
   0  15   1    0.10    1.20
   0 -15  -1    0.70    1.00
   0  15  -1   -0.70    1.50
   0  15  -1   -0.90    1.20
   0  15   1   -1.80    1.20
   0 -15   1    1.10    1.20
  -1 -15  -1   66.99    5.40
   1  15  -1   61.19    4.20
   1 -15   1   63.69    4.20
  -1  15   1   62.49    4.10
   1  15  -1   51.59    5.20
  -1  15   1   63.19    4.50
   1 -15   1   72.99    6.80
   1  15  -1   61.19    3.80
   1 -15   1   66.69    6.50
  -1 -15  -1   59.59    6.00
  -1 -15  -1   59.49    4.10
   1 -15   1   63.79    6.40
  -1  15   1   60.19    4.10
  -1  15  -1   65.19    3.80
  -1 -15   1   76.39    7.10
   1  15   1   64.69    4.60
   1 -15  -1   66.69    5.50
  -1  15  -1   56.59    5.30
   1  15   1   61.19    4.20
  -1  15  -1   61.39    4.20
   1 -15  -1   58.79    5.80
   1  15   1   58.69    4.20
  -1 -15   1   53.99    3.70
   1 -15  -1   61.99    4.00
   1 -15  -1   74.79    6.80
  -1 -15   1   64.19    6.10
  -2  15   1   25.60    3.20
  -2 -15  -1   27.30    4.30
   2 -15   1   33.80    4.70
   2  15  -1   28.20    3.90
   2 -15   1   28.90    4.30
  -2 -15  -1   24.80    2.70
  -2 -15  -1   28.60    2.50
  -2 -15  -1   40.70    5.00
   2 -15   1   29.30    2.70
   2 -15   1   35.20    4.90
  -2  15  -1   34.60    2.70
   2  15   1   30.80    3.00
   2 -15  -1   28.50    4.10
   2  15   1   29.40    3.60
  -2 -15   1   27.40    2.90
  -2  15  -1   29.10    2.90
  -2 -15   1   25.00    3.00
   2 -15  -1   33.30    2.80
  -2  15  -1   30.40    3.90
  -2  15  -1   29.00    3.20
   2 -15  -1   29.30    4.20
  -2 -15   1   28.30    4.20
  -2 -15   1   30.10    2.50
  -2 -15   1   23.10    4.00
   2 -15  -1   27.10    4.30
  -3 -15  -1   46.60    5.50
  -3  15   1   47.40    3.70
  -3  15   1   48.90    3.80
  -3  15   1   48.80    6.40
  -3 -15  -1   46.90    5.80
   3 -15   1   58.49    6.30
   3  15  -1   51.49    5.60
  -3 -15  -1   52.99    3.40
   3 -15   1   50.19    3.60
   3 -15   1   50.99    5.80
   3  15  -1   55.19    3.40
   3 -15   1   56.29    6.40
  -3 -15   1   42.90    5.70
   3 -15  -1   69.79    7.00
   3 -15  -1   55.79    5.90
   3  15   1   41.20    4.90
  -3 -15   1   53.79    3.30
  -3  15  -1   52.29    3.80
   3 -15  -1   48.50    3.50
   3  15   1   45.80    3.70
  -3 -15   1   59.99    4.20
   3 -15  -1   45.60    5.50
   3  15   1   50.29    3.90
  -3 -15   1   49.00    6.00
   4  15  -1   38.40    5.00
   4 -15   1   43.30    5.80
   4  15  -1   37.90    2.90
  -4 -15  -1   35.60    2.70
   4 -15   1   27.80    4.40
  -4 -15  -1   47.40    6.40
   4 -15   1   42.70    5.70
  -4  15   1   33.00    3.10
  -4 -15  -1   30.70    4.70
   4  15  -1   29.40    3.00
   4 -15   1   35.70    2.90
  -4  15  -1   34.30    3.10
  -4 -15   1   26.90    5.00
  -4 -15   1   27.50    5.20
   4 -15  -1   34.80    2.90
   4  15   1   27.20    3.90
  -4 -15   1   36.40    2.70
   4  15   1   37.30    3.20
  -4 -15   1   35.70    3.40
   4 -15  -1   33.30    4.90
   4 -15  -1   36.20    5.30
   4 -15  -1   36.10    5.30
  -5  15   1   43.70    3.40
  -5 -15  -1   36.30    2.80
   5 -15   1   43.80    3.20
   5  15  -1   43.60    3.30
  -5 -15   1   40.50    2.80
  -5  15  -1   39.20    3.20
  -5 -15   1   46.80    3.60
   5  15   1   42.70    3.50
   5 -15  -1   39.50    3.10
   5  15   1   41.30    3.30
   5  15   1   42.70    3.30
  -6 -15  -1   15.40    1.60
   6  15  -1   14.50    1.90
   6  15  -1   10.50    1.70
   6 -15   1   14.60    1.80
   6  15   1   13.00    1.70
  -6  15  -1   14.10    1.80
   6 -15  -1   12.40    1.60
  -6 -15   1   18.50    2.30
   6  15   1   10.20    1.70
   6  15   1   13.60    1.90
  -6 -15   1   14.80    1.50
   7 -15   1    3.00    0.70
   7  15  -1    2.50    0.80
   7  15  -1    3.00    1.10
   7  15  -1    2.00    0.80
   7 -15   1    1.90    0.90
  -7  15   1    1.90    1.20
  -7  15   1    2.20    1.00
   7  15   1    2.40    1.00
   7 -15  -1    2.00    0.70
   7  15   1    2.40    0.90
   7  15   1    1.40    0.70
   7 -15  -1    3.00    0.90
   7  15   1    1.10    1.00
  -7 -15   1    0.90    1.50
   0 -16   1    3.10    1.40
   0 -16   1    3.20    3.30
   0  16  -1    2.70    1.50
   0  16  -1    2.70    2.00
   0  16   1    1.90    1.40
   0  16   1    3.40    1.60
   0 -16  -1    3.30    1.20
   0 -16  -1    3.10    2.80
   0 -16   1    3.70    1.20
   0  16  -1    2.50    1.60
   0 -16  -1    2.00    2.30
   0  16   1    2.90    1.80
   0 -16  -1    4.50    1.40
   0  16   1    2.40    1.90
   0 -16   1    3.40    2.10
   0  16   1    3.80    1.60
  -1  16   1   11.70    2.00
   1  16  -1   14.00    3.00
  -1  16   1   16.70    2.60
  -1 -16  -1   14.90    1.90
   1  16  -1   15.10    2.20
  -1  16   1   17.50    2.60
   1 -16   1   14.50    3.80
  -1 -16  -1   15.60    2.30
  -1 -16  -1   14.20    3.90
   1 -16   1   11.50    1.90
  -1  16   1   16.60    2.40
   1  16  -1   17.00    2.40
   1 -16   1   15.10    3.80
   1 -16   1   18.10    2.00
   1  16   1   12.20    2.30
   1  16   1   11.60    2.20
   1  16   1   15.90    2.70
  -1 -16   1   14.90    2.10
   1 -16  -1   13.40    1.90
  -1  16  -1   12.90    2.40
   1 -16  -1   18.20    3.80
  -1 -16   1   14.80    1.90
  -1 -16   1   14.90    3.40
   1 -16  -1   15.30    3.50
  -1  16  -1   12.90    2.80
   1 -16  -1   14.30    2.00
   1  16   1   13.00    2.20
   2 -16   1   56.99    3.70
  -2  16   1   46.00    3.70
  -2 -16  -1   49.70    3.70
   2 -16   1   53.09    6.20
   2  16  -1   52.99    3.50
   2  16  -1   57.49    5.60
  -2  16   1   49.80    4.10
   2 -16   1   54.99    6.00
  -2  16   1   41.20    3.70
   2 -16   1   55.99    6.30
  -2 -16  -1   49.40    5.80
  -2 -16  -1   48.80    5.60
   2 -16   1   55.99    3.40
  -2 -16  -1   53.79    3.40
  -2  16  -1   55.69    5.30
   2 -16  -1   59.09    6.10
   2  16   1   53.79    3.80
   2 -16  -1   62.09    6.30
  -2 -16   1   47.50    5.80
  -2 -16   1   45.90    5.50
   2 -16  -1   53.19    3.70
   2  16   1   55.79    4.00
  -2 -16   1   54.89    3.70
   2  16   1   52.69    6.90
   2  16   1   55.89    3.90
   2 -16  -1   54.09    6.10
  -2 -16   1   58.19    3.50
   3 -16   1   33.40    2.90
   3  16  -1   34.00    3.10
   3 -16   1   30.70    4.50
  -3 -16  -1   31.80    2.60
   3 -16   1   34.60    4.80
  -3 -16  -1   25.90    4.70
  -3  16   1   35.40    3.20
   3 -16   1   30.10    4.80
   3  16  -1   30.20    4.40
  -3  16   1   32.20    3.20
  -3 -16  -1   29.90    4.70
  -3 -16   1   36.30    3.60
  -3  16  -1   24.10    3.70
   3 -16  -1   37.00    5.60
  -3  16  -1   36.60    3.10
   3  16   1   32.00    3.50
   3 -16  -1   31.40    4.60
   3 -16  -1   32.10    4.70
   3 -16  -1   30.90    2.80
   3  16   1   31.30    3.10
  -3 -16   1   28.60    2.60
  -3 -16   1   36.00    5.70
  -3 -16   1   27.20    4.80
  -4 -16  -1    3.60    1.20
   4  16  -1    3.60    1.40
  -4  16   1    4.70    1.50
  -4 -16  -1    0.10    2.90
   4 -16   1    3.30    3.20
   4 -16   1    9.00    3.20
   4 -16   1    3.50    1.30
  -4 -16  -1   -0.50    3.50
  -4 -16   1    3.80    1.60
  -4  16  -1    4.10    1.60
   4  16   1    4.90    1.50
   4  16   1    3.50    1.40
   4 -16  -1    1.50    2.90
   4 -16  -1    3.00    1.30
  -4 -16   1    4.70    1.20
   4 -16  -1    2.70    2.50
   5  16  -1   14.40    2.20
  -5  16   1   11.60    1.80
   5 -16   1   12.00    1.50
  -5 -16  -1   12.60    1.50
   5 -16   1   12.00    1.70
   5  16   1   11.60    1.90
   5 -16  -1   13.40    1.70
  -5 -16   1   12.10    1.40
   5  16   1   17.80    2.10
  -5  16  -1   20.00    2.70
  -6 -16  -1   20.60    1.80
  -6  16   1   19.40    2.00
   6  16  -1   21.10    2.60
   6 -16   1   24.00    1.70
   6  16   1   18.20    2.10
  -6 -16   1   22.20    1.60
   6 -16  -1   24.70    2.20
  -6  16  -1   30.20    3.20
  -6 -16   1   21.60    2.90
  -7  16   1    2.30    0.90
   7 -16   1    3.30    0.80
   7  16  -1    4.60    0.90
   7  16  -1    3.60    0.80
   7  16  -1    2.70    1.00
   7 -16  -1    4.30    0.60
  -7  16  -1    4.70    1.30
   7  16   1    3.90    0.80
   7  16   1    4.00    1.10
   7  16   1    3.60    0.80
   7 -16  -1    4.60    0.90
   0  17   1    8.30    2.00
   0 -17   1    6.90    1.60
   0 -17  -1    7.30    1.40
   0 -17  -1    9.00    1.80
   0 -17   1    8.10    3.00
   0  17   1    6.20    1.90
   0  17  -1    5.70    1.70
   0  17  -1    6.50    2.40
   0 -17  -1   10.40    2.90
   0 -17   1    8.20    1.50
   0  17  -1    6.70    1.70
   0  17   1   10.00    1.90
   1  17  -1   10.40    2.00
  -1 -17  -1   13.80    2.10
  -1  17   1   10.80    2.00
   1 -17   1    9.90    3.30
  -1 -17  -1   13.90    3.30
   1  17  -1    9.40    2.60
   1 -17   1   14.70    3.80
  -1 -17  -1   17.90    3.70
   1  17  -1   15.00    2.30
   1 -17   1   11.60    1.90
  -1 -17  -1   10.30    1.60
  -1  17   1    8.20    1.70
   1 -17   1   10.50    3.10
   1 -17   1   12.10    1.60
  -1  17   1   13.60    2.10
   1 -17  -1   12.10    3.20
   1  17   1   11.70    2.10
   1 -17  -1   10.80    2.90
  -1 -17   1    9.00    1.50
  -1  17  -1   13.50    2.20
   1 -17  -1   10.20    3.60
   1 -17  -1   14.20    2.10
  -1 -17   1   14.10    3.60
   1  17   1   12.10    2.20
  -1  17  -1   17.20    3.20
   1  17   1   12.00    2.10
  -1 -17   1   11.40    3.10
   1 -17  -1   15.90    1.90
  -1 -17   1   10.80    1.80
   2 -17   1   40.80    5.50
  -2  17   1   43.70    3.50
   2 -17   1   44.30    3.40
   2 -17   1   40.70    5.30
   2  17  -1   42.50    4.90
   2 -17   1   49.30    6.20
   2 -17   1   46.70    3.10
  -2  17   1   49.30    3.90
  -2 -17  -1   57.09    6.30
  -2  17   1   44.50    3.50
  -2 -17  -1   56.19    6.40
  -2 -17  -1   42.20    3.10
  -2  17  -1   42.70    4.60
   2 -17  -1   56.39    6.20
  -2 -17   1   49.10    3.20
  -2 -17   1   52.29    6.60
   2  17   1   43.30    3.70
   2 -17  -1   47.30    3.10
   2 -17  -1   48.50    5.60
   2  17   1   49.80    3.80
   2 -17  -1   48.40    3.40
  -2  17  -1   46.60    3.90
   2  17   1   47.20    3.80
  -2 -17   1   56.29    6.40
   2  17   1   48.00    3.70
   2 -17  -1   49.20    6.10
  -3  17   1   15.20    2.10
  -3 -17  -1   14.50    3.70
   3 -17   1   12.00    3.80
  -3 -17  -1   16.00    4.00
  -3  17   1   12.40    2.20
   3 -17   1   18.60    2.20
   3  17  -1   13.90    2.10
   3  17  -1   13.50    4.40
   3 -17   1   15.90    3.90
   3 -17   1   13.20    3.60
   3 -17   1   18.10    2.50
  -3 -17  -1   16.30    2.10
  -3 -17   1   10.70    4.40
  -3 -17   1   20.40    4.90
   3  17   1   14.30    2.20
   3 -17  -1    8.20    2.90
   3  17   1   16.60    2.30
   3 -17  -1   13.80    3.40
   3 -17  -1   16.00    2.10
   3 -17  -1   27.00    4.80
  -3 -17   1   17.30    2.00
   4 -17   1    9.30    1.40
   4  17  -1    7.00    1.70
  -4 -17  -1    5.30    1.20
   4  17  -1    7.70    1.60
  -4  17   1    9.50    1.60
  -4  17   1    8.20    1.70
   4 -17   1    9.40    1.70
  -4  17   1    6.00    1.60
  -4 -17   1   10.20    1.50
  -4 -17   1    6.90    2.00
   4  17   1    5.20    1.50
   4  17   1    8.50    1.70
   4 -17  -1   10.30    1.60
   5  17  -1    5.80    1.40
  -5  17   1    7.80    1.80
  -5  17   1    4.80    1.30
   5 -17   1    6.40    1.10
   5 -17   1    5.60    1.20
   5  17  -1    7.30    1.70
  -5 -17  -1    6.00    1.20
   5  17   1    5.10    1.30
  -5 -17   1    6.10    1.10
   5 -17  -1    6.70    1.50
   5 -17  -1    5.70    1.10
  -5 -17   1    4.00    2.40
   5  17   1    6.60    1.40
   6  17  -1   42.00    2.60
   6 -17   1   41.70    2.60
  -6  17   1   39.50    2.80
   6  17  -1   38.20    2.70
   6 -17   1   42.30    2.10
  -6  17   1   37.70    2.60
  -6 -17  -1   42.30    2.20
   6  17  -1   43.20    2.90
   6 -17  -1   39.60    2.30
   6 -17  -1   36.70    2.50
   6  17   1   36.90    2.40
  -6  17  -1   36.20    2.80
   6  17   1   44.10    3.00
   6  17   1   38.20    2.70
   7  17  -1   22.30    1.70
  -7  17   1   12.80    1.40
   7  17  -1   15.20    1.40
   7  17  -1   15.20    1.20
   7 -17   1   17.40    1.30
  -7  17  -1   18.20    1.50
   7  17   1   18.50    1.40
   7  17   1   17.70    1.60
   7  17   1   12.70    1.30
   7 -17  -1   16.20    1.30
   0 -18  -1  140.79    7.00
   0  18  -1  139.19    7.80
   0 -18   1  141.89    9.40
   0  18   1  136.39    7.40
   0 -18   1  141.89    6.60
   0 -18  -1  146.89    6.70
   0 -18   1  142.69   10.40
   0 -18  -1  150.28    9.90
   0 -18   1  136.09    7.00
   0 -18  -1  153.78    9.50
   1 -18   1   48.80    6.00
   1 -18   1   46.60    3.60
  -1  18   1   52.19    3.80
   1 -18   1   51.89    4.50
   1  18  -1   53.99    4.60
   1  18  -1   47.60    5.30
   1  18   1   52.39    5.10
  -1 -18   1   53.09    4.40
   1 -18  -1   56.99    6.90
  -1 -18   1   51.79    3.70
   1 -18  -1   45.50    3.50
  -2  18   1   19.30    2.60
   2 -18   1   27.30    2.80
  -2  18   1   28.70    2.90
   2 -18   1   12.00    5.00
  -2 -18  -1   18.00    4.10
   2  18  -1   24.10    2.70
   2 -18   1   26.70    2.30
   2 -18   1   29.40    4.70
  -2 -18  -1   26.60    2.40
   2 -18   1   34.50    7.70
  -2 -18  -1   34.80    5.50
   2 -18  -1   21.60    2.40
   2 -18  -1   24.90    4.70
   2  18   1   31.10    3.30
   2 -18  -1   17.40    3.70
  -2 -18   1   17.40    4.80
   2 -18  -1   30.40    2.40
  -2  18  -1   24.30    2.90
   2  18   1   24.30    2.70
   2  18   1   32.60    3.20
  -2 -18   1   27.40    2.40
  -3  18   1    7.40    1.60
  -3 -18  -1    6.10    1.30
   3 -18   1    5.30    1.20
   3  18  -1    7.10    1.70
   3  18  -1    5.50    1.40
  -3  18   1    4.50    1.50
   3 -18   1    4.60    1.30
   3 -18  -1    7.90    1.60
   3  18   1    5.90    1.60
   3 -18  -1    4.80    1.10
  -3 -18   1    5.60    1.20
  -3  18  -1    7.80    2.00
   3  18   1    4.00    1.40
  -4  18   1   47.00    4.30
  -4  18   1   51.79    3.20
  -4  18   1   40.10    3.50
   4 -18   1   45.50    2.80
  -4 -18  -1   48.30    2.90
   4 -18   1   44.80    3.10
   4  18  -1   45.90    3.20
   4  18  -1   43.20    3.40
  -4  18  -1   44.10    3.50
   4 -18  -1   49.50    3.20
   4  18   1   44.40    3.30
   4  18   1   44.20    3.40
  -4 -18   1   46.40    2.80
   4 -18  -1   42.70    2.80
  -5  18   1    3.30    1.60
  -5  18   1    1.50    0.90
   5 -18   1    1.80    0.70
   5  18  -1    2.00    1.00
  -5 -18  -1    2.00    0.80
   5 -18   1    2.00    1.00
  -5  18  -1    1.20    1.00
  -5 -18   1    2.00    0.80
   5  18   1    3.90    1.30
   5  18   1    1.90    1.00
   5  18   1    1.00    1.50
   5 -18  -1    3.20    0.90
   5 -18  -1    2.20    1.00
  -6  18   1   12.30    1.50
   6 -18   1   12.00    1.30
   6  18  -1    9.40    1.30
   6  18  -1   11.30    1.40
   6  18  -1   12.00    1.20
   6 -18  -1   12.30    1.30
  -6  18  -1   12.80    1.60
   6  18   1    8.60    1.20
   6  18   1   13.40    1.40
   6 -18  -1   12.80    1.30
   6  18   1   12.30    1.50
   0  19   1    6.60    1.60
   0 -19  -1    6.40    1.70
   0 -19  -1    7.40    1.40
   0  19  -1    6.20    1.70
   0  19   1    8.90    1.80
   0 -19   1    6.80    1.30
   0 -19   1    8.10    1.70
   0  19  -1    5.80    1.60
   1  19  -1   13.80    2.00
   1 -19   1   12.20    1.50
  -1 -19  -1   10.90    1.80
   1 -19   1   10.50    1.70
   1  19  -1   11.60    2.10
  -1  19   1   13.10    2.20
  -1 -19  -1   16.00    1.90
   1  19   1   12.80    2.10
  -1 -19   1   13.60    1.70
   1  19   1   13.00    2.00
  -1  19  -1   10.60    1.90
   1  19   1   11.10    1.90
   1 -19  -1   16.70    1.90
   1 -19  -1   12.60    1.80
  -1 -19   1   14.60    2.10
   1  19   1   13.80    2.00
   2  19  -1    5.10    1.50
   2 -19   1    5.80    1.20
  -2  19   1   10.70    2.10
  -2 -19  -1    7.90    1.40
   2  19  -1    7.50    1.70
   2 -19   1    7.40    1.60
   2 -19  -1    5.40    1.20
   2  19   1    7.90    2.10
   2 -19  -1    5.50    1.30
   2  19   1    8.10    1.60
  -2  19  -1    7.50    1.80
  -2 -19   1    6.00    1.20
   2  19   1    8.70    1.80
  -3 -19  -1   20.00    1.90
   3 -19   1   24.00    2.00
  -3  19   1   24.70    2.80
   3 -19   1   24.60    2.30
   3  19  -1   27.80    2.80
   3  19  -1   20.30    2.20
  -3  19   1   19.50    2.10
   3  19   1   22.90    2.60
   3 -19  -1   22.60    2.30
   3 -19  -1   21.00    2.00
  -3 -19   1   17.20    1.80
   3  19   1   18.40    2.10
  -3  19  -1   22.70    2.70
   4  19  -1   36.10    2.80
   4  19  -1   52.19    3.80
  -4 -19  -1   41.20    2.80
   4 -19   1   41.60    2.80
   4 -19  -1   40.20    2.50
   4  19   1   39.70    3.70
   4  19   1   40.50    3.20
  -4  19  -1   48.60    4.10
   4  19   1   38.80    2.90
  -4  19  -1   38.10    3.50
   4 -19  -1   42.30    3.10
  -4 -19   1   42.40    3.20
   5  19  -1   14.30    1.70
  -5  19   1    8.70    1.30
   5  19  -1    9.80    1.50
   5 -19   1   15.20    1.20
  -5 -19  -1   16.70    1.30
   5 -19   1   12.60    1.50
   5 -19  -1   13.50    1.40
   5  19   1   12.70    1.20
  -5  19  -1   15.30    1.80
   5  19   1   11.20    1.60
   5  19   1   10.40    1.40
   5 -19  -1   11.50    1.20
  -6  19   1    7.10    1.00
   6  19  -1   10.70    1.30
   6 -19   1    8.30    0.90
   6  19  -1   10.90    1.00
   6  19  -1   10.60    1.10
   6 -19  -1   11.50    1.00
   6  19   1    9.80    1.10
   6  19   1    7.40    1.00
  -6  19  -1    7.10    1.00
   0  20   1    2.30    1.30
   0 -20  -1    1.50    0.90
   0  20   1    3.40    1.30
   0 -20   1    1.00    1.10
   0 -20   1    0.30    0.80
   0 -20  -1    0.60    0.90
   0  20  -1    0.00    1.20
   1  20  -1   34.30    3.10
   1  20  -1   34.60    3.00
   1 -20   1   35.10    2.40
   1 -20   1   34.90    2.80
  -1 -20  -1   31.80    2.40
  -1  20   1   33.90    3.00
   1  20  -1   33.20    3.50
  -1  20   1   31.80    2.90
   1  20   1   32.50    2.80
  -1  20  -1   32.80    2.90
  -1 -20   1   36.10    2.50
   1 -20  -1   37.80    2.80
   1  20   1   35.20    3.10
   1 -20  -1   33.70    2.50
  -2 -20  -1    2.90    0.90
   2 -20   1    2.60    0.90
  -2  20   1    3.70    1.30
   2 -20   1    3.50    1.10
   2  20  -1    2.60    1.10
   2  20  -1    2.70    1.30
  -2  20   1    2.10    1.20
   2  20   1    1.70    1.10
   2 -20  -1    2.60    0.90
   2 -20  -1    2.40    1.10
   2  20   1    2.90    1.10
  -2 -20   1    1.60    0.90
  -2  20  -1    4.80    1.50
   2  20   1    3.70    1.20
   3 -20   1    4.60    1.50
  -3  20   1    5.40    1.30
  -3 -20  -1    4.20    1.00
   3 -20   1    5.90    1.40
   3  20  -1    5.60    1.30
  -3  20   1    9.70    2.20
   3  20  -1    5.80    1.40
   3 -20  -1    8.30    1.40
  -3  20  -1    5.80    1.30
  -3 -20   1    5.70    1.40
   3  20   1    5.40    1.80
   3 -20  -1    5.90    1.10
   3  20   1    6.00    1.40
   3  20   1    3.60    1.20
   4  20  -1   22.50    2.20
  -4 -20  -1   26.30    1.80
  -4  20   1   21.70    2.20
   4 -20   1   24.80    2.00
   4 -20   1   23.70    1.60
   4  20  -1   22.10    2.00
   4  20  -1   24.60    2.50
  -4  20  -1   21.00    2.20
  -4 -20   1   24.50    1.60
   4  20   1   23.00    1.90
   4  20   1   21.90    2.20
   4 -20  -1   22.60    1.70
   4 -20  -1   21.20    1.90
   4  20   1   22.30    2.10
   5 -20   1    8.50    1.50
  -5  20   1   15.50    2.10
   5  20  -1   11.20    1.50
   5  20  -1   16.10    1.20
   5  20  -1   14.80    1.50
  -5  20  -1   12.20    2.30
   5 -20  -1   14.60    1.30
   5  20   1   13.10    1.70
   5  20   1   13.50    1.50
   5  20   1   12.70    1.00
   5 -20  -1   14.20    1.10
   0  21   1    6.20    1.40
   0 -21  -1    8.10    2.00
   0  21  -1    6.50    1.50
   0  21  -1    8.40    1.60
   0 -21  -1    4.90    1.00
   0 -21   1    5.90    1.10
   0  21   1    8.50    1.60
   0 -21   1    4.70    1.10
   1 -21   1    0.30    0.70
   1  21  -1    0.60    1.00
   1 -21   1    1.00    1.10
  -1  21   1   -0.30    1.40
   1  21  -1    1.20    1.10
  -1 -21  -1    0.30    0.80
  -1  21   1    1.60    1.10
   1  21   1    2.80    1.10
   1 -21  -1   -0.20    0.90
  -1  21  -1    0.60    1.00
   1 -21  -1    0.70    0.80
   1  21   1    0.60    1.80
  -1 -21   1    1.00    0.80
   1  21   1    0.90    0.90
  -1  21  -1    1.00    1.00
   2  21  -1   38.00    2.80
   2  21  -1   45.30    3.60
  -2  21   1   40.80    3.00
   2 -21   1   41.50    2.40
  -2 -21  -1   40.30    2.50
   2 -21   1   42.40    2.80
   2  21  -1   42.90    3.00
  -2  21   1   40.70    2.90
   2 -21  -1   43.50    2.80
  -2 -21   1   43.20    2.50
   2  21   1   43.40    3.60
  -2  21  -1   41.80    3.00
   2  21   1   38.60    2.70
   2 -21  -1   37.30    2.70
  -2  21  -1   40.40    2.90
  -3 -21  -1    9.90    1.20
   3  21  -1    9.20    1.40
   3 -21   1   12.60    1.50
  -3  21   1   10.30    1.30
   3  21  -1   10.50    1.40
   3  21  -1    8.00    1.20
  -3  21   1    8.40    1.30
   3 -21   1   10.90    1.10
  -3 -21   1   12.30    1.20
   3 -21  -1   10.30    1.10
   3  21   1   11.50    1.60
  -3  21  -1   13.80    1.80
   3 -21  -1   13.10    1.50
   3  21   1   12.60    1.60
  -3  21  -1   11.60    2.00
   3  21   1   11.00    1.50
   4  21  -1    1.70    0.80
   4  21  -1    1.40    1.20
  -4  21   1    1.50    0.80
   4 -21   1    0.80    0.60
  -4 -21  -1    1.50    0.60
   4 -21   1    0.60    0.50
   4  21   1    1.10    0.80
   4 -21  -1    0.70    0.60
   4  21   1    0.50    0.60
   4  21   1    0.90    0.90
  -4  21  -1    1.00    0.90
   4  21   1    1.10    0.80
   4 -21  -1    1.10    0.70
   5  21  -1    2.90    1.00
   5 -21   1    4.00    1.00
  -5  21   1    6.10    1.00
   5  21   1    3.10    0.90
  -5  21  -1    2.70    1.00
   0 -22  -1    9.10    1.10
   0 -22   1    9.70    1.10
   0  22   1    9.40    1.50
   0  22  -1    8.90    1.50
   0  22   1    7.80    1.30
  -1 -22  -1    0.70    0.70
   1 -22   1   -1.00    0.70
  -1  22   1    0.90    0.90
  -1  22   1   -0.10    0.70
   1  22  -1   -0.10    0.80
   1 -22   1    0.90    0.60
   1 -22  -1    0.20    0.60
  -1  22  -1    1.10    1.00
   1  22   1    0.00    0.80
  -1 -22   1   -0.30    0.60
   1 -22  -1    0.10    0.70
  -1  22  -1    0.30    0.60
   2 -22   1    0.90    0.70
  -2  22   1    0.50    0.80
  -2 -22  -1    0.20    0.60
  -2  22   1    1.40    1.00
   2  22  -1    0.60    0.70
   2 -22   1    1.00    0.60
   2  22  -1   -0.70    0.80
  -2  22  -1    1.00    1.30
  -2  22  -1    1.40    0.80
   2 -22  -1    0.60    0.60
   2  22   1    0.40    0.70
   2  22   1    1.60    0.80
  -2 -22   1    0.30    0.60
   2 -22  -1    0.00    0.70
   3 -22   1    1.40    0.50
  -3 -22  -1    0.80    0.60
   3  22  -1    1.30    0.70
   3 -22   1    1.00    1.20
   3  22  -1    1.00    0.80
  -3  22   1    1.20    0.70
   3 -22  -1   -0.10    0.60
   3  22   1    0.40    0.70
   3  22   1    1.60    0.70
  -3  22  -1    1.70    0.80
   3 -22  -1    1.30    0.70
   4 -22   1    2.40    0.60
  -4  22   1    2.80    0.90
   4  22  -1    0.80    0.80
   4 -22  -1    2.50    0.60
  -4  22  -1    4.20    0.90
   4  22   1    2.30    0.70
   0 -23  -1    2.10    0.60
   0  23   1    1.90    0.70
   0  23  -1    1.40    0.70
   0 -23   1    1.40    0.60
   1 -23   1    1.20    0.50
  -1 -23  -1    0.40    0.60
  -1  23   1    1.30    0.70
   1  23  -1    0.70    0.60
  -1  23  -1    0.60    0.70
  -1 -23   1    0.40    0.50
   1  23   1    0.80    0.70
   1 -23  -1    1.30    0.80
   2  23  -1    1.40    0.70
  -2  23   1    1.80    1.00
   2 -23   1    1.00    0.60
  -2 -23  -1    1.20    0.50
  -2  23  -1    1.80    0.90
   2 -23  -1   -0.30    0.50
   2  23   1    0.90    0.60
   3 -23   1   16.90    1.50
   0  24  -1    3.70    0.60
   0  24   1    5.70    0.90
   1  24  -1    1.70    0.60
   1  24   1    4.30    0.90
   0   0   2  964.10   37.00
  -1   0   2  611.54   23.30
   1   0   2  589.94   23.40
   1   0  -2  578.54   23.40
   1   0   2  633.74   26.90
  -1   0   2  642.74   23.30
  -1   0   2  654.23   26.60
  -1   0  -2  596.04   23.40
   1   0   2  622.04   26.90
  -1   0   2  685.33   26.70
   1   0   2  617.64   27.00
  -1   0   2  665.33   26.60
   1   0   2  573.94   23.30
   1   0   2  619.54   23.40
   2   0   2  507.65   26.60
   2   0  -2  511.25   20.80
  -2   0   2  487.95   26.00
  -2   0   2  554.04   20.70
  -2   0  -2  546.65   20.70
   2   0  -2  548.65   20.80
   2   0  -2  526.65   20.90
   2   0   2  552.44   27.20
   2   0   2  558.94   20.90
  -2   0   2  560.44   20.70
   2   0   2  544.05   20.80
  -2   0   2  480.15   25.80
  -2   0   2  435.86   25.40
   2   0   2  517.35   20.70
  -2   0  -2  543.45   20.90
   2   0   2  555.94   27.70
  -3   0   2  470.25   27.60
   3   0   2  473.75   19.50
   3   0   2  491.35   19.80
   3   0   2  440.46   27.60
  -3   0   2  518.65   19.60
  -3   0   2  519.45   19.50
   3   0  -2  474.95   19.60
   3   0  -2  460.95   19.70
  -3   0   2  516.15   28.50
  -3   0  -2  463.15   19.50
   3   0  -2  495.25   19.90
   3   0   2  455.75   28.40
   3   0   2  438.46   27.60
  -3   0   2  544.85   28.80
   3   0   2  492.65   19.70
  -3   0  -2  482.55   19.70
  -4   0  -2   14.60    2.40
   4   0   2   22.30    8.00
  -4   0  -2   14.70    2.20
   4   0  -2   10.30    7.60
   4   0  -2    4.50    7.20
   4   0  -2   17.00    2.60
   4   0   2   18.80    7.10
   4   0  -2   27.40   10.00
   4   0   2   13.50    2.40
  -4   0   2   17.10    2.30
   4   0   2   14.50    2.40
   4   0   2   18.50    7.60
  -4   0   2   13.90    2.20
   4   0   2   17.60    2.50
   4   0  -2   18.20    2.70
   4   0  -2   12.80    2.30
   5   0  -2    1.20    1.60
   5   0  -2   19.90   10.60
  -5   0  -2    1.90    0.90
  -5   0  -2   -1.00    1.30
   5   0   2   -0.60    1.40
   5   0   2   -0.90    1.00
   5   0  -2    0.40    1.10
   5   0   2    1.10    1.50
  -5   0   2    0.50    1.00
  -5   0   2    0.40    1.50
   5   0  -2   -0.10    1.40
  -5   0   2    1.20    1.80
   5   0   2    1.70    1.20
   5   0   2    1.70    1.40
  -5   0  -2    1.70    1.40
   5   0   2    6.20    7.60
   5   0  -2    3.00    1.70
   5   0   2   -5.10    5.60
   6   0   2   34.90    4.50
   6   0   2   32.70    2.90
   6   0   2   36.70   15.90
   6   0  -2   37.60    3.20
   6   0  -2   32.70    4.70
   6   0  -2   31.10    2.90
  -6   0   2   28.90    2.70
  -6   0  -2   27.10    5.40
  -6   0  -2   33.50    2.50
   6   0  -2   28.50    4.30
   6   0   2   22.50   15.10
  -6   0  -2   32.30    2.80
   6   0   2   34.80    4.70
   6   0   2   33.10    2.80
   6   0  -2   31.80    4.60
   6   0   2   41.70   15.10
   7   0  -2    5.20    2.80
   7   0  -2    0.90    1.30
  -7   0  -2    2.70    1.40
   7   0  -2    3.00    2.60
  -7   0   2    1.50    1.10
  -7   0  -2    3.60    1.10
   7   0   2    2.40    2.40
   7   0   2    3.40    1.50
   7   0   2   18.20   16.70
   7   0   2    2.80    2.50
   7   0  -2    3.20    1.30
   7   0   2    0.80    1.20
   7   0  -2    8.60    6.00
   8   0  -2  157.48    7.60
  -8   0   2  151.28    7.40
   8   0   2  164.88    7.60
  -8   0  -2  160.08    7.50
  -8   0   2  152.98    7.50
   8   0   2  153.38    7.40
   9   0   2    0.10    1.00
   9   0  -2    1.80    1.00
   9   0   2    0.90    0.90
  -9   0  -2    0.00    1.00
   9   0   2    0.50    0.80
   9   0  -2    0.20    1.00
  -9   0   2    0.50    0.90
  -9   0   2    2.60    1.70
 -10   0   2    1.90    0.60
  10   0   2    1.70    0.70
  10   0  -2    2.60    0.80
   0  -1   2 2142.59   81.89
   1  -1   2  258.57   13.60
   1  -1   2  244.58    9.90
   1   1  -2  254.57    9.90
  -1   1   2  253.47    9.60
   1   1  -2  262.57   10.10
   1  -1   2  252.57   10.00
   1   1  -2  239.08   10.00
   1  -1   2  262.77   13.60
  -1   1   2  238.88   13.10
   1  -1   2  263.77   13.80
  -1  -1  -2  232.88    9.80
  -1   1   2  242.88   12.40
  -1  -1  -2  284.57   10.90
  -1   1   2  259.77    9.70
   1  -1   2  254.47   10.00
  -1   1   2  220.58   12.20
   1  -1  -2  265.57    9.80
  -1  -1   2  273.37   13.40
   1   1   2  243.38    9.90
  -1   1  -2  252.27   10.00
  -1   1  -2  250.07   10.20
  -1  -1   2  252.07   10.00
   1  -1  -2  245.28    9.90
  -1  -1   2  252.07    9.90
  -1  -1   2  275.67   13.60
  -1  -1   2  283.97   13.70
   1  -1  -2  235.98    9.90
   1   1   2  259.97    9.90
   1  -1  -2  241.08    9.90
   1  -1  -2  271.17    9.90
   2  -1   2 2255.97   97.29
   2  -1   2 2563.44   98.19
   2  -1   2 2217.38   97.39
  -2  -1   2 2438.26   97.29
  -2  -1   2 2440.96   97.29
  -2  -1   2 2570.74   97.49
  -3  -1  -2  899.11   35.90
   3  -1   2  850.21   45.50
   3  -1   2  896.71   45.40
   3  -1   2  872.01   48.10
   3   1  -2  869.11   35.90
   3  -1   2  897.41   35.80
   3   1  -2  935.91   36.10
  -3   1   2  927.41   35.70
  -3  -1  -2  906.71   35.70
   3  -1   2  906.11   35.90
   3  -1   2  920.41   36.00
  -3   1   2  923.51   35.50
   3   1  -2  935.31   35.90
   3  -1  -2  912.51   35.90
   3   1   2  861.31   45.00
   3   1   2 1029.00   46.90
  -3   1  -2  925.41   35.70
  -3  -1   2  995.20   46.00
  -3  -1   2  966.80   35.70
  -3  -1   2  922.01   45.00
   3   1   2  922.21   36.00
  -3   1  -2  897.61   35.90
  -3  -1   2 1021.40   59.49
   3  -1  -2  916.91   35.90
   3  -1  -2 1061.09   47.90
   3   1   2  959.90   35.90
  -3  -1   2  949.71   35.90
   3   1   2  916.91   35.70
   3  -1  -2  913.41   36.00
   4   1  -2  459.85   19.50
   4   1  -2  447.06   19.50
   4   1  -2  465.75   19.40
  -4  -1  -2  461.15   19.10
   4  -1   2  499.05   32.50
   4  -1   2  458.45   19.50
   4  -1   2  436.86   19.10
   4  -1   2  452.65   30.80
  -4   1   2  440.56   19.00
  -4  -1  -2  471.25   19.40
   4  -1   2  445.16   19.30
   4  -1   2  464.35   31.10
  -4   1   2  446.26   18.80
  -4  -1   2  468.05   19.00
  -4  -1   2  484.25   19.30
   4  -1  -2  460.35   32.00
  -4   1  -2  461.85   19.10
   4  -1  -2  488.35   19.50
   4   1   2  431.46   30.20
   4  -1  -2  447.66   19.40
   4   1   2  400.66   30.10
   4  -1  -2  410.56   31.70
   4   1   2  441.16   30.30
   4   1   2  476.45   19.50
   4   1   2  427.76   19.10
   4  -1  -2  450.55   32.30
   4   1   2  458.35   19.10
   4  -1  -2  444.66   19.40
  -4   1  -2  468.35   19.40
   5   1  -2  277.57   34.40
   5   1  -2  253.27   12.80
  -5   1   2  257.37   10.80
   5  -1   2  257.67   32.60
   5  -1   2  255.17   10.80
   5  -1   2  236.98   29.10
  -5   1   2  232.28   12.10
  -5  -1  -2  258.17   10.50
  -5  -1  -2  262.07   12.30
   5   1  -2  251.77   12.60
   5  -1   2  257.47   12.80
   5  -1   2  240.68   12.50
  -5  -1  -2  250.37   12.50
   5  -1   2  242.38   12.30
   5   1  -2  260.87   12.60
   5  -1   2  251.87   12.40
   5   1  -2  255.87   31.20
  -5   1   2  242.68   11.90
   5   1  -2  273.07   11.00
  -5  -1   2  260.17   12.50
  -5   1  -2  252.17   12.20
  -5   1  -2  254.87   10.40
   5  -1  -2  251.27   10.90
  -5  -1   2  264.07   10.90
   5  -1  -2  258.57   12.70
   5  -1  -2  261.17   12.90
  -5   1  -2  243.68   12.40
   5   1   2  254.37   29.10
  -5  -1   2  257.77   12.10
   5  -1  -2  248.88   12.50
   5   1   2  280.07   30.60
   5   1   2  253.77   10.80
   5   1   2  256.97   12.70
   5   1   2  264.27   30.60
   5   1   2  253.17   10.80
   5   1   2  241.38   12.30
   5   1   2  235.38   12.90
   5  -1  -2  273.87   45.60
   6   1  -2   41.90    3.30
   6   1  -2   32.00    4.60
  -6   1   2   45.10    3.10
  -6  -1  -2   41.80    5.50
   6  -1   2   45.90   16.60
   6  -1   2   17.10   12.70
   6   1  -2   38.30    5.00
  -6  -1  -2   33.00    4.70
   6   1  -2   38.50    3.10
  -6  -1  -2   41.60    2.80
   6  -1   2   22.20   13.30
  -6  -1  -2   40.60    3.10
   6  -1   2   33.50    4.80
   6  -1   2   43.60    3.20
   6  -1   2   38.80    3.20
   6  -1   2   33.50    4.60
   6  -1   2   37.20    4.90
   6   1  -2   42.60    5.30
  -6  -1   2   38.90    2.50
   6   1   2   46.80    5.60
   6   1   2   55.89   16.90
   6  -1  -2   44.40    3.30
   6   1   2   44.10    3.20
   6   1   2   43.80   16.00
   6   1   2   39.60    4.90
  -6   1  -2   46.00    5.10
  -6   1  -2   42.80    3.30
  -6  -1   2   40.40    3.00
   6   1   2   59.29   17.30
   6  -1  -2   37.10    5.10
   6  -1  -2   35.40    4.70
   6  -1  -2   38.00    3.40
  -6   1  -2   45.60    2.80
   6   1   2   42.30    3.10
   6  -1  -2   41.80    5.20
   7  -1   2   10.10    3.00
  -7  -1  -2    6.70    1.30
   7  -1   2    9.30    3.30
   7   1  -2    8.10    1.90
   7  -1   2    6.20    1.60
   7   1  -2    5.90    1.80
  -7  -1  -2    6.90    1.70
   7  -1   2    5.40    1.60
   7   1  -2   11.10    3.60
  -7   1   2    4.20    1.30
   7   1  -2    8.50    3.00
   7   1   2    7.10    1.60
  -7   1  -2    4.90    1.20
   7  -1  -2    8.20    1.90
   7   1   2    4.60    2.60
   7  -1  -2    9.70    3.20
   7  -1  -2    9.60    3.60
   7  -1  -2    7.10    3.00
  -7   1  -2    4.10    1.60
   7   1   2   10.60   13.90
   7  -1  -2   10.10    1.90
   7   1   2    7.60    1.70
  -7  -1   2    6.80    1.50
   7   1   2    9.00    2.80
   8  -1   2   14.20    2.10
  -8  -1  -2    9.00    1.80
   8   1  -2   11.50    1.90
  -8   1   2    6.60    1.50
  -8   1   2    7.00    1.60
   8  -1   2    7.80    1.50
   8   1  -2    6.70    1.50
   8  -1  -2    9.30    1.80
  -8  -1   2   10.40    1.70
  -8   1  -2    8.30    1.80
   8  -1  -2    8.60    1.70
   8   1   2    9.10    1.70
   8   1   2   10.20    1.80
  -9   1   2    2.70    1.70
  -9  -1  -2    3.90    1.20
   9  -1   2    3.40    1.20
   9  -1   2    4.50    1.10
   9   1  -2    2.90    1.00
   9  -1   2    6.10    1.30
   9   1  -2    4.70    1.30
   9  -1  -2    2.80    1.30
  -9  -1   2    3.80    1.40
   9  -1  -2    3.40    1.10
   9   1   2    3.40    1.00
   9   1   2    5.10    1.30
  -9   1  -2    5.50    1.30
  -9  -1   2    3.30    1.30
  10  -1   2    0.80    0.60
  10   1   2    1.20    0.60
 -10  -1   2   -0.10    0.50
  10  -1  -2   -0.50    0.80
   0  -2   2  675.43   26.30
   0  -2   2  687.13   29.50
   0   2   2  699.53   27.10
   0  -2   2  729.43   29.90
   1  -2   2 2496.35  106.19
   1  -2   2 2664.13  106.69
   1  -2   2 2554.74  106.19
  -1  -2   2 3018.90  106.89
  -1  -2   2 2721.93  106.19
  -1  -2   2 2914.31  106.79
   2  -2   2 3361.26  125.89
   2  -2   2 2980.20  124.39
   2  -2   2 3149.68  124.99
  -2  -2   2 3076.89  124.79
  -2  -2   2 3007.70  124.19
  -2  -2   2 3241.68  124.79
   3  -2   2  244.38   18.30
   3   2  -2  228.78   10.60
   3   2  -2  242.18   10.80
  -3  -2  -2  224.78   18.70
  -3   2   2  232.98   10.20
  -3  -2  -2  242.58   10.50
   3  -2   2  255.97   11.20
  -3  -2  -2  238.58   10.70
   3  -2   2  215.48   17.90
  -3  -2  -2  239.98   19.10
  -3  -2  -2  248.38   19.10
   3   2  -2  247.28   11.00
  -3   2   2  237.58   10.30
   3  -2   2  230.58   18.40
   3  -2   2  240.78   10.80
   3  -2   2  247.68   10.70
   3  -2  -2  232.48   10.60
   3  -2  -2  238.28   19.00
   3  -2  -2  277.37   11.60
   3   2   2  240.08   10.80
  -3  -2   2  248.28   18.30
  -3  -2   2  229.78   10.60
  -3   2  -2  242.78   10.50
   3  -2  -2  233.28   10.70
  -3  -2   2  236.98   10.50
  -3  -2   2  260.97   18.90
  -3   2  -2  244.28   10.70
   3   2   2  228.98   10.70
  -3  -2   2  294.97   19.80
   3   2   2  262.37   10.60
   4  -2   2   11.20    6.60
  -4  -2  -2   19.90    2.60
  -4   2   2   18.50    2.90
   4  -2   2   16.90    2.60
   4  -2   2   21.70    2.90
   4  -2   2   22.60    8.90
   4  -2   2   20.10    2.90
  -4  -2  -2   20.90    2.80
   4   2  -2   17.60    2.70
   4   2  -2   19.30    2.90
   4  -2   2   11.60    7.00
   4   2  -2   19.10    2.90
  -4  -2   2   21.00    7.50
   4   2   2   12.30    7.00
  -4   2  -2   18.70    2.80
   4   2   2   19.20    2.60
   4  -2  -2   15.90    2.50
  -4  -2   2   22.50    2.70
   4   2   2   17.30    2.70
   4  -2  -2   12.80    2.40
   4   2   2   19.00    7.60
   4  -2  -2   32.00   10.60
   4  -2  -2   31.10   10.20
  -4  -2   2   19.00    7.30
   4   2   2   30.00    8.40
   4  -2  -2   16.90    2.60
  -4  -2   2   22.30    2.90
   4   2   2   17.50    2.50
  -4  -2   2   26.60    9.20
   5  -2   2   24.30   10.70
   5   2  -2   17.90    3.10
   5   2  -2   20.70    3.40
  -5  -2  -2   14.00    2.90
   5  -2   2   21.90    2.60
   5  -2   2    6.60    9.60
   5  -2   2   20.60    3.30
   5   2  -2   23.90   11.90
   5   2  -2   24.30    2.30
   5  -2   2   25.50   10.20
  -5   2   2   25.30    2.40
   5  -2   2   21.30    3.40
   5  -2   2   21.40    2.30
   5   2  -2   29.00   12.50
  -5  -2  -2   23.00    3.30
  -5  -2  -2   16.10    1.80
   5   2  -2   25.30   12.70
   5  -2   2   22.10    3.40
   5   2  -2   21.30    3.30
   5  -2  -2   24.70    3.60
   5   2   2   13.30    8.00
   5   2   2   22.80   10.10
   5   2   2   19.80    3.20
  -5   2  -2   21.70    1.90
   5   2   2   13.70    8.10
   5  -2  -2   17.70    3.20
   5   2   2   21.80    3.40
  -5  -2   2   22.80    3.40
  -5   2  -2   19.20    3.20
   5   2   2   20.50    2.20
   5   2   2   25.80    2.50
   5  -2  -2   20.30    3.30
   5  -2  -2   25.20    2.60
  -5  -2   2   22.40    3.20
  -5   2  -2   17.40    2.80
   5   2   2   23.50    3.40
  -5  -2   2   19.90    2.30
   6  -2   2   67.09   19.80
   6   2  -2   75.69    7.30
   6  -2   2   86.99    6.60
   6   2  -2   87.19    7.00
   6  -2   2   79.49   20.50
   6  -2   2   63.49   19.40
   6  -2   2   86.09    4.80
   6   2  -2   79.99    4.80
  -6   2   2   77.49    4.60
   6  -2   2   88.19    6.80
   6  -2   2   89.59    4.90
  -6  -2  -2   79.69    4.40
   6  -2   2   93.29    7.00
  -6  -2  -2   85.89    6.50
   6   2  -2   71.89    7.10
  -6  -2  -2   85.49    6.80
   6   2  -2   89.89    5.00
  -6  -2  -2   80.59    4.80
   6   2   2   88.29    4.90
   6  -2  -2   85.69    5.00
   6   2   2   70.99   17.70
  -6  -2   2   94.49    4.90
   6  -2  -2   78.89    4.80
  -6   2  -2   85.49    6.60
   6   2   2   82.59    4.70
   6  -2  -2   87.79    6.70
   6  -2  -2   96.89    7.10
   6   2   2  109.39   24.80
  -6  -2   2   88.39    4.10
   6  -2  -2   93.89    8.10
  -6   2  -2   97.39    4.40
  -6   2  -2   82.39    6.80
   6   2   2   87.79    6.50
  -6   2  -2   87.39    4.80
   6   2   2   84.99    6.70
   7   2  -2    4.90    2.80
   7  -2   2    0.30    2.30
   7  -2   2    3.50    1.40
  -7  -2  -2    1.40    1.00
   7   2  -2    1.90    2.30
   7  -2   2    3.30    2.40
   7   2  -2    2.80    1.40
  -7   2   2    2.20    1.20
   7   2  -2    1.00    1.30
  -7  -2  -2    4.50    1.50
   7  -2   2    0.60    1.20
   7  -2  -2    2.20    1.30
   7   2   2  -23.90   19.10
   7   2   2   23.00   15.50
  -7  -2   2    2.30    1.20
   7  -2  -2    2.90    3.30
   7  -2  -2    5.00    1.60
   7   2   2   -1.00    2.10
   7   2   2    0.80    1.10
   7   2   2   -1.50   13.40
  -7   2  -2    0.90    0.90
   7   2   2    1.50    2.60
  -7   2  -2    2.30    1.30
   7  -2  -2    4.10    2.70
   7  -2  -2    1.50    2.20
   7   2   2    0.70    1.10
  -8   2   2   42.90    3.20
  -8   2   2   43.30    3.10
   8  -2   2   44.50    3.30
   8   2  -2   39.70    3.20
   8   2  -2   43.60    3.40
  -8  -2  -2   38.60    2.30
   8  -2   2   38.70    3.10
  -8  -2  -2   39.80    3.20
   8   2   2   35.60    3.20
   8   2   2   40.60    3.00
  -8  -2   2   40.20    3.10
  -8   2  -2   43.20    3.20
   8  -2  -2   38.70    3.20
   8  -2  -2   41.20    3.20
   9   2  -2   17.40    2.00
  -9  -2  -2   16.10    1.90
  -9   2   2    9.30    2.00
   9   2  -2   14.00    1.70
   9  -2   2   10.70    1.50
   9  -2   2   10.20    1.40
   9  -2   2   13.40    1.80
   9   2   2   13.10    1.40
  -9   2  -2   11.70    1.60
   9  -2  -2   14.50    2.10
   9   2   2   14.30    1.80
  -9  -2   2   12.60    1.60
  -9  -2   2   16.40    1.70
   9  -2  -2   13.20    1.70
  10  -2   2    0.40    0.70
 -10   2   2    1.10    0.70
  10   2  -2    0.00    1.00
 -10  -2   2    0.80    0.50
  10  -2  -2    1.90    0.90
  10   2   2    1.20    0.60
  10   2   2    0.60    0.90
   0  -3  -2   15.40    0.90
   0  -3   2   15.30    1.40
   0  -3   2   16.00    1.40
   0   3   2   16.70    2.60
   0  -3   2   18.30    3.90
   0  -3  -2   12.90    0.90
   0  -3  -2   15.90    1.00
   0  -3   2   16.60    3.70
   0   3  -2   16.40    1.30
   0  -3  -2   15.30    0.90
   0  -3  -2   12.60    0.90
   0   3   2   15.20    1.00
   0   3  -2   17.90    1.40
   0   3   2   15.20    0.90
   1  -3   2 2596.04  104.59
   1  -3   2 2726.83  105.19
   1  -3   2 2647.24  104.79
  -1  -3   2 2614.94  104.69
  -1  -3   2 2623.44  104.49
  -1  -3   2 2685.53  104.79
   2  -3   2 3434.16  138.49
   2  -3   2 3591.54  139.29
   2  -3   2 3139.79  137.79
  -2  -3   2 3385.96  138.39
  -2  -3   2 3806.92  138.99
  -2  -3   2 3535.65  138.29
  -3   3   2   40.40    2.80
   3  -3   2   41.30    3.20
  -3  -3  -2   49.20   10.30
  -3  -3  -2   41.20    3.00
   3   3  -2   41.60    4.10
   3  -3   2   26.10    7.40
   3  -3   2   47.00    9.40
   3  -3   2   40.10    3.10
  -3   3   2   39.10    2.70
   3   3  -2   43.90    3.30
   3   3  -2   37.60    5.00
  -3  -3  -2   57.59   10.50
   3  -3   2   43.30    3.60
   3  -3   2   50.99    9.60
   3   3   2   44.10    3.10
  -3  -3   2   42.80    3.00
   3  -3  -2   38.40    3.10
  -3  -3   2   45.50    9.10
  -3   3  -2   37.00    2.80
  -3  -3   2   39.40    3.10
   3  -3  -2   44.00    3.10
   3  -3  -2   49.70    3.40
   3   3   2   39.90    3.00
   3   3   2   41.00    3.20
  -3  -3   2   38.80    8.80
  -3  -3   2   39.50    8.70
   4   3  -2  100.39    5.80
  -4  -3  -2   96.99    5.50
   4   3  -2   84.09    5.60
   4  -3   2   96.49    5.60
   4  -3   2   86.49    5.50
   4   3  -2   87.29    5.80
  -4   3   2   83.19    5.10
  -4   3   2   86.99    5.00
   4  -3   2   82.89   14.70
   4  -3   2   85.09   15.30
   4  -3   2   89.79    5.70
   4  -3   2  137.49   18.80
  -4  -3  -2  101.49    5.80
   4  -3  -2   93.19   17.20
   4  -3  -2   85.59    5.50
   4  -3  -2   86.59    5.60
  -4  -3   2   84.29   14.30
   4  -3  -2   86.99    5.50
   4   3   2   92.89    5.70
  -4  -3   2   86.39    5.50
   4   3   2   87.59    5.40
  -4  -3   2  139.69   18.90
  -4   3  -2   88.59    5.40
   4   3   2   91.19    5.40
  -4  -3   2   82.89    5.30
  -4  -3   2   69.49   13.80
   5  -3   2  108.89    5.50
   5   3  -2  106.09    7.00
  -5  -3  -2  121.09    7.20
   5  -3   2  104.29   19.50
   5  -3   2  117.79   21.80
   5  -3   2  106.29    5.70
   5  -3   2  105.69    6.90
  -5  -3  -2  102.19    6.60
   5  -3   2   99.29    6.80
   5  -3   2  113.69    6.90
   5   3  -2  110.09    7.00
  -5   3   2  101.89    5.30
   5  -3   2  137.99   22.40
   5   3  -2   98.49    5.50
   5   3  -2  107.09    7.20
  -5  -3  -2  107.89    5.30
  -5   3  -2  104.29    6.80
  -5   3  -2  109.79    5.40
   5   3   2  110.99    6.80
   5   3   2  100.09    6.80
   5  -3  -2  107.79    5.50
  -5  -3   2  105.59    5.40
  -5  -3   2  104.89    6.70
  -5   3  -2  109.79    6.70
   5   3   2   87.19   17.70
   5   3   2  109.99    5.40
   5   3   2  104.19    5.40
   5   3   2  100.89    6.80
   5   3   2  135.99   22.20
   5  -3  -2  106.69    7.30
   5  -3  -2  105.29    6.90
   5  -3  -2  122.29    7.20
   5   3   2  156.08   22.40
  -5  -3   2  107.09    4.90
  -5  -3   2  107.99    7.00
  -5   3  -2  104.39    4.90
   6   3  -2   70.49    6.80
   6  -3   2   63.99    6.50
   6   3  -2   67.39    4.10
  -6  -3  -2   62.49    6.30
   6   3  -2   74.39    7.20
   6  -3   2   71.89    4.20
   6   3  -2   55.59   20.90
  -6  -3  -2   64.19    6.70
   6  -3   2   65.79    4.00
  -6  -3  -2   63.29    3.60
  -6  -3  -2   60.09    4.10
   6  -3   2   65.69    6.60
   6   3  -2   64.69    6.70
  -6   3   2   63.39    3.90
   6   3  -2   70.79    4.30
   6  -3   2  122.49   24.70
   6  -3  -2   78.39    7.20
  -6  -3   2   59.89    3.90
   6   3   2   86.29   19.90
  -6   3  -2   64.99    4.00
   6  -3  -2   57.39    3.90
  -6   3  -2   60.19    3.40
   6   3   2   50.39    3.80
   6   3   2   63.79    4.40
   6   3   2   62.19    3.90
   6  -3  -2   65.79    4.40
   6   3   2   68.79    6.60
   6  -3  -2   55.99    6.20
  -6  -3   2   57.09    3.30
   6   3   2   50.39   16.20
   6  -3  -2   63.39    6.70
   6   3   2   67.69    6.70
  -7  -3  -2   29.00    2.50
   7   3  -2   28.90    2.80
  -7   3   2   29.70    2.90
  -7   3   2   31.30    2.80
   7  -3   2   35.30    5.20
   7  -3   2   31.30    2.80
  -7  -3  -2   24.90    2.80
   7  -3   2   30.20    3.10
   7   3  -2   27.40    4.80
   7  -3   2   26.80    4.60
   7   3  -2   30.60    3.20
   7   3  -2   27.40    4.70
   7   3   2   28.20   18.00
  -7  -3   2   30.20    3.00
   7  -3  -2   30.40    3.10
   7   3   2   54.89   19.30
  -7   3  -2   25.60    2.80
   7   3   2   31.60    3.00
   7   3   2   29.60    3.10
   7  -3  -2   31.30    5.00
   7  -3  -2   28.50    4.90
   7   3   2   24.00    4.40
   7   3   2   26.70    4.60
   7  -3  -2   32.60    2.90
  -7   3  -2   30.10    2.20
   8  -3   2   77.29    4.40
   8   3  -2   78.09    4.60
   8  -3   2   74.49    4.50
  -8   3   2   69.59    4.30
   8   3  -2   76.09    4.50
  -8  -3  -2   78.39    3.60
  -8  -3  -2   68.29    4.40
  -8   3   2   88.49    4.60
   8  -3  -2   71.59    4.50
  -8  -3   2   69.49    4.40
   8   3   2   71.09    4.50
  -8   3  -2   75.49    4.50
   8  -3  -2   82.49    4.70
   8   3   2   75.49    4.30
   9   3  -2   14.20    1.80
   9  -3   2   10.30    1.30
   9  -3   2   12.60    1.70
   9   3  -2    9.90    1.40
  -9  -3  -2   11.50    1.50
   9  -3   2   10.70    1.60
  -9   3   2    8.90    1.30
  -9   3  -2   10.50    1.50
   9   3   2   13.30    1.80
   9   3   2    9.10    1.20
   9  -3  -2    7.40    1.30
  -9  -3   2    7.80    1.30
  -9  -3   2   11.60    1.50
   9  -3  -2    8.80    1.30
  10   3   2    9.80    1.20
  10   3   2    9.50    0.90
  10  -3  -2    7.30    1.00
 -10  -3   2   11.40    1.00
   0  -4  -2   94.29    4.30
   0  -4   2   99.49    9.80
   0   4   2  109.49    4.30
   0  -4   2   93.89    4.60
   0   4   2  100.39    4.20
   0  -4  -2  106.19    4.30
   0  -4  -2   91.19    4.30
   0  -4   2   99.09    4.60
   0   4  -2   95.89    4.60
   0  -4  -2  101.69    4.30
   0  -4   2  101.09    4.70
   0  -4   2   88.29    9.80
   0   4   2   97.99    7.60
   0  -4  -2   95.99    4.20
   0   4  -2  108.09    5.00
   1  -4   2  109.99    4.90
  -1  -4  -2   90.39    4.30
   1  -4   2  116.59   11.40
   1   4  -2   97.19    4.80
   1   4  -2   98.39    4.60
   1  -4   2  100.39    4.70
   1   4  -2   95.69    4.80
   1  -4   2  128.59   12.00
   1   4  -2   96.89    4.70
   1  -4   2  119.49   11.30
   1  -4   2   99.79    4.70
  -1  -4   2  100.89    4.70
   1  -4  -2   89.69    4.30
  -1   4  -2   92.99    4.50
  -1  -4   2  111.79   12.50
  -1  -4   2   97.49    4.50
   1   4   2   98.59    4.40
  -1  -4   2   94.79    4.60
   1  -4  -2   99.99    4.50
  -1  -4   2  117.99   11.00
  -1  -4   2  110.19   11.00
  -1   4  -2   96.89    4.60
   1   4   2   97.49    4.40
   1  -4  -2   92.99    4.40
   2  -4   2 1809.42   73.99
   2  -4   2 1722.63   72.89
   2  -4   2 1753.22   73.39
  -2  -4   2 1666.53   72.49
  -2   4  -2 1669.33   63.69
  -2  -4   2 1643.64   72.89
   2   4   2 1635.54   63.49
  -2  -4   2 1646.74   72.59
   3  -4   2  492.85   30.00
  -3  -4  -2  453.35   19.20
   3   4  -2  496.75   19.60
   3  -4   2  459.25   19.40
  -3  -4  -2  453.75   19.40
   3  -4   2  449.56   29.50
   3   4  -2  453.05   19.60
   3  -4   2  490.85   19.60
  -3   4   2  450.35   18.70
   3  -4   2  468.45   19.60
   3   4  -2  491.55   19.60
   3  -4   2  530.95   30.50
  -3  -4  -2  531.25   31.00
  -3   4   2  450.85   18.80
  -3  -4   2  502.65   19.40
   3   4   2  464.45   19.50
  -3  -4   2  484.75   29.20
   3  -4  -2  438.06   19.30
  -3   4  -2  486.35   19.20
   3  -4  -2  488.85   19.50
  -3  -4   2  490.75   19.60
  -3   4  -2  473.25   19.40
  -3  -4   2  527.95   30.30
   3   4   2  466.25   19.10
  -3  -4   2  532.45   30.50
   3  -4  -2  452.35   19.20
   3   4   2  475.05   19.30
   4  -4   2  173.38    9.30
   4  -4   2  192.88    9.40
   4   4  -2  183.38    9.70
   4  -4   2  235.28   25.30
   4  -4   2  188.28   22.90
   4   4  -2  178.38    9.50
  -4  -4  -2  207.08    9.70
   4  -4   2  160.58   22.20
  -4  -4  -2  215.28   25.20
  -4  -4  -2  172.08   25.80
  -4   4   2  179.78    8.70
   4   4  -2  185.98    9.50
  -4  -4  -2  202.58    9.40
   4  -4   2  190.98    9.60
  -4   4   2  167.38    8.70
  -4   4  -2  187.98    9.10
   4  -4  -2  183.08    9.40
   4   4   2  187.68    9.20
  -4   4  -2  192.48    9.40
   4   4   2  182.58    9.40
  -4  -4   2  187.08   23.30
   4   4   2  188.88    9.30
   4  -4  -2  191.78    9.40
   4  -4  -2  186.08    9.50
  -4  -4   2  191.38   10.10
  -4  -4   2  240.28   26.00
  -4  -4   2  217.48   23.90
   5  -4   2   32.90    4.20
   5   4  -2   32.40    2.90
   5  -4   2   32.30    6.10
   5   4  -2   35.60    4.60
   5  -4   2   30.90   12.30
  -5  -4  -2   34.10    2.50
   5   4  -2   30.00    4.80
  -5  -4  -2   35.50    4.10
  -5   4   2   35.30    2.50
   5  -4   2   34.60    2.80
   5   4  -2   37.50    4.70
  -5  -4  -2   29.40    4.10
   5  -4   2   32.90   13.90
   5  -4   2   24.80   11.40
   5  -4   2   34.10    4.40
   5  -4   2   34.80    2.70
  -5   4  -2   29.80    2.60
   5   4   2   37.90    4.50
   5  -4  -2   24.90    3.80
  -5  -4   2   35.00    2.60
   5   4   2   26.00    4.60
  -5  -4   2   27.00   10.90
  -5  -4   2   29.10   11.80
   5  -4  -2   35.10    4.30
   5  -4  -2   39.90    4.70
   5   4   2   16.80    9.60
  -5   4  -2   32.60    2.30
  -5   4  -2   30.80    3.80
   5  -4  -2   29.90    4.00
  -5  -4   2   33.40   12.50
  -5   4  -2   39.20    4.40
  -5  -4   2   33.20    2.30
   5   4   2   30.80    2.60
  -5  -4   2   30.90    4.10
  -5  -4   2   28.70    3.80
   5   4   2   40.00   11.90
   5   4   2   33.60   11.20
  -6   4   2   28.70    2.90
  -6  -4  -2   28.40    2.70
   6   4  -2  -14.40   12.30
   6   4  -2   31.10    3.20
   6   4  -2   25.20    4.60
  -6   4   2   24.40    2.40
  -6  -4  -2   28.60    4.70
   6   4  -2   29.40    4.60
   6  -4   2   29.90   18.80
   6  -4   2   29.90    4.60
   6  -4   2   30.70    4.40
   6  -4   2   29.30    3.10
   6   4  -2   32.00    4.70
   6  -4   2   27.20    2.90
   6   4  -2   30.90    3.00
  -6  -4  -2   29.30    2.50
  -6  -4  -2   30.60    4.60
   6  -4   2   29.40    4.50
   6  -4  -2   22.80    4.20
   6   4   2   33.30   13.10
  -6  -4   2   29.30    2.90
   6  -4  -2   29.00    4.40
   6  -4  -2   26.90    3.00
   6  -4  -2   26.50    2.80
  -6   4  -2   27.40    2.10
  -6   4  -2   27.80    2.80
   6   4   2   25.10    2.70
   6   4   2   11.50   10.30
   6  -4  -2   30.30    4.50
   6   4   2   28.80    4.50
   6   4   2   14.80   10.70
   6   4   2   28.80    2.60
  -6  -4   2   25.80    2.10
   6   4   2   34.80    4.50
   7  -4   2   28.00    4.80
  -7   4   2   40.50    3.10
   7   4  -2   48.40    5.80
  -7  -4  -2   41.10    3.30
  -7   4   2   38.00    3.20
   7  -4   2   42.40    3.30
  -7  -4  -2   30.90    7.00
   7  -4   2   30.20    4.90
   7  -4   2   43.60    3.30
   7   4  -2   36.50    3.30
  -7  -4  -2   38.60    2.80
   7   4  -2   35.90    3.20
   7   4  -2   41.00    6.00
  -7  -4  -2   46.80    9.00
   7   4   2   12.60   15.50
   7   4   2   40.80    3.10
  -7   4  -2   36.30    3.10
   7   4   2   37.60    5.10
   7   4   2   32.80   16.80
   7  -4  -2   52.89    6.40
   7  -4  -2   40.20    5.60
   7  -4  -2   39.50    3.20
   7   4   2   29.40    4.90
   7   4   2   45.00    3.60
   7   4   2   34.10    3.10
   7  -4  -2   33.50    5.20
  -7  -4   2   36.80    3.20
   7  -4  -2   40.20    3.30
   7   4   2   60.09   19.80
  -8   4   2   12.10    1.80
  -8  -4  -2   14.50    1.40
   8  -4   2   18.00    2.30
   8  -4   2   11.30    1.70
  -8  -4  -2   15.40    2.00
   8   4  -2   13.70    2.00
  -8   4   2   18.20    2.20
   8   4  -2   11.00    1.80
  -8   4  -2   15.90    2.10
   8   4   2   18.10    2.00
   8  -4  -2   14.40    2.10
   8   4   2   13.50    2.00
  -8  -4   2   17.30    2.20
   8  -4  -2   14.00    2.00
   9  -4   2   37.10    2.40
   9   4  -2   36.10    2.60
  -9   4   2   36.60    2.50
  -9  -4  -2   31.50    2.50
   9   4  -2   36.60    2.40
   9  -4   2   36.70    2.60
   9  -4  -2   33.70    2.50
  -9  -4   2   34.60    2.60
   9   4   2   34.70    2.90
   9   4   2   33.80    2.50
   9   4   2   35.10    2.30
  -9  -4   2   32.00    2.60
 -10  -4   2   40.90    2.20
  10   4   2   35.10    2.10
   0   5  -2  845.02   35.60
   0   5   2  982.80   35.30
   0  -5  -2  981.10   35.70
   0  -5  -2  951.00   35.40
   0  -5   2  888.61   41.90
   0  -5   2  968.80   42.80
   0  -5   2 1019.50   42.90
   0   5  -2  847.72   35.50
   0  -5   2  933.01   35.80
   0  -5   2  956.10   35.70
   1  -5   2  635.34   23.70
   1  -5   2  628.24   31.10
   1   5  -2  578.24   23.60
   1  -5   2  641.94   23.70
   1   5  -2  610.94   23.80
   1  -5   2  583.04   23.70
   1   5  -2  558.34   23.70
   1  -5   2  699.33   32.10
   1   5  -2  554.54   23.50
  -1  -5  -2  572.64   23.30
  -1  -5  -2  575.24   23.40
   1  -5   2  606.44   30.60
  -1  -5   2  643.84   23.70
   1  -5  -2  561.04   23.30
  -1   5  -2  585.44   23.40
  -1  -5   2  649.14   23.80
  -1  -5   2  662.53   31.50
  -1  -5   2  696.73   31.60
  -1  -5   2  602.84   23.60
   1   5   2  651.43   23.40
   1  -5  -2  597.14   23.30
  -1   5  -2  580.94   23.50
   1   5   2  612.34   23.30
  -2  -5  -2  370.66   14.60
   2  -5   2  372.96   23.10
   2  -5   2  370.16   14.80
   2   5  -2  351.46   14.90
  -2  -5  -2  365.16   14.70
   2   5  -2  341.37   14.90
   2  -5   2  358.06   14.90
   2  -5   2  353.26   22.90
   2  -5   2  368.56   23.30
   2   5  -2  344.07   15.00
   2  -5   2  338.97   14.80
  -2   5  -2  358.96   14.60
  -2  -5   2  378.86   14.80
   2   5   2  354.46   14.70
  -2   5  -2  349.87   14.70
   2   5   2  361.26   14.60
  -2  -5   2  366.46   23.30
   2  -5  -2  360.66   14.60
  -2  -5   2  410.36   23.80
   2  -5  -2  336.77   14.60
  -2  -5   2  375.66   14.90
   2   5   2  343.27   14.40
  -2  -5   2  387.96   23.60
   2  -5  -2  348.27   14.70
   3  -5   2  603.04   24.80
  -3  -5  -2  589.84   24.40
  -3  -5  -2  646.64   37.10
   3  -5   2  625.74   36.00
   3  -5   2  629.74   24.80
  -3  -5  -2  584.94   24.60
   3  -5   2  585.94   36.00
   3  -5   2  573.24   35.40
   3   5  -2  579.14   24.90
   3   5  -2  600.74   24.80
   3   5  -2  637.54   24.90
   3  -5   2  619.54   25.20
  -3  -5   2  633.04   24.80
   3   5   2  606.74   24.30
  -3  -5   2  590.34   36.00
   3   5   2  619.34   24.50
   3   5   2  627.84   24.80
  -3   5  -2  611.94   24.60
   3  -5  -2  658.03   24.80
   3  -5  -2  603.84   24.50
  -3  -5   2  512.05   34.10
  -3   5  -2  626.84   24.40
  -3  -5   2  600.94   35.60
  -3  -5   2  629.74   24.60
   3  -5  -2  565.74   24.50
   4   5  -2  951.90   37.00
   4  -5   2  934.81   36.50
   4   5  -2  885.21   36.50
  -4  -5  -2  895.41   36.20
   4  -5   2  907.81   51.69
   4  -5   2  917.51   36.70
   4   5  -2  870.61   36.60
  -4  -5  -2  913.11   36.60
   4  -5   2  912.81   36.50
   4  -5   2 1030.60   54.49
   4  -5   2  919.41   52.89
  -4  -5  -2  811.62   59.69
  -4  -5   2  947.11   36.40
  -4   5  -2  897.11   36.00
   4  -5  -2  896.21   36.50
  -4  -5   2  817.62   50.09
  -4  -5   2  892.01   51.89
   4  -5  -2  902.31   36.40
   4   5   2  920.11   36.30
   4   5   2  869.81   36.30
  -4  -5   2  861.31   51.69
   4  -5  -2  906.51   36.50
   4   5   2  940.61   36.60
  -4  -5   2  931.51   36.70
  -4   5  -2  920.31   36.40
   5   5  -2   92.39    4.90
   5   5  -2   75.39    6.30
   5   5  -2   81.19    6.20
   5  -5   2   98.19    6.60
  -5  -5  -2   85.79    4.40
  -5   5   2   91.49    5.30
   5   5  -2   83.59    6.90
   5  -5   2   90.09    4.80
   5  -5   2   85.19    6.20
   5  -5   2   86.79    4.70
  -5  -5  -2   87.19    6.10
   5  -5   2   90.29   19.80
  -5   5   2   81.59    4.50
  -5   5   2   89.19    4.90
   5  -5   2  126.09   22.90
  -5  -5  -2   90.69    6.50
   5  -5   2   88.79    6.30
   5   5   2   86.39   17.50
  -5   5  -2   88.39    6.30
   5   5   2   87.59   17.80
  -5  -5   2  121.09   21.90
   5  -5  -2   96.09    6.50
  -5  -5   2  102.29   20.80
   5   5   2   84.99    4.70
  -5   5  -2   91.49    4.80
   5   5   2   79.09    6.10
   5  -5  -2   95.89    5.00
   5   5   2   94.79   18.50
   5  -5  -2   83.99    6.60
  -5   5  -2   93.09    4.40
  -5   5  -2  104.99    6.30
   5  -5  -2   86.69    6.30
  -5  -5   2   94.79   19.50
  -5  -5   2   80.09    6.00
  -5  -5   2   82.29    6.40
  -5  -5   2   83.69    6.30
  -5  -5   2   85.79    4.30
   5   5   2   80.09    5.90
   6   5  -2   39.80    5.30
  -6  -5  -2   35.40    2.80
  -6  -5  -2   38.80    3.20
  -6  -5  -2   45.20    5.70
   6   5  -2   40.00    3.40
   6  -5   2   38.90    3.20
   6   5  -2   54.79   20.60
   6   5  -2   25.90    5.30
  -6   5   2   35.30    2.90
  -6   5   2   38.60    3.20
   6   5  -2   38.00    3.30
   6  -5   2   32.50    4.90
   6  -5   2   34.60    3.00
   6   5  -2   37.00    5.30
  -6  -5  -2   37.80    4.90
   6  -5   2   33.50    4.80
   6  -5   2   28.00    4.50
   6  -5  -2   36.70    5.00
  -6   5  -2   37.90    2.40
   6  -5  -2   38.60    5.20
  -6  -5   2   38.80    2.60
   6   5   2   42.30    3.20
   6   5   2   54.89   17.80
   6  -5  -2   36.20    3.40
   6   5   2   47.90   16.10
   6   5   2   35.40    4.60
   6   5   2   33.50    4.80
   6   5   2   18.10   11.30
   6   5   2   42.20    5.40
   6   5   2   35.80    3.30
  -6  -5   2   46.30    3.70
   6  -5  -2   32.90    4.80
   7  -5   2   58.89    3.90
   7   5  -2   56.09    3.90
  -7  -5  -2   67.29    8.10
   7   5  -2   54.59    6.70
  -7   5   2   55.49    3.70
   7  -5   2   73.39    7.50
  -7  -5  -2   58.39    8.10
   7  -5   2   52.09    3.80
  -7  -5  -2   57.59    3.50
   7   5  -2   58.59    3.90
  -7   5   2   54.89    4.00
   7  -5   2   58.49    6.60
  -7  -5  -2   54.39    4.00
   7   5  -2   58.79    6.70
   7  -5  -2   75.19    7.70
   7   5   2   60.59    3.80
  -7  -5   2   59.39    3.10
  -7   5  -2   55.29    3.80
   7   5   2   54.59   19.80
   7  -5  -2   63.69    4.10
  -7  -5   2   54.29    3.90
   7  -5  -2   69.19    7.60
   7   5   2   49.70    5.80
   7   5   2   87.69   22.70
   7  -5  -2   59.99    6.70
   7  -5  -2   63.29    4.20
   7   5   2   72.79   19.90
   7   5   2   54.79    4.10
   7   5   2   54.19    6.50
   7   5   2   57.79    3.90
   8   5  -2   21.40    2.40
   8  -5   2   23.50    2.50
  -8   5   2   17.30    2.00
   8  -5   2   16.80    2.00
  -8  -5  -2   19.20    2.20
  -8  -5  -2   18.60    1.70
   8   5  -2   24.40    2.50
  -8  -5   2   19.50    2.20
   8   5   2   23.10    2.10
  -8   5  -2   20.30    2.20
   8  -5  -2   24.90    2.70
   8   5   2   28.60    2.80
   8  -5  -2   16.80    2.00
   9   5  -2    4.50    1.00
  -9  -5  -2    5.10    1.10
   9   5  -2    5.30    1.10
   9  -5   2    5.10    1.10
   9  -5   2    4.00    1.00
   9  -5  -2    4.30    1.40
   9  -5  -2    4.60    1.00
  -9  -5   2    5.40    1.30
   9   5   2    5.30    1.40
   9   5   2    6.00    1.20
   0  -6   2  150.28    6.80
   0  -6  -2  150.58    6.60
   0   6  -2  146.39    6.70
   0  -6   2  149.49    6.90
   0   6   2  155.28    6.50
   0   6   2  157.18    6.50
   0  -6   2  149.88   14.80
   0  -6   2  152.68   12.50
   0  -6   2  159.58   12.70
   0  -6   2  154.18    6.90
   0  -6  -2  146.99    6.50
   0   6  -2  151.38    6.90
   0  -6  -2  139.69    6.50
   1   6  -2   21.10    2.30
   1  -6   2   20.10    2.20
   1  -6   2   27.80    2.50
   1  -6   2   34.80    7.30
   1   6  -2   21.80    2.10
   1   6  -2   19.50    2.20
   1  -6   2   19.10    2.20
  -1  -6  -2   18.30    1.90
   1   6  -2   16.00    2.00
  -1  -6  -2   23.00    2.00
   1  -6   2   21.80    6.20
  -1  -6  -2   19.40    1.90
  -1  -6   2   19.90    6.30
  -1  -6   2   16.30    2.00
   1   6   2   20.90    1.90
   1  -6  -2   19.60    1.90
  -1  -6   2   20.00    2.10
  -1   6  -2   16.80    1.90
  -1  -6   2   26.70    6.30
  -1  -6   2   19.20    5.80
   1   6   2   22.60    2.20
   1  -6  -2   17.80    1.90
  -1   6  -2   17.50    1.90
  -1  -6   2   23.40    2.30
   1  -6  -2   20.70    1.70
   2  -6   2  223.58   17.60
   2   6  -2  221.88   10.20
   2   6  -2  235.78   10.30
   2  -6   2  208.98   10.00
   2   6  -2  217.68   10.30
   2  -6   2  250.17   10.40
  -2  -6  -2  222.58   10.00
   2  -6   2  257.27   19.00
   2  -6   2  236.18   10.30
   2  -6   2  223.28   18.20
  -2  -6  -2  220.98    9.80
  -2   6  -2  228.88   10.00
  -2  -6   2  220.08   10.10
   2  -6  -2  226.18    9.90
  -2  -6   2  222.28   10.00
  -2  -6   2  229.18   18.10
   2   6   2  211.18    9.70
   2  -6  -2  243.08   10.00
  -2  -6   2  190.38   19.80
   2  -6  -2  234.88   10.40
  -2   6  -2  233.08    9.90
  -2  -6   2  239.38   18.60
   2   6   2  224.18    9.90
  -3  -6  -2  883.51   49.70
   3  -6   2  895.01   35.80
   3  -6   2  890.71   48.30
   3   6  -2  915.11   36.30
   3  -6   2  804.92   47.60
  -3  -6  -2  925.81   36.00
   3   6  -2  879.31   36.00
  -3  -6  -2  930.31   35.80
   3   6  -2  921.61   36.10
   3  -6   2  897.91   36.00
   3  -6   2  940.21   36.10
   3   6   2  964.10   36.10
  -3  -6   2  902.61   36.10
  -3   6  -2  892.31   35.50
  -3  -6   2  948.51   49.60
  -3  -6   2  962.90   36.60
   3  -6  -2  839.62   38.40
   3  -6  -2  906.21   35.80
  -3  -6   2  967.50   49.60
   3  -6  -2  873.01   35.80
   3   6   2  923.11   35.70
  -3  -6   2  935.11   49.90
  -3   6  -2  888.01   35.70
   4  -6   2   19.60    2.90
  -4  -6  -2   18.50    2.90
   4  -6   2   33.10   11.80
   4  -6   2   21.50    3.10
   4   6  -2   21.00    3.10
   4   6  -2   18.50    3.20
   4  -6   2   22.30    9.10
   4   6  -2   17.50    3.00
   4  -6   2   16.40    2.80
   4  -6   2   17.30    9.40
  -4  -6  -2   18.20    3.00
  -4  -6   2    6.90    7.60
  -4  -6   2   26.20   10.70
  -4  -6   2   23.30    3.40
   4   6   2   17.20    2.70
  -4  -6   2   20.20    3.00
  -4   6  -2   22.20    2.90
   4  -6  -2   18.40    2.90
   4  -6  -2   18.40    3.00
   4  -6  -2   17.70    2.80
  -4   6  -2   19.40    2.80
   4   6   2   19.40    3.00
  -4  -6   2   14.10    8.60
   5   6  -2  136.49    6.90
  -5   6   2  139.59    6.70
   5  -6   2  157.28    9.10
  -5  -6  -2  148.89    8.70
  -5  -6  -2  145.59    7.20
   5   6  -2  152.68    9.00
  -5  -6  -2  150.98    9.00
  -5   6   2  143.79    7.10
   5  -6   2  144.49    8.60
   5  -6   2  160.38    7.20
   5  -6   2  147.39    8.70
   5  -6   2  140.89    6.90
  -5  -6  -2  131.69    6.50
   5   6  -2  149.09    9.20
   5   6  -2  153.08    9.10
  -5  -6   2  141.09   24.40
   5  -6  -2  143.49    7.00
  -5  -6   2  135.99    6.90
  -5  -6   2  148.29    8.70
  -5  -6   2  152.18    6.50
  -5  -6   2  154.08    9.10
   5   6   2  148.39    8.50
   5   6   2  147.19    6.80
  -5   6  -2  144.39    6.80
  -5  -6   2  147.99   24.90
   5  -6  -2  150.48    8.80
  -5  -6   2  126.39   23.40
   5  -6  -2  147.29    8.80
   5   6   2  136.89    8.60
   5  -6  -2  150.78    8.70
  -6  -6  -2   49.20    6.40
   6   6  -2   48.30    3.50
  -6   6   2   43.50    3.50
  -6  -6  -2   39.90    5.20
  -6   6   2   44.30    3.20
   6  -6   2   42.30    5.70
   6   6  -2   43.50    3.40
   6   6  -2   46.80    5.80
   6   6  -2   66.29   22.00
  -6  -6  -2   43.20    3.60
  -6  -6  -2   54.29    3.30
   6  -6   2   49.90    3.50
   6   6  -2   45.30   20.30
   6  -6   2   45.80    5.70
   6  -6   2   42.50    5.60
   6   6  -2   42.70    5.80
   6   6   2   55.59   16.20
   6   6   2   45.90    3.40
   6  -6  -2   52.09    6.00
   6   6   2   67.19   19.00
   6  -6  -2   49.50    3.90
   6   6   2   49.20    3.50
  -6  -6   2   44.70    3.50
   6   6   2   44.90    5.60
  -6   6  -2   43.10    3.30
   6  -6  -2   53.29    6.00
   6   6   2   39.80   15.40
   6  -6  -2   41.20    5.30
   6   6   2   51.69    3.60
  -6  -6   2   55.29    3.10
   6  -6  -2   42.40    3.40
   6   6   2   49.99    5.50
  -7  -6  -2   13.90    2.10
   7  -6   2   10.80    1.90
   7   6  -2   17.40    4.10
   7   6  -2   15.10    2.20
  -7   6   2   13.00    1.90
  -7   6   2   19.70    2.40
   7  -6   2   16.80    2.30
  -7  -6  -2   13.00    6.10
  -7  -6  -2   14.00    4.80
   7  -6   2   13.30    3.60
   7   6  -2   13.70    2.10
   7  -6   2   11.90    3.40
  -7  -6  -2   15.80    1.80
   7   6  -2   14.90    3.50
   7  -6  -2   14.90    3.90
   7   6   2   21.60    4.00
   7  -6  -2   11.80    3.30
   7   6   2   11.60    1.80
   7   6   2   30.00   16.40
   7  -6  -2   11.90    3.60
  -7  -6   2   14.20    1.40
  -7  -6   2   14.90    2.20
  -7   6  -2   12.90    1.90
   7  -6  -2   14.50    2.20
   7   6   2   42.40   18.50
   7   6   2   17.20    2.30
   7  -6  -2   13.50    2.20
   7   6   2   -8.00   12.60
   7   6   2   12.50    2.10
   8  -6   2   16.00    2.00
  -8  -6  -2   19.70    1.80
   8   6  -2   27.60    2.80
   8  -6   2   22.00    2.30
  -8   6   2   17.90    2.00
   8   6  -2   22.10    2.30
  -8  -6  -2   21.60    2.30
  -8   6  -2   19.80    2.30
   8   6   2   22.70    2.10
   8  -6  -2   24.40    2.50
  -8  -6   2   24.40    2.60
   8  -6  -2   21.40    3.50
   8   6   2   17.70    2.20
   9   6  -2    1.00    0.90
   9  -6   2    1.50    0.80
   9  -6   2    0.90    0.80
   9   6  -2   -0.30    0.70
  -9  -6   2   -0.20    0.80
   9  -6  -2   -0.40    0.70
   9   6   2    0.70    0.80
   9   6   2   -0.70    0.70
   9  -6  -2    2.00    1.60
   0   7   2   75.59    3.90
   0  -7   2   92.29   12.10
   0  -7  -2   79.39    4.00
   0  -7   2   69.69    4.10
   0  -7  -2   74.89    4.00
   0   7   2   77.69    3.90
   0   7  -2   74.69    4.20
   0   7  -2   76.39    4.30
   0  -7   2   78.79    4.40
   0  -7  -2   75.49    4.00
   0  -7   2   76.39    4.30
   0  -7   2   97.29   12.10
   1   7  -2  140.49    6.80
  -1  -7  -2  129.69    6.80
   1  -7   2  173.98   17.70
   1  -7   2  138.09    7.30
   1  -7   2  141.59    6.80
   1   7  -2  138.79    6.90
   1  -7   2  149.49    6.90
  -1  -7  -2  130.39    6.50
   1   7  -2  152.98    6.80
   1  -7   2  165.28   17.00
   1  -7   2  184.68   17.60
  -1  -7  -2  140.59    6.60
   1   7   2  140.39    6.40
  -1  -7   2  137.19   16.70
   1  -7  -2  131.79    6.50
  -1   7  -2  144.89    6.80
   1  -7  -2  146.09    6.60
  -1  -7   2  130.19   15.50
  -1  -7   2  143.89    6.80
   1  -7  -2  133.29    7.80
  -1   7  -2  142.39    6.60
  -1  -7   2  139.19    6.80
  -1  -7   2  132.89    7.30
  -1  -7   2  143.59   15.70
   1   7   2  146.99    6.60
   2  -7   2  203.68    9.10
   2   7  -2  192.88    9.10
   2   7  -2  204.08    9.30
   2  -7   2  212.38   21.10
   2  -7   2  198.18   20.50
   2   7  -2  197.28    9.10
   2  -7   2  183.58    9.00
  -2  -7  -2  180.58    8.60
   2  -7   2  236.78   23.00
  -2  -7  -2  178.58    8.70
   2  -7   2  202.38    9.00
   2   7   2  200.58    8.70
  -2  -7   2  213.48   22.00
  -2  -7   2  184.98    9.50
  -2  -7   2  216.18   22.20
  -2  -7   2  218.68   21.40
  -2   7  -2  187.08    8.70
   2  -7  -2  184.48    8.80
  -2   7  -2  186.98    8.80
  -2  -7   2  183.78    8.80
   2   7   2  177.98    8.70
   2  -7  -2  196.68    8.80
   2  -7  -2  187.48    8.70
  -3  -7  -2  573.54   23.60
   3  -7   2  543.35   23.50
   3  -7   2  536.75   35.90
  -3  -7  -2  569.74   23.30
   3   7  -2  566.84   23.60
   3  -7   2  589.94   23.60
   3  -7   2  575.64   36.40
   3  -7   2  576.74   23.70
   3   7  -2  523.15   23.50
   3  -7   2  660.83   38.50
   3   7  -2  622.34   24.10
  -3  -7   2  575.74   23.50
   3  -7  -2  558.14   23.40
  -3  -7   2  581.04   23.80
   3   7   2  544.45   23.40
   3  -7  -2  565.54   23.50
  -3  -7   2  621.94   37.70
   3  -7  -2  589.44   23.50
   3   7   2  574.44   23.30
  -3  -7   2  618.04   37.50
  -3   7  -2  561.94   23.40
  -3   7  -2  541.75   23.10
   4  -7   2   21.20    3.30
   4  -7   2   28.30    3.60
   4  -7   2   26.10    2.30
   4   7  -2   19.90    3.20
  -4  -7  -2   24.90    3.50
   4   7  -2   22.40    3.50
   4   7  -2   25.30    2.40
   4  -7   2   23.20    3.30
  -4   7   2   24.70    2.00
  -4   7   2   23.20    4.10
  -4  -7  -2   17.60    2.90
   4  -7   2   33.70   11.90
   4   7  -2   32.20    4.20
   4  -7   2   29.00   11.60
   4  -7  -2   24.40    3.30
   4  -7  -2   23.30    3.20
  -4  -7   2   14.40   10.30
  -4  -7   2   38.70   12.70
  -4  -7   2   24.70    3.60
  -4  -7   2   29.60   11.30
  -4   7  -2   22.70    2.20
   4   7   2   26.40    3.40
  -4   7  -2   26.70    3.20
   4  -7  -2   30.00    3.80
  -4  -7   2   26.50    3.60
   4   7   2   24.60    3.30
  -4   7  -2   21.80    3.10
  -4  -7   2   22.40    2.00
  -5  -7  -2   67.99    5.60
  -5  -7  -2   65.49    4.40
   5  -7   2   69.09    4.10
   5   7  -2   63.69    4.10
   5  -7   2   61.09    6.10
   5   7  -2   79.09    7.10
  -5   7   2   63.69    3.80
   5  -7   2   79.09    4.30
  -5  -7  -2   77.09    6.10
   5  -7   2   76.29    6.80
   5   7  -2   82.09    6.60
   5   7  -2   79.89    6.30
   5  -7   2   67.89    5.70
  -5  -7  -2   62.59    3.70
   5  -7  -2   71.19    5.70
  -5  -7   2   70.19    3.70
  -5  -7   2   68.69    4.20
   5  -7  -2   63.79    6.20
  -5  -7   2   68.59   18.70
  -5  -7   2   63.29   18.10
  -5   7  -2   59.59    3.90
   5   7   2   67.49    3.90
   5  -7  -2   74.59    5.80
   5   7   2   74.09    5.50
   5  -7  -2   64.49    4.10
  -5  -7   2   79.19    7.20
  -5  -7   2   71.79    6.60
   5   7   2   65.09    6.30
  -6  -7  -2   13.60    2.20
   6   7  -2   15.70    3.70
   6   7  -2   16.60    2.30
  -6   7   2   11.90    1.80
  -6  -7  -2   10.10    3.20
   6  -7   2   14.20    2.10
   6  -7   2   12.10    3.30
  -6  -7  -2   13.40    1.80
   6  -7   2    9.30    3.20
   6   7  -2    7.40    2.70
   6  -7   2    8.90    3.30
  -6  -7  -2   12.70    3.20
   6  -7   2   11.00    2.00
   6   7   2   12.70    2.00
   6   7   2   -1.30    9.20
  -6  -7   2   14.00    2.20
   6  -7  -2   15.50    2.30
   6  -7  -2    9.80    2.80
   6   7   2   12.20    1.90
   6   7   2    8.20    3.30
   6   7   2    7.70   10.20
   6  -7  -2   10.10    2.20
   6   7   2   11.20    3.10
   6   7   2    8.70   10.60
   6  -7  -2   15.00    3.50
   6   7   2   10.90    1.70
  -6  -7   2   13.50    1.60
  -6   7  -2   11.20    1.90
   6  -7  -2   12.40    3.30
   7  -7   2   22.60    2.50
   7  -7   2   29.90    5.20
   7   7  -2   25.20    5.50
  -7  -7  -2   24.40    2.20
  -7   7   2   20.60    3.80
   7   7  -2   27.80    3.00
   7   7  -2   21.90    4.20
  -7   7   2   21.40    2.30
   7   7  -2   25.30    2.70
   7  -7   2   27.20    3.70
   7  -7   2   19.10    4.00
   7  -7  -2   21.10    4.30
   7   7   2   21.80    4.20
  -7  -7   2   21.50    2.50
   7  -7  -2   26.10    2.80
   7  -7  -2   34.60    5.10
   7   7   2   27.60   16.40
   7   7   2   21.80   24.10
   7   7   2   18.60    2.30
   7   7   2   11.90   16.00
   7   7   2   24.50    3.90
  -7   7  -2   19.80    2.40
   8   7  -2   20.80    2.30
   8   7  -2   19.90    2.10
   8  -7   2   23.90    2.50
  -8  -7  -2   19.60    1.70
  -8  -7  -2   19.30    2.30
   8  -7   2   16.30    1.90
  -8  -7   2   19.50    2.20
   8   7   2   15.10    1.90
   8   7   2   20.90    2.00
   8  -7  -2   13.90    1.80
   8  -7  -2   17.40    2.10
   8   7   2   14.60    2.60
   9  -7   2    6.20    1.00
   9   7  -2    5.00    0.90
  -9  -7  -2    6.50    1.20
   9  -7   2    5.90    1.20
  -9   7   2    3.90    1.00
   9   7  -2    6.20    0.90
   9   7   2    4.80    1.00
  -9  -7   2    4.70    1.10
   9   7   2    4.30    1.10
   9  -7  -2    4.70    0.90
   0   8   2  158.08    7.30
   0  -8  -2  172.98    7.80
   0   8  -2  145.39    7.50
   0  -8   2  164.48    8.00
   0  -8   2  155.08   17.00
   0  -8  -2  157.98    7.30
   0   8   2  154.18    7.00
   0  -8   2  204.48   20.30
   0  -8   2  153.08    7.60
   0   8  -2  154.88    7.40
   0  -8  -2  160.08    7.30
   0  -8   2  204.08   21.90
   1  -8   2 1236.18   61.79
  -1  -8  -2 1355.76   50.79
  -1  -8  -2 1323.37   50.59
   1   8  -2 1290.47   50.99
   1  -8   2 1386.76   50.99
   1  -8   2 1401.76   51.09
   1   8  -2 1296.97   50.89
   1  -8   2 1317.97   51.09
  -1  -8  -2 1253.27   50.59
   1   8  -2 1283.87   50.69
   1   8  -2 1300.17   51.09
   1  -8   2 1338.87   63.49
   1   8   2 1314.97   50.59
  -1  -8   2 1326.77   62.59
  -1  -8   2 1401.96   51.09
  -1   8  -2 1315.97   50.79
   1  -8  -2 1274.07   50.59
  -1  -8   2 1411.16   51.09
  -1  -8   2 1249.28   50.89
  -1  -8   2 1382.26   63.99
  -1   8  -2 1284.67   50.59
  -1  -8   2 1441.06   64.19
   2  -8   2   27.40    9.60
   2  -8   2   42.00    9.80
   2   8  -2   47.30    3.60
   2  -8   2   31.00    9.70
   2  -8   2   46.40    3.50
   2   8  -2   47.40    3.70
   2   8  -2   44.90    3.60
   2  -8   2   49.50    3.60
  -2  -8  -2   46.40    3.40
  -2  -8  -2   43.60    3.20
   2  -8   2   44.20    3.60
   2   8   2   49.10    3.30
  -2  -8   2   37.80   10.20
  -2  -8   2   43.30    3.50
  -2  -8   2   43.40    3.40
   2  -8  -2   45.70    3.40
  -2   8  -2   50.59    3.60
  -2  -8   2   45.70   10.50
  -2  -8   2   59.59   12.50
  -2   8  -2   47.80    3.40
   2  -8  -2   43.90    3.30
   2  -8  -2   43.70    3.20
   2   8   2   44.80    3.30
   3  -8   2   63.79    4.70
  -3  -8  -2   62.39    4.50
   3  -8   2   66.39    4.70
   3  -8   2   78.49   16.90
   3   8  -2   65.49    4.80
   3   8  -2   67.69    4.80
   3   8  -2   58.89    4.80
  -3  -8  -2   68.99    4.70
   3  -8   2   62.79   13.10
   3  -8   2   66.49    4.80
   3  -8   2   75.49   16.00
   3  -8  -2   67.99    4.60
  -3  -8   2   68.19   14.70
  -3  -8   2   73.59    4.80
   3  -8  -2   66.99    4.60
  -3  -8   2   75.49   15.50
  -3   8  -2   58.99    4.30
  -3  -8   2   67.99    4.90
   3  -8  -2   64.89    4.60
  -3   8  -2   69.39    4.60
   3   8   2   65.69    4.40
   3   8   2   73.79    5.20
   4   8  -2   62.09    5.20
  -4  -8  -2   60.89    3.40
  -4  -8  -2   63.99    5.10
   4  -8   2   59.69    4.90
   4   8  -2   56.79    8.20
   4   8  -2   62.79    5.90
  -4  -8  -2   64.79    4.90
   4  -8   2   56.99    5.50
  -4  -8   2   57.79    5.50
  -4   8  -2   57.59    4.90
  -4  -8   2   56.19    5.60
   4   8   2   61.19    4.80
   4   8   2   63.09    4.70
  -4   8  -2   55.69    4.60
  -4  -8   2   69.49   17.70
   4  -8  -2   60.79    3.70
   4  -8  -2   59.69    4.80
  -4  -8   2   88.09   18.90
  -4  -8   2   52.49    3.80
  -5   8   2   63.99    4.20
   5   8  -2   71.79    6.90
   5  -8   2   59.59    6.10
   5   8  -2   65.59    4.10
  -5   8   2   69.99    5.00
   5  -8   2   70.89    4.30
   5  -8   2   68.09    6.70
  -5   8   2   67.29    3.80
  -5  -8  -2   66.99    6.40
   5   8  -2   68.99    6.90
   5  -8   2   59.89    4.00
  -5  -8  -2   57.69    6.30
   5  -8   2   70.49    5.90
  -5  -8  -2   67.19    3.80
  -5  -8  -2   63.49    4.50
  -5  -8   2   55.59    6.20
   5  -8  -2   73.99    6.80
   5  -8  -2   71.09    4.20
  -5  -8   2   69.79    4.20
   5  -8  -2   71.89    6.90
  -5   8  -2   65.19    4.00
  -5  -8   2   65.89    3.60
   5   8   2   69.79    3.90
   5  -8  -2   53.19    5.90
  -5  -8   2   58.69    6.10
   5   8   2   71.29    5.50
  -6   8   2    6.70    1.80
   6  -8   2   10.20    1.90
   6  -8   2   11.00    1.90
   6  -8   2    8.10    3.40
   6   8  -2    8.40    2.80
  -6  -8  -2    8.30    1.90
   6  -8   2   10.10    3.00
   6  -8   2    9.80    3.10
  -6  -8  -2    9.20    1.60
  -6   8   2    8.30    1.60
   6   8  -2    6.70    1.70
   6  -8  -2    6.70    1.60
   6   8   2    8.60    1.70
   6  -8  -2    7.50    2.50
  -6   8  -2    8.50    1.70
   6   8   2    2.40    3.20
   6   8   2   21.50   13.00
   6   8   2    6.10    9.80
  -6  -8   2    7.90    1.30
   6   8   2    3.00    2.30
   6   8   2   -1.30   10.70
   6  -8  -2    6.20    2.60
   6   8   2    6.50    1.60
   6   8   2    9.70    1.80
   6  -8  -2    7.50    4.30
  -6  -8   2    9.90    1.90
   7   8  -2   16.50    5.00
   7   8  -2   12.00    2.00
  -7  -8  -2    7.10    1.30
   7  -8   2    5.60    3.20
   7   8  -2    5.00    3.10
   7   8  -2    8.30    1.70
   7  -8   2   10.60    3.60
  -7   8   2    7.50    1.40
   7  -8   2    8.10    1.70
  -7  -8  -2   10.40    1.90
   7  -8   2    9.80    1.90
   7  -8  -2    7.40    3.10
  -7  -8   2    7.20    1.70
   7  -8  -2   18.70    4.40
   7   8   2  -15.80   13.90
   7  -8  -2   11.20    2.00
   7   8   2    4.00   25.50
   7  -8  -2    4.20    1.90
   7   8   2    5.80    1.40
  -7  -8   2    8.80    1.20
   7  -8  -2   17.00    4.00
   7   8   2    8.60    1.70
   7   8   2    7.30    3.00
   7   8   2   12.00   15.00
   7   8   2    6.90    1.50
   7   8   2    8.90    2.00
  -8  -8  -2    2.20    1.10
   8  -8   2    2.30    1.10
   8   8  -2    4.00    1.30
   8   8  -2    3.30    1.10
   8   8  -2    1.30    1.40
  -8  -8  -2    2.40    1.40
  -8  -8   2    1.60    1.10
   8   8   2    3.20    1.40
   8  -8  -2    1.30    1.00
   8   8   2    3.20    1.20
   9  -8   2    2.40    0.80
  -9   8   2    2.90    0.80
   9   8  -2    3.40    1.00
  -9  -8  -2    1.40    1.30
   9  -8   2    4.10    1.00
  -9  -8   2    3.90    1.20
   9   8   2    2.00    1.00
   9  -8  -2    2.00    0.70
  -9   8  -2    0.40    0.90
   9   8   2    3.70    0.90
   0  -9  -2  402.96   16.40
   0  -9   2  393.56   16.70
   0  -9   2  370.56   26.90
   0  -9   2  390.46   16.60
   0   9   2  393.96   16.00
   0   9   2  365.86   25.10
   0  -9  -2  375.46   16.20
   0   9  -2  389.46   16.50
   0  -9   2  416.66   16.70
   0   9  -2  406.46   16.40
   0  -9   2  405.26   27.90
   0   9   2  390.96   16.10
   0  -9   2  377.16   26.70
   0  -9  -2  381.76   16.20
  -1   9   2   88.09   14.40
   1   9  -2   89.49    5.20
  -1  -9  -2   83.19    4.90
   1  -9   2   76.59    5.00
   1   9  -2   85.59    5.20
   1   9  -2   85.69    5.00
   1  -9   2   85.69    5.10
   1  -9   2   84.89    5.10
  -1  -9  -2   78.89    4.80
   1  -9   2   91.19   14.50
   1  -9   2   87.29   14.90
   1  -9   2   77.89   13.80
  -1  -9  -2   93.89    5.10
   1   9  -2   82.99    5.10
  -1  -9   2  116.29   16.20
  -1  -9   2   83.69    5.20
   1   9   2   88.29    4.70
  -1  -9   2   92.19   15.20
  -1  -9   2   93.19    5.30
   1  -9  -2   81.79    4.80
   1   9   2   86.09    4.80
  -1   9  -2   86.69    5.10
   1  -9  -2   83.09    4.90
   1  -9  -2   88.59    5.00
  -1  -9   2   93.39   15.00
  -1   9  -2   88.99    5.00
  -1  -9   2   82.99    5.10
   2  -9   2   13.50    8.10
   2   9  -2    7.60    1.90
   2  -9   2   10.60    2.20
   2  -9   2   11.30    2.20
   2  -9   2   -2.90    7.60
   2   9  -2    9.60    2.10
   2  -9   2    8.60    2.00
  -2  -9  -2    8.10    1.80
   2  -9   2    2.30   14.00
   2   9  -2   10.60    2.10
  -2  -9  -2    9.50    1.90
  -2  -9   2   14.40    7.70
  -2  -9   2    8.20    1.90
  -2   9  -2    5.00    1.60
  -2  -9   2   15.80    8.60
   2   9   2    8.60    1.80
   2   9   2   10.80    1.90
  -2  -9   2    8.80    8.50
   2  -9  -2   10.50    1.90
  -2   9  -2    8.40    1.80
   2  -9  -2    8.20    1.80
   2  -9  -2    7.90    1.70
  -2  -9   2    7.10    1.80
   3   9  -2  156.58    8.30
  -3  -9  -2  146.29    7.90
   3   9  -2  149.88    8.30
   3  -9   2  157.68    8.20
  -3  -9  -2  145.99    8.20
   3  -9   2  151.38    8.30
   3   9  -2  153.18    8.50
   3  -9   2  140.89    8.20
  -3   9  -2  134.09    7.80
  -3   9  -2  146.79    7.80
  -3  -9   2  189.48   24.60
   3  -9  -2  150.08    8.10
  -3  -9   2  208.28   26.90
   3   9   2  142.89    8.00
   3   9   2  154.98    7.80
  -3  -9   2  143.09    8.30
   3  -9  -2  147.09    8.00
   3  -9  -2  150.38    8.00
  -3  -9   2  153.88    8.10
   4  -9   2  122.19    6.10
   4   9  -2  125.99    6.10
  -4  -9  -2  132.79    5.90
   4   9  -2  113.39    7.80
   4   9  -2  124.39    8.10
   4  -9   2  118.89    7.60
   4   9  -2  128.99    7.80
   4  -9   2  125.19    7.70
  -4  -9  -2  125.29    7.90
  -4   9   2  121.59    6.20
  -4  -9  -2  140.69    7.80
  -4   9   2  121.39    6.40
   4  -9   2  115.89    6.00
   4  -9   2  126.29    7.80
  -4  -9   2  128.69    6.50
  -4  -9   2  138.19   24.00
  -4  -9   2  120.19    7.60
   4  -9  -2  109.29    6.10
   4   9   2  126.89    5.90
   4  -9  -2  125.89    7.70
   4  -9  -2  125.09    7.50
   4   9   2  115.79    6.20
   4  -9  -2  124.89    7.60
  -4  -9   2  125.29    8.00
   4   9   2  126.99    7.30
  -4  -9   2  112.79    5.60
   4   9   2  125.29    7.60
  -5  -9  -2   29.60    3.10
   5  -9   2   31.50    4.40
  -5  -9  -2   32.90    4.80
   5  -9   2   22.90    3.90
   5   9  -2   31.10    4.60
  -5   9   2   33.70    3.20
  -5  -9  -2   31.30    4.40
   5   9  -2   26.80    4.40
   5   9  -2   31.40    2.90
  -5   9   2   32.10    3.20
   5  -9   2   34.90    4.80
   5  -9   2   39.50    5.20
   5  -9   2   34.10    3.00
  -5  -9   2   33.30    5.20
   5   9   2   39.10    5.10
   5  -9  -2   29.60    4.40
  -5  -9   2   29.70    4.60
   5   9   2   28.20    2.50
   5  -9  -2   33.60    2.90
  -5  -9   2   24.50    2.70
   5   9   2   31.00    4.10
   5  -9  -2   41.70    5.10
   5  -9  -2   25.80    4.20
  -5  -9   2   35.90    3.00
   6  -9   2   29.30    5.30
   6  -9   2   33.80    4.90
   6   9  -2   27.60    4.40
   6   9  -2   32.70    2.90
  -6  -9  -2   30.70    2.60
  -6   9   2   26.40    2.70
   6  -9   2   33.10    3.20
  -6  -9  -2   23.90    4.70
   6   9  -2   34.20    5.60
  -6  -9  -2   40.90    6.10
   6  -9   2   29.10    2.80
  -6  -9  -2   29.30    3.30
   6  -9   2   36.60    5.20
   6   9   2   11.20   12.40
   6   9   2   27.40    2.80
   6  -9  -2   39.80    5.50
   6   9   2   29.70    3.10
   6  -9  -2   23.80    4.30
   6   9   2   30.10    4.30
  -6  -9   2   22.10    2.70
   6   9   2   44.00   15.30
  -6  -9   2   28.70    2.30
   6   9   2   28.90    2.60
   6  -9  -2   22.00    4.10
   6  -9  -2   28.40    2.80
   7   9  -2   29.40    3.00
   7  -9   2   18.80    2.20
  -7  -9  -2   23.10    2.70
   7   9  -2   24.10    2.50
   7  -9   2   22.80    2.50
  -7  -9  -2   24.50    2.20
   7  -9  -2   27.80    2.60
   7   9   2   26.80    2.30
   7   9   2   -0.50   13.10
  -7  -9   2   27.50    1.90
   7   9   2   19.60    2.20
   7   9   2   19.00    2.50
  -7  -9   2   25.00    2.70
   7   9   2   18.20    2.30
   8   9  -2   11.70    1.80
   8  -9   2   13.10    1.80
   8  -9   2   12.50    1.70
   8   9  -2    9.80    1.40
  -8  -9  -2   10.60    1.10
  -8   9   2   11.10    1.90
  -8  -9  -2   11.70    1.80
   8   9  -2    8.40    1.40
   8  -9  -2    7.90    1.40
   8   9   2   12.30    1.80
   8   9   2    7.10    1.30
  -8  -9   2    6.30    1.30
   8   9   2   10.10    1.80
   9  -9   2    0.20    0.60
   9   9  -2   -0.60    1.10
   9   9  -2   -0.40    0.60
  -9   9   2   -0.50    1.30
   9   9   2   -0.20    0.50
  -9  -9   2   -0.30    0.70
  -9   9  -2   -0.50    0.70
   9   9   2    0.10    0.80
   9  -9  -2   -0.80    0.50
   0 -10   2  322.87   27.10
   0  10   2  401.06   15.50
   0 -10   2  389.66   16.20
   0  10  -2  366.96   15.80
   0  10   2  364.06   15.50
   0 -10   2  327.57   26.60
   0 -10   2  360.96   16.10
   0 -10  -2  374.76   15.80
   0 -10   2  373.26   16.30
   0  10  -2  379.16   16.10
   0 -10  -2  369.06   15.90
   1 -10   2  229.78   11.50
   1  10  -2  244.88   11.20
   1 -10   2  227.68   25.00
  -1  10   2  240.98   10.70
   1  10  -2  249.48   11.70
   1  10  -2  235.28   11.40
  -1 -10  -2  245.48   11.20
   1 -10   2  238.38   11.40
   1 -10   2  267.47   11.60
  -1 -10  -2  233.98   11.30
   1  10  -2  245.28   11.40
  -1 -10   2  234.38   25.90
   1 -10  -2  248.88   11.30
  -1 -10   2  267.47   11.70
  -1  10  -2  248.58   11.20
  -1 -10   2  248.78   11.70
   1  10   2  273.17   11.00
  -1 -10   2  220.28   25.80
  -1  10  -2  244.28   11.30
   1 -10  -2  237.38   11.10
  -1 -10   2  241.48   11.50
   1 -10  -2  242.48   11.20
   1  10   2  243.18   11.00
  -2 -10  -2   80.19    5.20
   2 -10   2   78.29    5.30
   2 -10   2   85.49    5.30
   2 -10   2   80.19   16.20
   2  10  -2   80.39    5.30
   2  10  -2   77.29    5.30
  -2 -10  -2   80.89    5.00
   2 -10   2   82.09    5.30
   2  10  -2   73.79    5.30
   2 -10  -2   68.79    4.90
   2 -10  -2   75.59    5.00
  -2 -10   2   75.39    5.10
  -2  10  -2   75.09    4.90
  -2 -10   2  109.09   20.50
   2  10   2   73.59    4.90
  -2  10  -2   76.69    5.20
  -2 -10   2   82.09    5.40
   2 -10  -2   72.89    4.90
   2  10   2   80.09    4.80
  -3 -10  -2   25.00    3.30
   3  10  -2   19.00    3.40
   3 -10   2   26.30    5.40
  -3  10   2   21.40    2.50
   3  10  -2   24.50    3.70
  -3 -10  -2   23.30    2.20
   3 -10   2   24.70    3.50
   3  10  -2   21.90    3.70
   3 -10   2   24.70    2.60
   3 -10   2   28.30    3.70
  -3  10   2   29.70    2.90
   3  10  -2   26.50    2.40
  -3 -10  -2   23.60    3.50
   3 -10  -2   26.40    3.50
  -3 -10   2   19.80   13.10
   3  10   2   24.50    2.60
   3  10   2   15.30    2.60
   3  10   2   25.60    3.30
  -3 -10   2   19.10    3.10
   3  10   2   25.20    3.10
  -3 -10   2   23.40    3.50
   3 -10  -2   24.00    3.40
  -3 -10   2   25.20    3.20
   4  10  -2   13.20    2.20
  -4 -10  -2    7.80    2.40
   4 -10   2   17.60    3.20
   4 -10   2   11.70    2.90
   4 -10   2    8.30    1.70
   4 -10   2    9.20    1.70
   4  10  -2    9.70    2.70
  -4 -10  -2    9.60    1.50
   4  10  -2    9.50    2.70
   4 -10   2    9.90    2.60
  -4  10   2    9.30    1.90
   4  10  -2    7.00    1.60
  -4 -10  -2    9.40    2.70
   4  10   2   10.00    2.70
  -4 -10   2    9.10    1.80
   4  10   2    8.10    2.50
   4 -10  -2    9.00    2.50
  -4 -10   2   12.20    2.90
   4 -10  -2   10.20    2.40
   4 -10  -2   11.70    2.70
  -4 -10   2    7.50    1.40
  -4 -10   2   11.90    3.00
   4  10   2    9.70    1.90
   4 -10  -2   11.60    1.80
   4  10   2    8.40    2.30
   5  10  -2  204.98   11.80
  -5  10   2  199.58    9.00
  -5 -10  -2  187.88    9.10
   5 -10   2  192.38   11.20
   5 -10   2  186.58    8.90
  -5 -10  -2  208.68   11.40
   5  10  -2  184.18    8.80
  -5 -10  -2  189.48    8.50
  -5 -10  -2  195.28   11.60
   5 -10   2  202.18   11.50
   5 -10   2  186.28   11.20
   5 -10   2  184.08    9.00
  -5  10   2  204.48    9.00
   5  10  -2  193.08   11.30
   5 -10  -2  175.78    8.80
   5  10   2  200.48    8.90
   5  10   2  180.68    8.50
   5 -10  -2  202.98   11.30
   5 -10  -2  198.28   11.20
  -5 -10   2  214.98   12.20
   5  10   2  197.08   10.50
   5 -10  -2  196.38   11.20
  -5 -10   2  191.48   10.90
  -5 -10   2  194.18   11.30
  -5 -10   2  193.98    8.40
   6 -10   2   32.00    5.60
   6 -10   2   29.90    5.10
  -6 -10  -2   21.50    2.70
  -6 -10  -2   22.30    4.40
   6  10  -2   28.80    2.80
   6 -10   2   23.40    4.40
   6  10  -2   18.40    3.70
   6 -10   2   29.70    3.00
   6 -10   2   26.80    2.60
  -6 -10  -2   25.40    2.40
  -6 -10  -2   20.10    4.90
   6  10  -2   22.80    4.70
   6  10   2   18.60    2.40
  -6 -10   2   25.60    2.20
   6  10   2   29.70   14.90
   6  10   2   29.90    2.50
   6  10   2   24.80    4.00
   6  10   2   26.70   13.90
   6 -10  -2   26.00    4.50
   6  10   2   23.60    2.60
   6 -10  -2   24.40    4.60
   6  10   2   23.30   12.60
  -6 -10   2   20.60    2.50
   6 -10  -2   18.80    4.00
   6 -10  -2   27.90    2.70
   7  10  -2   54.79    3.70
   7  10  -2   57.29    3.50
   7  10  -2   53.39    3.80
   7 -10   2   57.09    3.80
   7 -10   2   53.69    3.60
  -7 -10  -2   57.59    4.00
  -7 -10  -2   60.79    3.40
  -7  10   2   55.79    4.10
  -7 -10   2   64.79    2.90
   7  10   2   52.69    4.00
   7  10   2   58.89    3.70
   7  10   2   56.89    3.70
   7 -10  -2   57.89    3.80
  -7 -10   2   56.79    3.90
  -8  10   2   11.40    1.70
  -8 -10  -2   17.50    1.60
   8  10  -2   16.90    1.70
   8 -10   2   19.20    2.10
   8 -10   2   18.50    2.20
   8  10  -2   17.80    1.90
  -8 -10  -2   21.60    2.40
   8  10  -2   15.00    1.80
  -8  10   2   17.90    3.00
   8 -10  -2   13.50    2.10
   8  10   2   13.00    1.80
  -8  10  -2   15.80    1.80
   8  10   2   14.80    1.80
  -8 -10   2   17.70    1.90
   8  10   2   19.20    2.30
   9  10  -2    1.10    0.70
   9  10  -2    2.20    0.70
  -9  10   2    0.70    0.60
   9 -10   2    1.50    0.60
   9  10   2    1.70    0.60
   9  10   2    1.10    0.70
   9 -10  -2    2.20    0.60
  -9 -10   2    0.60    0.70
   9  10   2    1.70    0.70
   0  11  -2   12.50    2.30
   0 -11   2   17.10    2.80
   0 -11   2   15.40    2.50
   0 -11  -2   16.20    2.50
   0  11   2   17.00    2.30
   0  11   2   14.30    2.00
   0  11  -2   15.90    2.60
   0  11  -2   15.30    2.60
   0 -11  -2   16.20    2.50
   0 -11  -2   20.90    2.70
   0 -11   2   18.80    2.80
   1 -11   2   88.79    5.50
   1  11  -2   87.79    5.50
   1 -11   2   89.89    5.60
  -1  11   2   76.59    4.60
   1  11  -2   87.69    5.70
  -1  11   2   80.69    4.90
   1  11  -2   78.09    5.50
  -1 -11  -2   79.59    5.20
  -1 -11  -2   83.29    5.30
   1 -11   2   84.49    5.60
   1 -11  -2   80.59    5.20
  -1  11  -2   75.59    5.40
   1  11   2   86.39    4.90
  -1 -11   2   80.09    5.40
   1  11   2   87.29    5.20
  -1 -11   2   94.29    5.80
  -1  11  -2   79.89    5.80
  -1 -11   2   81.69    5.60
   1 -11  -2   77.49    5.10
   1 -11  -2   86.09    5.30
  -2  11   2   28.60    2.70
  -2 -11  -2   32.20    3.60
   2  11  -2   27.80    2.70
   2 -11   2   30.90    3.70
   2 -11   2   26.50    3.30
   2  11  -2   30.60    4.00
   2  11  -2   26.30    3.80
   2 -11   2   28.60    3.60
  -2 -11  -2   27.70    3.40
   2  11  -2   28.60    3.70
   2 -11   2   33.20    2.60
   2  11   2   26.00    3.20
   2 -11  -2   25.20    3.30
  -2 -11   2   27.50    2.50
   2 -11  -2   31.00    3.60
   2 -11  -2   29.00    3.40
  -2 -11   2   28.10    2.20
  -2 -11   2   30.40    3.70
   2  11   2   29.70    3.20
   2  11   2   31.50    2.80
  -2 -11   2   28.90    3.50
   3 -11   2   28.50    4.60
  -3 -11  -2   28.70    2.40
   3  11  -2   22.90    3.80
  -3  11   2   29.50    2.80
   3  11  -2   31.70    4.10
  -3 -11  -2   30.30    3.70
   3  11  -2   29.40    2.60
  -3 -11  -2   31.10    4.00
   3 -11   2   30.30    4.00
   3 -11   2   34.30    2.60
   3 -11   2   28.80    4.00
  -3  11   2   34.40    3.00
  -3  11   2   30.00    3.00
  -3  11  -2   27.50    2.40
  -3 -11   2   33.20    4.00
  -3 -11   2   28.30    2.90
   3  11   2   28.40    3.00
   3 -11  -2   27.80    3.70
   3 -11  -2   31.80    3.90
  -3 -11   2   27.40    4.00
  -3 -11   2   26.70    2.20
   3  11   2   28.30    3.60
   3 -11  -2   37.50    4.10
   4 -11   2   42.30    4.90
   4 -11   2   37.30    3.00
   4 -11   2   36.10    3.20
  -4  11   2   39.50    3.30
   4  11  -2   33.70    3.30
  -4  11   2   39.90    3.40
   4  11  -2   37.60    4.80
   4  11  -2   31.40    4.80
  -4 -11  -2   33.50    4.40
  -4 -11  -2   39.10    2.80
  -4  11   2   29.80    3.20
   4 -11   2   36.40    4.80
   4  11  -2   39.60    3.00
  -4 -11  -2   40.60    5.10
   4 -11   2   33.60    4.70
   4  11   2   35.50    2.90
   4 -11  -2   38.50    3.00
   4 -11  -2   34.10    4.40
  -4 -11   2   41.90    5.00
  -4 -11   2   34.40    4.90
   4  11   2   32.70    3.10
   4 -11  -2   31.60    4.20
  -4 -11   2   34.60    3.10
  -4 -11   2   38.90    2.70
   4  11   2   38.10    4.20
   4 -11  -2   40.90    5.00
   5 -11   2    1.00    2.60
  -5 -11  -2    5.20    1.30
   5  11  -2    4.20    2.70
  -5  11   2    7.20    1.90
  -5  11   2    4.80    1.60
   5  11  -2    7.30    1.60
   5  11  -2    4.90    2.90
   5 -11   2    8.80    3.10
  -5  11   2    4.80    1.70
   5 -11   2    5.60    1.60
   5 -11   2    8.80    1.80
   5 -11  -2   10.10    1.90
  -5 -11   2    3.70    3.20
   5 -11  -2    9.90    3.50
   5  11   2    7.60    1.80
   5 -11  -2    2.60    2.20
  -5 -11   2   13.30    3.30
  -5 -11   2    7.40    1.30
   5  11   2    7.10    1.50
   5  11   2    8.20    2.70
   5 -11  -2    5.20    3.80
  -5 -11   2    5.50    1.60
   6  11  -2   15.30    3.60
   6 -11   2   18.90    4.20
  -6 -11  -2   13.90    1.70
   6 -11   2   20.80    4.20
   6  11  -2   16.80    2.20
  -6  11   2   15.60    2.30
   6 -11   2   23.60    3.80
   6 -11   2   16.10    2.20
  -6 -11  -2   22.10    6.70
   6 -11  -2   15.10    4.40
   6  11   2   36.10   15.00
   6  11   2   13.90    2.20
   6 -11  -2   11.90    3.80
  -6 -11   2   16.60    1.90
   6  11   2   23.90    4.30
   6  11   2   17.20    2.20
   6 -11  -2   12.30    1.90
  -6 -11   2   13.70    2.30
   6  11   2   16.80   12.40
   6 -11  -2   23.20    4.00
   7 -11   2   41.60    3.10
   7  11  -2   33.30    2.80
  -7  11   2   35.70    3.10
  -7 -11  -2   33.80    2.40
   7 -11   2   34.10    2.80
   7  11  -2   37.10    2.90
   7  11  -2   37.10    2.70
   7  11   2   38.50    3.30
   7 -11  -2   35.60    2.90
   7  11   2   34.10    2.70
  -7 -11   2   32.00    2.90
   7  11   2   33.30    3.10
   7  11   2   36.60    2.80
  -7  11  -2   43.90    3.90
  -7  11  -2   36.00    3.00
   8  11  -2    4.60    1.40
  -8  11   2    2.70    1.00
   8 -11   2    2.10    0.90
  -8 -11  -2    3.30    1.40
  -8  11   2    3.50    1.10
   8  11  -2    1.90    0.90
   8 -11   2    3.20    1.20
   8 -11  -2    4.60    1.10
   8  11   2    2.60    0.80
  -8 -11   2    2.70    1.10
   8  11   2    4.30    1.10
  -8  11  -2    4.20    1.10
   8  11   2    4.00    1.30
   9  11  -2    3.50    0.70
   9 -11   2    3.50    0.80
   9 -11  -2    2.20    0.60
   9  11   2    3.00    0.70
   9  11   2    3.00    0.60
   0  12   2   20.20    2.40
   0  12   2   22.90    2.60
   0  12  -2   24.40    3.30
   0  12   2   19.50    2.50
   0  12  -2   17.50    3.00
   0 -12   2   22.20    2.00
   0 -12   2   18.10    2.90
   0 -12  -2   16.20    2.60
   0  12   2   17.50    2.20
   0 -12   2   20.90    3.20
   0 -12   2   20.30    3.20
   0 -12  -2   16.10    2.80
   0 -12   2   21.00    2.20
   0 -12  -2   17.20    2.60
   0  12   2   19.40    2.80
   1 -12   2    9.40    2.30
   1 -12   2    9.30    1.60
  -1  12   2    7.70    1.70
   1  12  -2    6.30    1.50
   1 -12   2    6.60    2.00
   1  12  -2    7.30    2.10
   1  12  -2    5.20    1.90
   1 -12   2    5.40    2.10
  -1  12   2   10.20    2.90
  -1  12   2    7.80    1.80
   1  12   2    6.70    2.00
   1  12   2    7.60    1.60
   1 -12  -2    4.70    1.60
   1  12   2   15.80    3.90
   1 -12  -2    7.10    2.10
  -1  12  -2    7.70    1.60
   1  12   2    6.50    1.60
  -1 -12   2    9.50    1.60
  -1 -12   2    6.10    2.30
  -1 -12   2    6.90    1.30
  -1 -12   2    6.00    1.90
   2  12  -2   35.20    4.40
  -2 -12  -2   31.30    4.00
  -2  12   2   34.60    3.20
  -2  12   2   33.50    3.00
   2 -12   2   36.50    6.10
  -2 -12  -2   38.30    3.00
  -2 -12  -2   37.10    4.10
   2 -12   2   33.50    4.10
   2  12  -2   38.70    4.50
  -2 -12  -2   38.20    3.10
   2 -12   2   36.70    2.80
  -2  12   2   38.60    3.00
  -2 -12   2   42.90    4.50
   2  12   2   30.00    3.20
   2 -12  -2   34.70    4.10
   2 -12  -2   39.50    4.30
   2  12   2   37.00    3.70
  -2 -12   2   34.40    2.50
  -2 -12   2   37.50    4.90
   2  12   2   32.70    3.00
   2 -12  -2   40.10    2.80
  -2 -12   2   32.10    2.80
  -2  12  -2   34.30    2.90
   2  12   2   31.60    3.10
   2 -12  -2   33.70    3.80
  -3 -12  -2   18.40    3.30
   3 -12   2   20.70    4.00
  -3 -12  -2   24.90    2.30
   3 -12   2   24.20    3.70
  -3 -12  -2   20.80    3.30
   3 -12   2   22.70    2.50
  -3  12   2   20.90    2.50
   3 -12   2   20.90    3.60
  -3  12   2   19.10    2.40
  -3  12   2   20.90    2.60
   3  12  -2   24.90    2.50
   3  12  -2   18.80    3.30
   3  12  -2   23.60    3.80
   3 -12   2   17.30    3.40
  -3  12  -2   20.90    2.20
  -3 -12   2   22.00    3.50
   3  12   2   19.90    2.90
  -3 -12   2   21.70    2.20
  -3 -12   2   22.70    2.60
   3 -12  -2   21.20    3.40
   3 -12  -2   22.80    3.50
   3  12   2   20.40    2.60
   3 -12  -2   18.70    3.30
   3  12   2   25.20    2.80
  -3 -12   2   15.70    3.20
   3  12   2   23.20    2.60
   3 -12  -2   20.40    2.30
   4  12  -2   60.69    4.30
  -4  12   2   69.09    5.30
  -4 -12  -2   61.69    3.80
   4 -12   2   65.59    4.30
   4 -12   2   62.69    6.60
  -4  12   2   69.69    4.80
  -4 -12  -2   76.79    6.10
   4 -12   2   61.09    4.00
   4  12  -2   66.19    6.80
  -4  12   2   62.79    4.30
   4 -12   2   72.79    7.20
   4  12  -2   75.79    6.90
  -4 -12  -2   69.59    7.00
   4  12  -2   67.89    5.80
   4 -12   2   73.39    6.90
   4  12   2   68.29    5.20
  -4 -12   2   65.79    3.80
  -4 -12   2   64.19    6.90
   4 -12  -2   76.79    6.00
   4 -12  -2   51.29    5.80
  -4 -12   2   67.59    6.70
   4  12   2   71.29    4.50
  -4 -12   2   60.99    4.20
  -4  12  -2   63.59    4.30
   4 -12  -2   66.59    6.50
   5  12  -2   38.00    3.00
   5 -12   2   36.50    5.10
  -5  12   2   33.20    3.20
   5  12  -2   24.60    4.60
  -5 -12  -2   31.20    2.60
  -5 -12  -2   34.10    5.10
   5 -12   2   18.00    4.00
  -5  12   2   29.10    3.00
  -5  12   2   29.20    2.90
   5 -12   2   28.10    4.70
   5 -12   2   33.10    2.90
   5  12  -2   28.40    4.40
   5 -12   2   28.90    2.90
  -5 -12  -2   39.90    5.80
   5 -12  -2   40.90    5.40
   5 -12  -2   29.00    2.80
  -5  12  -2   33.80    2.70
   5 -12  -2   37.20    5.00
  -5 -12   2   31.50    3.20
   5  12   2   23.80    2.60
  -5 -12   2   36.20    5.50
  -5 -12   2   23.60    5.30
   5 -12  -2   27.60    4.60
   5  12   2   35.20    4.40
  -5 -12   2   36.70    2.60
  -5  12  -2   32.10    3.10
   5  12   2   27.00    3.10
  -6 -12  -2    2.00    1.00
   6 -12   2    3.70    1.30
  -6  12   2    4.70    1.60
   6 -12   2    5.90    2.80
   6 -12   2    1.40    2.90
   6  12  -2    2.80    1.20
   6 -12   2    5.50    1.60
  -6 -12  -2    1.80    1.80
   6  12  -2    3.60    2.80
   6  12   2    6.30   11.30
   6  12   2    3.60    1.60
   6 -12  -2    4.40    1.30
  -6 -12   2    2.40    1.40
   6 -12  -2   13.40    5.60
  -6  12  -2    6.80    1.60
   6  12   2    5.10    1.50
  -6  12  -2    2.10    1.20
  -6 -12   2    3.00    1.00
   6  12   2    3.00    1.20
   6 -12  -2    0.10    2.30
   7  12  -2   41.80    2.90
  -7 -12  -2   41.60    2.60
   7 -12   2   46.90    3.10
  -7 -12  -2   36.50    3.40
  -7  12   2   41.00    3.20
   7 -12   2   40.60    3.10
   7  12  -2   44.90    3.10
   7  12  -2   47.30    3.20
   7  12   2   47.00    3.50
  -7 -12   2   45.80    3.80
   7  12   2   40.10    3.30
   7 -12  -2   44.90    3.10
   7  12   2   44.00    3.00
   7  12   2   39.50    3.00
  -7  12  -2   41.40    3.50
  -8  12   2    5.60    1.10
   8  12  -2    9.20    1.30
   8 -12   2    8.50    1.80
   8 -12   2    7.90    1.10
   8  12  -2    4.90    0.90
  -8  12   2    4.60    1.00
   8  12  -2    7.60    1.20
   8  12   2    6.80    1.30
   8  12   2    6.50    1.10
   8  12   2    5.50    1.00
  -8  12  -2    7.10    1.10
   8 -12  -2    7.40    1.20
  -8 -12   2    7.20    1.20
   0 -13  -2    0.60    1.10
   0 -13   2    0.10    1.30
   0 -13   2    0.80    1.00
   0 -13  -2    1.20    1.20
   0  13  -2    0.10    1.50
   0 -13   2    0.40    1.50
   0  13   2    0.90    1.10
   0  13   2    0.20    1.20
   0 -13   2    1.60    1.50
   0  13   2   -1.10    1.20
   0  13  -2    0.00    1.10
   0 -13  -2   -1.30    1.30
   0  13  -2    1.50    1.30
   0  13  -2    1.70    2.00
   0 -13  -2    0.50    1.30
   0 -13   2    0.70    0.90
   0  13   2    0.00    1.30
   0  13   2   -0.70    1.30
  -1 -13  -2    5.00    1.50
   1  13  -2    6.50    2.20
   1 -13   2    4.40    1.30
   1 -13   2    7.40    2.20
   1  13  -2    8.20    2.20
  -1  13   2    3.60    1.40
   1 -13   2    5.80    1.30
   1  13  -2    6.50    1.50
  -1  13   2    6.30    1.60
   1 -13   2    6.40    2.00
  -1 -13  -2    6.30    2.00
   1 -13   2    7.50    2.20
  -1  13   2    5.30    1.50
  -1 -13   2    3.90    1.10
  -1 -13   2    5.60    1.90
   1  13   2    4.30    1.40
   1  13   2    4.60    1.60
  -1  13  -2    5.60    1.50
   1 -13  -2    4.20    1.90
   1  13   2    6.10    1.70
   1  13   2    8.20    1.90
   1 -13  -2    6.10    1.90
   1 -13  -2    5.80    1.90
  -1 -13   2    8.30    1.70
  -2  13   2  269.77   11.40
  -2 -13  -2  258.87   12.70
   2 -13   2  254.07   11.30
  -2 -13  -2  260.67   13.10
  -2  13   2  254.17   11.50
   2  13  -2  247.58   13.20
  -2  13   2  277.17   11.50
  -2  13   2  242.68   11.40
   2 -13   2  235.78   11.00
   2  13  -2  247.88   10.90
   2 -13   2  263.27   13.10
  -2 -13  -2  262.97   11.20
   2 -13   2  261.67   13.30
   2  13  -2  249.88   12.80
  -2 -13  -2  265.47   10.80
   2 -13   2  264.97   13.20
  -2 -13   2  255.57   13.30
   2  13   2  265.17   11.50
   2 -13  -2  249.68   12.60
  -2  13  -2  254.77   10.90
   2  13   2  264.77   11.90
  -2 -13   2  250.57   10.70
   2 -13  -2  250.17   12.80
  -2 -13   2  237.08   11.10
   2 -13  -2  275.57   11.10
  -2 -13   2  263.57   13.00
   2  13   2  274.07   11.50
  -3 -13  -2  368.66   16.80
   3 -13   2  364.76   17.00
  -3  13   2  328.87   14.80
  -3 -13  -2  344.97   16.90
  -3  13   2  375.76   15.00
  -3 -13  -2  360.26   14.30
   3  13  -2  322.37   16.90
   3  13  -2  359.06   16.70
   3 -13   2  339.37   16.80
   3  13  -2  339.87   14.30
   3 -13   2  328.67   14.50
   3 -13   2  373.56   17.30
   3 -13   2  332.07   14.50
  -3  13   2  330.67   14.60
  -3  13  -2  342.57   14.20
   3 -13  -2  338.47   16.60
  -3  13  -2  337.87   14.60
   3  13   2  352.16   15.60
  -3 -13   2  356.46   16.90
   3 -13  -2  337.57   16.60
   3  13   2  343.37   14.70
   3  13   2  393.26   15.20
  -3 -13   2  349.67   15.40
  -3 -13   2  364.06   17.40
   3 -13  -2  354.86   16.60
   3 -13  -2  347.27   14.50
   3  13   2  347.97   14.70
  -3 -13   2  333.07   14.60
   3  13   2  334.67   14.60
   4  13  -2  143.19    9.50
  -4  13   2  123.29    6.50
   4 -13   2  124.69    6.30
   4  13  -2  129.89    6.60
   4 -13   2  117.49    8.50
   4  13  -2  130.49    6.30
  -4 -13  -2  118.49    6.00
  -4  13   2  120.79    6.60
   4 -13   2  121.69    6.40
  -4  13   2  128.79    6.60
  -4 -13   2  122.69    8.70
  -4 -13   2  133.79    6.60
   4  13   2  129.29    7.40
   4  13   2  120.49    6.60
  -4 -13   2  130.79    9.20
  -4  13  -2  127.39    6.50
   4 -13  -2  114.09    6.20
  -4 -13   2  132.09    6.00
  -4  13  -2  122.29    6.00
   4 -13  -2  118.09    8.60
   4  13   2  113.49    6.50
  -5  13   2   62.29    4.40
   5 -13   2   72.89    7.40
   5 -13   2   69.09    4.30
  -5 -13  -2   66.39    7.60
   5  13  -2   69.09    6.70
   5 -13   2   70.09    4.40
  -5 -13  -2   66.19    4.00
  -5 -13  -2   95.99    8.40
   5 -13   2   68.79    7.10
   5 -13   2   81.09    7.90
   5  13  -2   68.69    4.10
  -5  13  -2   74.39    4.50
  -5 -13   2   66.89    4.40
   5 -13  -2   64.09    6.80
   5  13   2   62.39    4.50
   5 -13  -2   65.79    4.20
  -5 -13   2   70.69    3.90
  -5 -13   2   74.29    8.50
   5 -13  -2   78.29    7.60
   5  13   2   72.89    4.70
   5  13   2   68.19    4.30
   5 -13  -2   72.69    7.30
  -5 -13   2   71.29    7.90
   5  13   2   61.19    5.70
  -5  13  -2   66.49    3.90
   6  13  -2    2.30    1.10
  -6  13   2    2.30    1.30
   6 -13   2    2.20    1.40
   6 -13   2    1.60    1.20
  -6 -13  -2    1.30    1.00
   6  13   2    5.00    1.60
  -6 -13   2    1.20    1.30
  -6 -13   2    2.70    0.90
  -6  13  -2    1.90    1.20
  -6  13  -2    0.00    1.50
   6 -13  -2    1.60    1.10
   6  13   2    2.70    1.30
   6  13   2    1.80    1.00
  -7  13   2   27.80    3.40
  -7 -13  -2   26.70    2.80
   7  13  -2   18.20    2.20
   7 -13   2   22.60    1.60
   7  13  -2   18.80    2.10
   7 -13   2   20.90    2.10
   7 -13   2   26.50    2.40
   7  13  -2   16.70    1.90
   7  13   2   24.30    2.50
  -7  13  -2   21.10    2.10
   7  13   2   22.10    2.10
   7 -13  -2   23.00    2.10
  -7 -13   2   18.60    2.00
   7  13   2   23.30    2.10
   8  13  -2    0.90    0.90
   8 -13   2    1.10    0.70
  -8  13   2    2.40    0.90
   8  13  -2    0.80    0.90
   8  13  -2    1.40    0.80
   8  13   2   -0.20    0.60
   8  13   2    0.20    0.80
   8  13   2    2.00    0.80
   8  13   2    1.10    0.90
  -8 -13   2    3.90    1.00
   8 -13  -2    1.40    0.70
   8 -13  -2   -0.40    0.80
   0 -14  -2  103.89    7.00
   0  14   2  111.59    5.80
   0 -14  -2  113.99    5.60
   0  14   2  116.39    5.90
   0 -14  -2   96.59    7.10
   0  14   2  110.99    6.00
   0 -14   2  105.49    7.40
   0  14  -2  119.39    7.20
   0  14  -2  110.99    5.50
   0  14   2  105.29    6.00
   0 -14   2  102.59    5.20
   0 -14  -2  114.49    5.40
   0 -14  -2  115.19    7.20
   0  14  -2  123.09    7.60
   0  14   2  113.09    6.20
   0 -14   2   91.69    5.40
   0 -14   2  113.49    7.50
   0 -14   2  101.69    7.10
   0  14  -2  116.39    6.10
   1  14  -2    1.70    1.80
   1  14  -2    5.80    1.50
  -1  14   2    4.20    1.60
  -1 -14  -2    4.20    1.40
   1  14  -2    3.00    1.80
   1 -14   2    7.90    2.50
   1 -14   2    6.00    2.20
   1 -14   2    6.10    1.30
  -1  14   2    5.70    1.70
  -1  14   2    8.50    1.80
   1 -14   2    3.70    2.00
   1 -14   2    5.90    1.50
  -1 -14  -2    3.80    1.20
   1 -14   2    6.30    2.00
  -1 -14  -2    1.90    1.60
   1  14   2    2.20    1.60
  -1  14  -2    5.90    1.50
   1 -14  -2    1.60    1.70
  -1 -14   2    5.20    1.40
   1 -14  -2    4.20    1.30
   1  14   2    6.80    1.70
  -1 -14   2    3.60    1.20
   1  14   2    7.20    1.90
  -1  14  -2    3.60    2.40
  -1  14  -2    6.70    2.10
  -1 -14   2    6.70    2.20
   1  14   2    5.30    1.60
  -1  14  -2    9.50    2.40
  -1 -14   2    2.50    2.00
   1 -14  -2    5.20    2.00
  -1 -14   2    4.60    1.80
   1 -14  -2    7.20    2.20
   1  14   2    7.20    1.80
  -2  14   2   78.89    4.80
  -2  14   2   76.69    5.00
   2 -14   2   80.49    5.00
  -2 -14  -2   87.29    6.10
  -2 -14  -2   82.79    4.70
   2 -14   2   79.69    6.40
   2 -14   2   73.09    4.50
   2 -14   2   83.59    6.40
  -2 -14  -2   83.59    4.40
   2  14  -2   76.89    4.50
  -2  14   2   84.99    4.90
   2  14  -2   75.89    6.50
   2  14  -2   86.99    6.30
  -2  14   2   83.09    4.80
   2 -14   2   81.99    6.30
  -2 -14  -2   78.59    6.20
   2 -14  -2   75.49    6.10
   2 -14  -2   82.79    6.20
   2  14   2   74.39    5.10
  -2 -14   2   81.29    6.30
  -2  14  -2   81.79    4.40
   2 -14  -2   82.79    6.10
  -2 -14   2   81.59    4.90
   2  14   2   80.19    4.90
  -2 -14   2   79.29    6.50
   2  14   2   83.49    4.90
  -2 -14   2   77.79    4.70
   2 -14  -2   82.19    4.60
  -2 -14   2   80.39    4.90
   3  14  -2   31.30    4.30
   3 -14   2   35.80    3.50
   3  14  -2   30.30    2.80
   3 -14   2   27.60    4.30
   3 -14   2   29.70    2.70
  -3 -14  -2   32.10    2.70
   3 -14   2   31.80    4.60
  -3  14   2   32.00    3.80
   3  14  -2   28.30    4.50
  -3  14   2   29.10    3.00
  -3 -14  -2   28.10    4.30
  -3 -14  -2   30.00    4.40
  -3  14   2   33.60    3.50
   3 -14   2   39.00    5.10
   3  14   2   27.40    3.10
   3 -14  -2   30.60    4.40
  -3 -14   2   31.20    4.80
  -3 -14   2   32.50    2.50
   3  14   2   31.00    3.10
   3 -14  -2   27.30    4.10
  -3 -14   2   26.00    4.30
  -3  14  -2   30.60    2.70
   3  14   2   34.80    3.40
  -3  14  -2   37.20    3.30
   3 -14  -2   37.40    5.10
   3 -14  -2   30.10    2.70
   3  14   2   30.40    3.50
  -4 -14  -2   36.20    2.80
  -4 -14  -2   35.20    5.20
   4  14  -2   35.10    4.70
   4  14  -2   43.50    8.40
   4 -14   2   37.10    5.30
   4 -14   2   33.90    2.90
   4  14  -2   40.60    3.10
   4 -14   2   38.50    5.50
  -4  14   2   36.90    3.40
  -4 -14  -2   39.30    5.40
   4 -14   2   37.10    3.20
   4  14  -2   38.20    3.30
   4 -14   2   40.90    5.40
  -4  14   2   33.60    3.30
  -4 -14   2   43.30    5.90
  -4 -14   2   37.90    2.80
   4  14   2   40.00    3.50
   4  14   2   38.10    3.30
   4 -14  -2   41.80    5.10
  -4 -14   2   36.50    3.20
   4  14   2   36.50    4.10
   4 -14  -2   36.30    4.90
   4  14   2   38.70    3.30
  -4 -14   2   45.70    6.30
   4 -14  -2   32.60    2.90
  -4  14  -2   35.90    2.80
  -4  14  -2   36.50    3.20
   4 -14  -2   40.00    5.50
   5  14  -2   38.90    3.00
   5 -14   2   44.50    3.50
   5 -14   2   28.30    3.80
   5 -14   2   27.40    6.50
  -5 -14  -2   31.20    5.00
   5  14  -2   34.30    4.80
  -5  14   2   40.70    3.50
  -5 -14  -2   38.90    5.90
   5 -14   2   30.30    5.30
   5 -14   2   47.40    6.20
  -5 -14  -2   48.30    3.80
   5  14   2   47.80    3.60
  -5  14  -2   41.60    2.90
   5 -14  -2   43.50    7.20
   5  14   2   47.10    4.20
   5  14   2   44.10    3.30
  -5 -14   2   45.00    3.50
  -5 -14   2   44.10    2.90
   5 -14  -2   37.90    5.10
  -5  14  -2   46.60    3.40
   5 -14  -2   40.20    3.20
   6  14  -2   36.60    3.10
  -6 -14  -2   31.20    2.40
   6 -14   2   29.70    2.60
  -6  14   2   31.30    2.90
   6  14   2   33.80    2.90
  -6 -14   2   34.80    3.10
   6  14   2   31.90    2.90
  -6  14  -2   31.40    2.90
   6 -14  -2   33.00    2.70
   6  14   2   31.00    2.50
  -6 -14   2   32.20    2.20
  -7 -14  -2    2.20    0.80
   7  14  -2    0.10    0.90
  -7  14   2    1.10    0.90
   7 -14   2    0.60    0.70
   7 -14   2    0.10    1.30
   7  14  -2    0.30    0.80
   7  14  -2    1.00    1.20
  -7  14   2    0.80    0.90
   7  14   2    1.80    0.80
   7  14   2    1.80    1.00
   7 -14  -2    1.00    0.80
   7  14   2    2.00    1.40
   7  14   2    2.20    1.10
   7  14   2    1.20    1.00
  -7  14  -2    1.10    1.40
  -7 -14   2    2.00    1.00
   8 -14   2    1.50    0.60
   8  14  -2    0.60    0.60
   8 -14  -2    0.70    0.60
   8  14   2    1.30    0.60
  -8  14  -2    1.60    0.80
   0  15   2   38.30    3.20
   0 -15  -2   38.40    4.80
   0 -15  -2   32.90    4.40
   0 -15  -2   39.70    4.90
   0  15   2   39.60    3.30
   0  15  -2   32.10    4.50
   0 -15   2   37.00    4.90
   0  15  -2   41.20    4.60
   0 -15   2   38.40    4.90
   0 -15   2   40.20    5.20
   0  15  -2   32.40    3.20
   0  15   2   44.50    3.70
   0 -15  -2   40.20    3.00
   0 -15   2   35.30    3.40
   0  15   2   34.50    3.20
   0 -15  -2   38.20    2.80
   0  15  -2   41.00    2.90
   0  15   2   32.50    3.30
   0 -15   2   40.30    4.60
  -1  15   2    5.50    1.90
   1  15  -2   10.20    2.60
   1 -15   2    6.80    2.40
  -1 -15  -2    9.30    2.70
   1  15  -2   11.50    2.20
  -1 -15  -2    4.90    1.60
   1 -15   2    4.50    2.30
   1 -15   2    7.90    1.90
   1 -15   2    9.30    2.70
   1  15  -2    6.00    1.50
   1 -15   2    5.90    1.40
   1  15  -2    8.60    2.90
  -1  15   2    4.90    1.60
  -1 -15  -2    6.10    2.20
  -1  15   2    7.90    1.90
   1 -15   2    4.90    1.30
  -1  15   2    3.50    2.20
  -1  15  -2    4.30    1.40
   1 -15  -2    7.50    1.60
  -1 -15   2    8.10    2.10
  -1 -15   2    7.90    2.70
   1  15   2    7.60    1.90
  -1  15  -2    7.30    3.20
   1 -15  -2    9.10    2.60
  -1 -15   2    7.30    1.60
   1 -15  -2    8.50    2.40
   1  15   2    4.90    1.50
  -1 -15   2    9.30    2.60
   1  15   2    5.30    1.60
   1  15   2    4.00    1.70
   1 -15  -2    9.20    2.70
  -1  15  -2    4.80    2.00
  -1 -15   2    6.00    1.30
  -2 -15  -2    4.00    1.30
   2  15  -2    8.50    3.20
  -2  15   2    3.60    1.50
   2 -15   2    0.30    2.20
   2 -15   2    4.30    2.40
  -2  15   2    3.50    1.50
   2 -15   2    1.90    1.20
   2  15  -2    4.10    1.30
  -2 -15  -2    3.90    2.00
  -2  15   2    3.50    1.60
   2  15  -2    3.80    2.30
   2 -15   2    3.80    2.10
   2 -15   2    5.90    1.80
  -2 -15  -2    3.20    1.20
  -2 -15  -2    7.00    2.40
   2 -15   2    4.60    1.40
  -2 -15   2    3.90    1.30
   2  15   2    8.00    1.90
   2  15   2    5.10    1.70
   2  15   2    5.70    2.10
  -2 -15   2    4.10    2.30
   2 -15  -2    3.00    1.30
   2  15   2    5.50    2.00
  -2  15  -2    5.30    1.50
   2 -15  -2    2.90    1.90
  -2 -15   2    4.50    1.20
  -2 -15   2    3.90    2.40
  -2 -15   2    4.20    2.00
   2 -15  -2    4.70    2.60
  -2  15  -2    4.70    2.20
   2 -15  -2    2.30    1.80
   3 -15   2  114.89    8.30
   3  15  -2  117.09    7.70
   3 -15   2  114.09    6.00
  -3 -15  -2  118.99    8.00
   3 -15   2  123.29    8.40
  -3 -15  -2  102.99    5.40
   3  15  -2  107.99    5.50
  -3  15   2  105.89    5.80
  -3 -15  -2  103.89    8.00
  -3  15   2  100.19    5.80
   3 -15   2   98.69    5.60
   3 -15   2  118.79    8.20
   3  15   2  102.99    5.90
  -3 -15   2  105.99    5.90
  -3 -15   2  111.09    5.40
   3  15   2   92.69    5.70
  -3 -15   2  112.49    8.60
  -3 -15   2  102.89    8.00
  -3  15  -2  111.59    5.30
   3  15   2  105.09    6.10
   3  15   2   97.89    6.00
   3 -15  -2  105.09    7.70
   3 -15  -2  109.59    5.60
   3 -15  -2  133.69    8.70
   3 -15  -2  110.89    7.70
   4 -15   2    9.80    1.80
  -4 -15  -2    6.90    3.40
  -4  15   2    9.00    1.90
   4  15  -2    8.70    2.80
   4 -15   2   12.50    3.60
  -4 -15  -2   12.70    3.50
   4 -15   2    8.50    3.10
   4 -15   2    6.00    3.40
   4  15  -2   12.50    1.80
  -4 -15  -2    9.40    1.60
   4 -15   2    7.10    1.90
   4  15  -2    7.40    1.60
  -4  15   2   12.00    2.10
  -4  15  -2   11.30    2.00
   4 -15  -2   13.40    3.30
  -4 -15   2    8.80    1.40
   4 -15  -2    8.00    1.70
  -4 -15   2    6.10    1.90
   4  15   2    6.70    1.70
   4 -15  -2   11.30    3.10
  -4 -15   2    4.20    3.70
   4 -15  -2   14.00    4.20
  -4 -15   2    9.70    4.10
   4  15   2    8.30    1.70
   5  15  -2   32.90    2.50
   5 -15   2   33.40    2.80
  -5 -15  -2   35.50    2.60
   5 -15   2   27.70    2.80
  -5  15   2   31.80    3.00
  -5  15  -2   37.50    3.10
  -5 -15   2   37.10    3.10
   5  15   2   38.30    3.10
   5 -15  -2   30.40    2.70
   5  15   2   30.50    2.90
   5  15   2   31.60    2.90
  -5 -15   2   29.60    2.40
  -6  15   2    4.60    1.40
   6 -15   2    4.60    1.00
   6  15  -2    7.40    1.60
   6 -15   2    4.80    1.70
   6  15  -2    5.50    1.50
  -6  15   2    6.60    1.80
  -6 -15  -2    4.10    1.00
   6 -15   2    1.80    1.00
  -6 -15   2    4.10    1.00
   6 -15  -2    4.20    1.20
   6  15   2    6.80    1.50
  -6  15  -2    3.80    1.30
   6  15   2    6.20    1.70
   6  15   2    3.80    1.00
  -6 -15   2    6.10    1.50
   6  15   2    3.40    1.20
  -7  15   2    0.90    0.80
  -7 -15  -2    1.30    0.90
   7  15  -2    1.50    0.90
   7  15  -2    2.40    0.80
   7 -15   2    1.00    0.70
   7  15  -2    0.80    0.70
  -7  15   2    2.50    1.20
   7 -15  -2    1.00    0.70
   7  15   2    0.90    0.80
  -7 -15   2   -0.50    1.00
   7  15   2    2.40    0.90
   7  15   2   -0.40    0.90
   7  15   2    2.30    0.80
   0 -16  -2   30.40    2.70
   0  16   2   29.10    3.10
   0 -16  -2   32.00    2.90
   0 -16   2   32.30    2.60
   0  16   2   36.30    3.30
   0  16  -2   36.40    2.80
   0  16   2   40.20    3.20
   0 -16   2   25.70    4.50
   0  16  -2   30.20    4.00
   0  16  -2   29.20    3.10
   0  16   2   30.90    3.00
   0 -16   2   35.20    2.90
  -1 -16  -2    2.20    2.20
  -1  16   2    5.80    2.00
   1  16  -2    5.40    1.80
   1  16  -2    6.70    1.50
  -1 -16  -2    4.20    1.50
   1 -16   2    6.50    1.50
   1 -16   2   10.40    2.90
  -1 -16  -2    3.60    1.20
   1 -16   2   10.90    2.20
  -1  16   2    4.50    1.60
  -1 -16  -2    6.70    2.50
  -1  16   2    6.20    1.50
   1 -16   2    6.80    1.40
   1  16   2    4.60    1.60
   1 -16  -2    5.40    2.40
  -1  16  -2    5.40    1.50
   1 -16  -2    4.60    1.40
   1 -16  -2    6.50    1.50
  -1  16  -2    4.60    1.70
   1 -16  -2    4.50    2.30
  -1 -16   2   12.80    2.20
   1  16   2    7.00    1.80
  -1 -16   2    3.40    1.50
   1 -16  -2    3.50    2.70
  -1 -16   2    4.50    1.20
   1  16   2    6.40    1.70
   2 -16   2    0.60    1.80
  -2 -16  -2    2.10    1.10
   2 -16   2    0.50    2.10
   2  16  -2    1.10    1.30
   2  16  -2    3.20    2.30
  -2  16   2    2.30    1.60
  -2  16   2    0.50    1.30
   2 -16   2    1.40    2.00
   2 -16   2   -1.60    2.00
  -2 -16  -2   -1.00    1.70
  -2 -16  -2    4.10    2.20
   2 -16   2    1.40    1.00
   2 -16   2    2.40    1.20
  -2  16   2    1.20    1.20
  -2  16  -2    1.50    1.30
   2 -16  -2    2.30    1.80
   2  16   2    0.80    1.20
   2 -16  -2    2.00    2.80
   2  16   2   -0.50    1.20
  -2 -16   2    0.30    1.10
   2  16   2    0.00    1.30
  -2  16  -2   -0.50    1.90
  -2 -16   2    1.10    2.40
   2 -16  -2    1.50    1.80
  -2 -16   2    2.20    1.10
  -2 -16   2   -0.80    1.60
  -2 -16   2    2.10    2.40
   2 -16  -2    0.30    1.10
   2  16   2    0.80    1.30
  -3  16   2   45.20    3.60
  -3 -16  -2   41.30    5.50
   3  16  -2   51.29    3.30
   3 -16   2   56.99    6.50
  -3 -16  -2   47.90    3.20
   3 -16   2   46.30    3.40
  -3  16   2   47.90    4.10
   3  16  -2   62.59    6.10
   3 -16   2   45.60    5.70
   3 -16   2   51.39    6.00
  -3  16   2   46.90    3.70
   3 -16   2   53.19    3.30
  -3 -16  -2   49.70    5.80
   3 -16   2   48.90    4.00
  -3  16  -2   44.70    5.10
   3  16   2   50.99    3.80
   3 -16  -2   53.09    5.90
  -3 -16   2   47.40    3.10
  -3 -16   2   45.00    3.80
   3  16   2   44.90    3.70
   3 -16  -2   52.09    5.70
   3  16   2   42.10    3.50
   3  16   2   47.90    3.70
  -3 -16   2   44.90    6.00
   3 -16  -2   48.60    6.10
  -3 -16   2   52.39    7.10
   3 -16  -2   46.90    3.40
   4  16  -2   54.99    3.40
   4 -16   2   55.39    4.20
   4 -16   2   55.59    3.40
  -4 -16  -2   37.90    7.80
   4 -16   2   62.29    6.80
  -4  16   2   63.59    4.10
  -4 -16  -2   59.29    3.50
   4  16  -2   49.70    3.70
  -4 -16  -2   48.30    6.20
   4 -16   2   53.79    6.50
   4 -16   2   60.49    3.80
   4  16   2   52.89    4.00
   4 -16  -2   73.59    7.10
  -4 -16   2   57.69    3.40
   4 -16  -2   57.39    6.30
   4 -16  -2   63.09    3.80
  -4 -16   2   55.59    4.00
   4  16   2   55.39    3.90
   5 -16   2   26.60    2.60
  -5 -16  -2   29.00    2.30
   5 -16   2   29.10    2.20
  -5  16   2   25.30    2.60
  -5  16   2   30.60    3.00
   5 -16   2   29.80    2.60
   5 -16  -2   33.60    2.60
  -5 -16   2   30.00    3.10
   5  16   2   30.20    2.70
  -5 -16   2   33.30    2.20
   5  16   2   23.90    2.70
  -6 -16  -2   10.60    1.30
   6 -16   2   12.70    1.20
  -6  16   2    9.80    1.50
   6  16  -2   10.70    1.60
   6 -16   2   10.40    2.10
   6  16  -2   10.60    2.30
  -6  16   2   10.90    1.80
   6  16   2   13.70    2.40
   6 -16  -2   10.20    1.50
  -6 -16   2   10.90    1.70
   6  16   2   11.50    1.50
   6  16   2    7.90    1.40
   7  16  -2    4.50    0.80
   7  16  -2    3.50    1.20
   7  16  -2    4.30    0.80
  -7  16   2    3.30    0.90
   7 -16   2    3.90    0.80
  -7  16   2    5.90    1.40
   7  16   2    6.30    1.30
   7 -16  -2   10.30    1.80
  -7  16  -2    5.90    1.30
   7  16   2    3.90    0.90
   7 -16  -2    5.20    0.70
   7  16   2    7.10    1.10
   0 -17  -2   60.79    3.80
   0  17   2   64.39    4.30
   0 -17   2   62.19    3.70
   0  17  -2   60.79    3.80
   0 -17   2   65.79    4.50
   0 -17  -2   57.49    3.90
   0 -17  -2   76.89    7.20
   0  17  -2   62.99    6.00
   0  17   2   64.49    4.20
   0  17   2   62.69    4.50
   0  17  -2   66.89    4.40
   0 -17   2   56.49    6.50
   0  17  -2   72.49    4.40
   0  17   2   61.79    4.20
   0 -17   2   62.49    4.10
  -1 -17  -2   26.30    2.40
  -1 -17  -2   34.30    4.70
   1 -17   2   26.80    2.40
   1 -17   2   27.50    2.70
  -1  17   2   26.10    3.00
   1  17  -2   30.90    4.20
   1  17  -2   30.20    3.10
  -1  17   2   28.90    3.10
  -1 -17  -2   29.40    2.70
   1 -17   2   28.90    4.80
   1 -17   2   22.20    2.70
   1 -17   2   22.30    4.10
  -1 -17  -2   19.80    4.00
  -1  17   2   22.30    2.60
   1 -17   2   16.30    3.60
   1  17  -2   29.60    2.70
   1  17   2   25.80    2.70
   1 -17  -2   28.00    2.70
  -1 -17   2   25.30    2.90
   1 -17  -2   42.80    5.80
  -1  17  -2   27.90    3.30
   1 -17  -2   28.40    4.30
  -1 -17   2   25.30    2.30
   1 -17  -2   26.70    4.20
  -1  17  -2   22.40    3.70
  -1 -17   2   29.50    3.00
  -1 -17   2   29.50    4.50
   1  17   2   25.90    2.90
  -1 -17   2   28.00    4.80
   1  17   2   27.90    3.00
   1 -17  -2   28.90    2.50
  -2  17   2  282.97   12.70
   2 -17   2  294.47   11.70
  -2 -17  -2  298.87   14.80
  -2 -17  -2  282.07   11.80
  -2  17   2  282.37   12.20
  -2  17   2  272.97   12.10
   2 -17   2  311.37   15.40
   2 -17   2  267.07   15.00
   2  17  -2  249.68   11.60
  -2 -17  -2  323.47   15.50
   2 -17   2  273.47   12.10
   2 -17  -2  303.27   14.90
  -2 -17   2  283.17   12.20
   2  17   2  261.17   12.20
  -2 -17   2  279.47   15.10
   2  17   2  275.57   12.60
   2 -17  -2  281.07   15.30
   2 -17  -2  279.17   12.00
   2  17   2  259.17   12.00
  -2 -17   2  282.77   15.60
  -2 -17   2  300.17   11.80
   2  17   2  270.07   12.30
   2 -17  -2  273.97   11.70
  -2  17  -2  275.47   13.70
  -3  17   2  103.29    6.10
   3 -17   2   95.19    5.00
   3 -17   2  117.09    8.50
  -3 -17  -2  106.79    5.20
  -3  17   2  100.79    5.50
   3  17  -2  106.29    5.80
   3 -17   2   99.29    7.80
   3 -17   2  110.79    5.60
   3 -17   2   88.79    9.40
  -3  17   2   98.09    5.50
  -3 -17  -2  104.69    8.50
  -3 -17   2  113.79   12.50
   3 -17  -2   99.59    5.40
  -3 -17   2  100.59    5.80
   3  17   2   99.19    5.80
   3 -17  -2  101.09    7.80
   3 -17  -2  105.59    7.90
  -3 -17   2  100.89    5.10
   3  17   2  102.69    5.70
   3  17   2  111.59    6.00
   4  17  -2   60.59    3.90
  -4  17   2   54.99    3.70
  -4 -17  -2   57.69    3.50
  -4  17   2   63.19    4.40
   4 -17   2   58.69    3.40
   4 -17   2   53.59    3.70
  -4 -17   2   68.69    4.20
   4 -17  -2   59.99    3.70
  -4 -17   2   61.89    3.40
   4  17   2   60.29    4.00
   4  17   2   54.69    3.90
   5  17  -2    8.90    1.80
  -5 -17  -2    6.40    1.20
  -5  17   2    8.00    1.50
  -5  17   2    5.10    1.40
   5 -17   2    7.60    1.10
   5 -17   2    6.50    1.40
   5  17   2    5.90    1.30
  -5 -17   2    5.20    1.70
   5 -17  -2    8.30    1.40
   5  17   2    6.70    1.40
   5  17   2    9.50    1.80
   6  17  -2   16.90    1.90
   6  17  -2   17.90    1.70
  -6 -17  -2   17.20    1.40
  -6  17   2   20.90    1.80
   6 -17   2   12.70    1.20
   6 -17   2   19.20    1.80
   6  17   2   19.10    2.10
   6  17   2   17.60    1.50
  -6  17  -2   14.40    1.90
   6 -17  -2   17.20    1.70
   6  17   2   18.50    2.00
   6 -17  -2   16.40    1.50
  -7  17   2   10.20    1.20
   7  17  -2   11.70    1.10
   7 -17   2   13.60    1.10
   7  17  -2   13.80    1.30
   7  17  -2   15.30    1.60
  -7  17  -2   13.80    1.30
   7  17   2   11.90    1.20
   7 -17  -2   13.10    1.10
   7  17   2    9.00    1.00
   0 -18   2    3.00    3.70
   0 -18  -2    3.30    2.70
   0 -18  -2   10.50    3.10
   0 -18   2    9.30    5.10
   0 -18   2    3.80    1.20
   0  18   2    6.40    2.30
   0 -18  -2    7.50    2.00
   0  18   2    4.80    1.70
   0 -18   2    6.00    1.50
   0 -18  -2    5.30    1.30
   0  18  -2    7.80    1.80
  -1  18   2  113.09    7.00
   1  18  -2   89.19    7.90
  -1  18   2  108.09    5.70
   1  18  -2  102.19    6.10
   1  18  -2  108.99    5.80
   1  18   2  100.09    5.60
  -1 -18   2   85.19    6.40
  -1  18  -2  111.69    7.70
   1  18   2  102.59    5.60
   1  18   2  119.99    8.20
  -1 -18   2  117.79   10.80
  -1 -18   2   97.99   11.50
   1  18   2  105.49    7.10
   1  18   2   96.39    6.00
  -2 -18  -2    9.00    3.70
  -2 -18  -2   12.40    3.50
   2 -18   2    9.60    3.10
   2 -18   2   10.50    1.60
   2  18  -2   12.80    2.10
  -2  18   2    5.90    1.70
  -2  18   2    7.10    1.70
  -2 -18  -2    9.90    1.60
   2 -18   2   11.30    1.90
  -2  18   2    9.90    1.80
   2 -18   2    8.70    5.50
   2 -18  -2    8.70    2.90
   2 -18  -2   10.90    1.60
   2 -18  -2    6.20    3.00
   2  18   2    6.50    1.60
   2  18   2    7.70    1.80
  -2  18  -2   11.40    2.20
   2 -18  -2    8.50    1.60
  -2 -18   2   10.90    2.10
   2  18   2   10.50    1.90
   2  18   2    7.70    1.90
  -2 -18   2    7.00    1.40
   3 -18   2    0.80    0.90
  -3  18   2    1.70    1.50
  -3  18   2    1.20    1.20
  -3  18   2    0.00    1.10
   3 -18   2    0.80    1.10
  -3 -18  -2    0.60    0.90
   3  18  -2    0.60    1.20
  -3  18   2   -0.80    1.10
   3  18  -2    0.20    1.00
   3 -18  -2    1.00    0.90
   3 -18  -2    2.30    1.20
  -3  18  -2   -0.50    1.10
  -3 -18   2    0.70    0.90
  -3 -18   2   -3.20    1.60
   3  18   2    0.40    1.10
   3  18   2   -0.70    1.00
   4  18  -2   40.90    3.50
   4 -18   2   44.90    2.70
  -4  18   2   39.60    3.30
   4  18  -2   46.50    3.40
  -4  18   2   42.20    3.20
  -4 -18  -2   37.30    2.70
   4  18   2   43.80    3.20
  -4  18  -2   40.60    3.40
   4 -18  -2   39.60    2.90
   4 -18  -2   38.70    2.70
   4  18   2   46.50    3.30
  -4 -18   2   40.70    2.60
  -4 -18   2   42.40    3.60
  -5 -18  -2    5.90    1.00
   5 -18   2    6.80    1.00
  -5  18   2    7.50    1.50
   5  18  -2    7.90    1.50
   5 -18   2    3.80    1.10
  -5  18   2    6.60    1.50
  -5 -18   2    6.40    1.70
   5  18   2    6.00    1.40
  -5  18  -2    5.10    1.40
   5 -18  -2    5.50    0.90
  -5 -18   2    8.10    0.90
   5  18   2    5.60    1.00
   5 -18  -2    7.90    1.40
   5  18   2    5.70    1.40
   5  18   2    6.80    1.70
   6  18  -2    4.00    0.80
  -6  18   2    2.90    1.00
  -6 -18  -2    4.20    0.70
   6 -18   2    5.10    0.90
   6  18  -2    3.60    0.90
   6  18  -2    2.30    0.90
   6  18   2    4.20    0.70
   6  18   2    3.20    1.00
  -6  18  -2    2.50    0.90
   6  18   2    4.00    0.90
   6 -18  -2    3.60    0.70
   6 -18  -2    7.00    1.60
   0  19   2   17.60    2.30
   0 -19  -2   18.40    1.90
   0  19   2   17.50    2.40
   0  19   2   20.50    2.20
   0 -19   2   13.80    1.70
   0 -19  -2   23.70    2.50
   0  19   2   23.60    2.60
   0 -19   2   21.40    2.40
   0  19  -2   20.60    2.30
  -1 -19  -2    7.60    1.40
   1 -19   2    6.40    1.20
  -1  19   2    4.40    1.40
  -1  19   2    5.10    1.70
  -1  19   2    5.00    1.60
  -1 -19  -2    5.50    1.40
   1 -19   2    6.50    1.60
   1  19  -2    5.90    1.60
   1  19   2    4.80    1.50
   1 -19  -2    7.00    1.50
   1  19   2    8.20    1.80
  -1 -19   2    4.30    1.10
   1  19   2    5.30    1.60
  -1 -19   2    4.80    1.40
  -1  19  -2    6.20    1.70
   1 -19  -2    6.00    1.20
   1  19   2    6.80    1.60
  -2  19   2    7.70    1.70
  -2  19   2    5.10    1.50
  -2 -19  -2    6.80    1.30
  -2  19   2    6.40    1.60
   2 -19   2    4.60    1.20
   2 -19   2    6.60    1.20
   2  19  -2    8.20    1.60
   2 -19  -2    8.20    1.40
   2  19   2    7.30    1.60
   2 -19  -2   10.20    1.70
  -2 -19   2    6.80    1.30
  -2  19  -2    9.00    1.90
   2  19   2    8.70    1.80
   2  19   2    5.50    1.50
   2  19   2    4.20    1.30
   3 -19   2   15.60    1.60
   3  19  -2   13.90    2.00
  -3  19   2   16.60    2.40
   3 -19   2   12.20    1.70
  -3 -19  -2   13.50    1.60
  -3  19   2   18.00    2.00
  -3  19   2   10.90    2.00
   3  19  -2   16.30    2.10
  -3  19  -2   10.60    1.80
   3  19   2   13.40    1.80
   3  19   2   10.50    1.70
  -3 -19   2   17.10    1.60
   3 -19  -2   14.10    1.50
   3 -19  -2   11.90    1.60
   3  19   2   13.60    1.90
   4  19  -2   25.50    2.40
  -4 -19  -2   30.70    2.70
   4 -19   2   33.60    2.60
   4  19  -2   23.20    3.40
  -4  19  -2   26.60    2.60
   4  19   2   35.50    3.80
   4  19   2   28.60    2.50
   4 -19  -2   35.00    2.40
   4 -19  -2   35.40    2.50
  -4 -19   2   33.10    2.10
   4  19   2   29.00    2.70
   5 -19   2    0.50    0.70
  -5 -19  -2    1.20    0.70
  -5  19   2    0.20    0.80
   5 -19   2    0.30    0.90
   5  19  -2    0.30    0.80
   5  19   2    0.60    0.60
   5  19   2    0.20    0.80
  -5  19  -2   -0.10    0.70
   5 -19  -2    0.70    0.70
   5  19   2    0.50    0.90
   5 -19  -2    0.80    0.60
   6  19  -2    2.30    0.60
   6  19  -2    2.40    0.80
  -6  19   2    2.90    0.80
   6 -19   2    2.90    0.70
   6  19  -2    2.10    0.70
   6  19   2    2.00    0.80
   6  19   2    1.60    0.60
  -6  19  -2    2.50    0.80
   6 -19  -2    3.20    0.70
   0 -20  -2   19.50    2.20
   0 -20  -2   21.10    2.00
   0  20   2   24.30    2.70
   0 -20   2   20.00    2.20
   0 -20   2   20.50    1.90
   0  20   2   21.90    2.60
   1 -20   2   12.90    1.70
  -1  20   2   11.70    1.80
  -1 -20  -2   15.30    1.70
   1 -20   2   15.90    1.60
  -1  20   2   16.50    2.30
  -1 -20   2   13.70    1.50
   1  20   2   17.30    2.50
  -1  20  -2   16.00    2.10
   1  20   2   10.70    1.70
   1  20   2   16.70    2.00
   1 -20  -2   14.20    1.60
   1 -20  -2   16.20    2.00
   2  20  -2   59.99    4.00
  -2  20   2   58.79    4.00
  -2 -20  -2   59.59    3.40
  -2  20   2   62.39    3.90
   2 -20   2   63.69    3.30
   2  20  -2   69.09    4.20
   2  20   2   63.49    3.80
  -2 -20   2   63.99    3.30
   2  20   2   62.29    4.00
   2 -20  -2   60.49    3.60
   2 -20  -2   60.79    3.40
   2  20   2   59.29    3.70
  -2  20  -2   59.29    3.90
  -3 -20  -2    5.50    1.20
   3  20  -2    7.40    1.40
   3 -20   2    6.40    1.30
  -3  20   2    6.60    1.30
   3  20  -2    7.40    1.40
   3 -20  -2    7.70    1.30
   3 -20  -2    5.60    1.20
  -3  20  -2    7.80    1.60
   3  20   2    8.50    1.60
  -3 -20   2    5.90    1.10
   3  20   2    9.50    1.70
   3  20   2    9.50    1.60
   4  20  -2   10.10    1.30
   4 -20   2    8.50    0.90
   4 -20   2    7.60    1.20
  -4 -20  -2    8.00    1.10
   4  20  -2    5.90    1.10
  -4  20   2    7.40    1.30
   4  20   2    7.50    1.20
   4 -20  -2    7.40    1.00
   4 -20  -2    8.10    1.20
   4  20   2    8.80    1.40
   4  20   2    9.20    1.40
   4  20   2    8.60    1.00
  -4 -20   2   10.40    1.50
  -4  20  -2    5.90    1.20
   5  20  -2   10.90    1.40
   5 -20   2   10.70    1.50
  -5 -20  -2    9.90    0.90
   5  20  -2    7.20    1.20
   5  20  -2    9.10    1.00
  -5  20  -2    9.80    1.40
   5 -20  -2    8.50    0.90
   5  20   2    5.70    1.20
   5 -20  -2    9.70    1.10
   5  20   2    9.50    1.20
   0 -21   2    3.20    0.90
   0 -21   2    1.20    1.00
   0  21   2    3.00    1.20
   0  21   2    1.20    1.00
   0 -21  -2    1.70    0.90
   0 -21  -2    2.50    1.00
  -1  21   2   12.50    2.50
   1  21  -2   11.50    1.90
   1  21  -2   12.00    1.90
  -1  21   2   13.60    1.90
  -1 -21  -2   12.00    1.40
   1 -21   2    7.70    1.40
   1  21   2   14.40    1.60
  -1 -21   2   10.40    1.70
   1  21   2    7.50    1.40
   1  21   2   13.70    1.70
  -1  21  -2   11.70    1.70
   1 -21  -2    6.90    1.30
   1 -21  -2    9.60    1.30
   2  21  -2    9.40    1.40
   2  21  -2   14.80    2.50
  -2 -21  -2    9.30    1.20
  -2  21   2    7.20    1.40
   2  21  -2    6.10    1.20
   2 -21   2   10.40    1.20
  -2  21   2    9.00    1.30
   2 -21   2   10.50    1.50
   2  21   2   13.60    1.90
   2 -21  -2   11.10    1.50
   2  21   2   11.80    1.70
   2 -21  -2    8.30    1.20
  -2  21  -2    8.60    1.50
  -2 -21   2   11.60    1.20
  -2  21  -2    9.10    1.40
   2  21   2   14.90    1.70
   3  21  -2   14.10    1.70
  -3  21   2   16.30    1.50
   3  21  -2   16.00    1.70
  -3  21   2   17.80    2.00
   3  21  -2   11.70    1.50
   3 -21   2   14.10    1.50
   3 -21   2   14.70    1.30
  -3 -21  -2   16.10    1.50
   3 -21  -2   16.10    1.40
   3  21   2   15.30    1.60
  -3 -21   2   15.60    1.30
   3  21   2   12.90    1.80
  -3  21  -2   18.10    2.00
   3 -21  -2   18.70    1.70
   3  21   2   14.80    1.70
  -3  21  -2   14.30    1.70
  -4  21   2   -0.20    0.60
  -4 -21  -2    1.00    0.70
   4  21  -2   -0.10    0.70
   4 -21   2    1.40    0.60
   4  21  -2    2.20    0.90
  -4  21  -2    0.90    0.80
   4  21   2    0.80    0.80
   4  21   2    0.50    1.10
   4 -21  -2    2.10    0.60
   4  21   2    2.00    0.80
   4 -21  -2    1.40    0.70
   0 -22   2    1.90    0.70
   0  22   2    4.10    1.80
   0  22   2    1.30    0.80
   0  22  -2    3.70    1.10
   0 -22  -2    2.60    0.80
   1 -22   2    5.20    1.10
  -1  22   2    3.70    1.00
  -1  22   2    5.50    1.10
  -1 -22  -2    3.90    0.80
   1 -22   2    3.60    0.70
   1  22  -2    4.40    1.20
  -1  22  -2    4.00    1.30
   1 -22  -2    2.90    0.80
  -1  22  -2    2.20    0.90
   1 -22  -2    4.50    1.00
  -1 -22   2    4.70    0.80
   1  22   2    2.60    1.00
  -2 -22  -2    7.10    1.00
  -2  22   2    6.60    1.20
   2 -22   2    5.20    0.80
  -2  22   2   10.80    1.50
   2  22  -2    6.20    1.10
   2 -22   2    5.70    1.00
   2  22  -2    7.80    1.30
   2  22   2    4.40    1.00
   2 -22  -2    8.10    1.20
   2  22   2    9.40    1.20
  -2  22  -2    4.50    1.00
   2 -22  -2    4.80    0.80
  -2  22  -2    6.90    1.20
  -2 -22   2    7.60    1.30
   3  22  -2    0.00    0.60
  -3  22   2    1.10    0.90
   3  22  -2    1.10    0.70
  -3 -22  -2    0.80    0.90
   3 -22   2    0.50    1.00
  -3  22  -2    1.20    0.80
   3 -22  -2    0.40    0.50
   3  22   2    0.60    0.70
   3  22   2    0.30    0.70
   3 -22  -2   -0.50    0.60
  -4  22   2    0.40    0.60
   4 -22   2   -0.80    0.40
   4  22   2    0.30    0.60
   0 -23   2   16.10    1.40
   0  23  -2   17.70    1.60
   0 -23  -2   18.70    1.40
   0  23   2   19.70    1.80
   1  23  -2   17.90    1.80
  -1  23   2   24.90    2.30
  -1 -23  -2   15.90    1.60
  -1  23   2   17.80    1.60
  -1  23  -2   20.30    1.80
   1  23   2   19.60    1.80
   1 -23  -2   14.60    1.40
   2  23  -2    0.20    0.50
  -2  23   2    1.30    0.80
  -2 -23  -2    0.40    0.50
   2  23   2    0.00    0.50
  -2  23  -2   -0.90    0.80
   2 -23  -2    0.70    0.50
   0  24   2    2.20    0.80
   0  24  -2    1.10    0.60
   0   0  -3    0.10    0.20
   0   0  -3    0.60    0.20
   0   0   3   -0.60    0.70
   0   0   3   -0.40    0.70
   0   0  -3    0.40    0.20
   0   0   3    1.10    0.90
   0   0  -3    0.10    0.20
   1   0   3    8.00    2.40
   1   0  -3    8.90    0.90
   1   0  -3    8.90    1.10
  -1   0   3   11.40    2.60
   1   0   3    8.40    0.90
   1   0  -3    7.50    0.90
   1   0   3    3.70    2.00
  -1   0  -3    8.50    0.90
  -1   0   3    8.50    0.80
   1   0   3    4.70    2.00
   1   0   3    9.70    1.10
   1   0  -3    7.40    0.90
   1   0  -3    8.70    0.90
  -1   0  -3    8.10    0.90
  -1   0   3    6.90    2.10
  -1   0   3   11.20    2.40
  -2   0  -3  257.17   10.70
   2   0   3  261.87   10.90
   2   0  -3  262.27   10.80
   2   0   3  296.87   10.80
  -2   0   3  239.38   15.40
   2   0   3  242.78   15.90
   2   0  -3  257.77   10.90
   2   0   3  267.47   16.60
  -2   0   3  268.27   10.70
  -2   0  -3  259.77   10.90
   2   0  -3  274.57   11.00
  -2   0   3  217.08   15.10
  -2   0   3  259.97   10.50
   2   0   3  255.57   10.80
   2   0   3  254.57   16.10
  -2   0   3  260.97   15.70
   3   0   3   15.60    5.40
  -3   0   3   17.60    5.60
   3   0   3   11.00    4.40
  -3   0   3   26.80    6.50
  -3   0  -3   16.10    2.10
   3   0  -3   18.20    2.30
   3   0   3   25.60    2.80
  -3   0   3   18.70    5.70
   3   0   3   12.80    5.30
  -3   0   3   17.20    1.90
   3   0   3   20.40    2.40
   3   0  -3   20.50    2.40
  -3   0  -3   19.40    2.20
   3   0   3   17.40    2.10
  -3   0   3   23.10    2.30
   4   0   3   26.90    3.10
   4   0  -3   36.00   12.10
  -4   0  -3   30.20    3.30
   4   0  -3   33.90   11.90
   4   0  -3   29.60    3.40
  -4   0   3   31.10    3.00
  -4   0  -3   32.80    3.50
   4   0  -3   28.90    3.40
  -4   0   3   28.30    3.10
   4   0   3   30.10    8.70
   4   0   3   34.00    3.60
   4   0   3   32.50    8.90
   4   0   3   29.20    3.20
   4   0   3   38.10    9.90
   4   0  -3   29.50    3.30
  -5   0  -3   32.30    3.90
   5   0   3   31.90    2.60
   5   0  -3   30.40    3.90
   5   0  -3   29.60    4.10
  -5   0   3   38.60    2.60
  -5   0   3   31.90    5.40
  -5   0  -3   40.70    4.70
   5   0   3   41.70   12.90
   5   0   3   34.60    4.20
   5   0  -3   32.50    4.10
   5   0  -3   35.60    2.80
   5   0   3   26.20    3.60
   5   0   3   30.40   10.20
  -5   0  -3   32.30    2.40
   5   0   3   30.60    2.60
   5   0   3   53.89   13.60
   5   0   3   31.70    3.80
  -6   0  -3   53.99    3.30
   6   0   3   38.40   13.50
   6   0  -3   54.49    6.00
   6   0   3   55.99    5.90
   6   0  -3   47.50    5.80
   6   0  -3   50.69    5.90
  -6   0  -3   45.00    5.60
  -6   0  -3   49.80    5.40
  -6   0  -3   59.29    3.80
   6   0   3   58.09    3.70
   6   0  -3   56.69    3.90
   6   0   3   48.90    5.70
   6   0  -3   50.99    3.70
   6   0   3   64.79   19.30
   6   0   3   57.59    3.80
  -6   0   3   52.79    3.60
   7   0  -3   14.30    2.10
   7   0   3   14.50    2.00
  -7   0  -3   15.30    1.70
  -7   0  -3   14.70    2.10
   7   0  -3   12.80    4.00
   7   0  -3   10.50    3.20
   7   0   3   30.50   18.40
   7   0   3   19.90   15.30
   7   0   3    6.20   14.70
  -7   0   3   13.70    2.00
   7   0  -3   13.70    2.20
   7   0  -3   11.70    3.60
   7   0   3   17.20    2.30
   7   0   3   11.60    3.40
   7   0   3   11.20    3.20
  -8   0  -3   12.00    1.90
  -8   0   3   12.90    1.90
   8   0  -3   11.40    1.90
  -8   0  -3   13.20    1.20
   8   0  -3   15.00    2.30
   8   0   3   10.10    1.80
   8   0   3   12.80    1.70
  -8   0   3   11.80    1.80
   9   0  -3   11.80    1.60
   9   0   3    9.10    1.50
   9   0   3   11.00    1.60
  -9   0   3   12.70    1.90
  -9   0   3   14.60    1.80
   9   0   3   11.20    1.40
   9   0  -3   12.80    2.40
  -9   0  -3   13.70    1.80
  10   0   3    4.20    0.70
 -10   0   3    5.30    0.80
 -10   0   3    5.30    1.10
  10   0  -3    6.60    1.00
   0  -1   3   96.19    4.10
   0   1  -3  105.79    4.10
   0  -1   3  106.99    6.40
   0   1  -3   94.29    4.10
   0  -1   3   99.09    4.10
   0  -1   3   96.29    6.20
   0   1  -3   98.29    4.10
   0  -1   3   99.29    6.40
   1  -1   3 1803.82   77.49
  -1   1   3 1973.40   76.19
  -1   1   3 2001.10   76.29
  -1   1   3 2000.80   76.19
   1  -1   3 2023.30   79.39
   1  -1   3 1867.31   77.79
   1   1   3 1909.61   76.99
  -1  -1   3 1882.91   77.19
  -1  -1   3 2122.29   77.89
   1   1   3 1902.91   76.69
  -1  -1   3 2148.49   77.89
   2  -1   3 4448.06  166.78
  -2   1   3 4377.46  165.08
   2  -1   3 4304.47  166.78
  -2   1   3 4419.96  165.28
  -2  -1   3 4088.49  165.28
   2   1   3 4164.88  165.68
   2   1   3 4170.18  165.58
  -2  -1   3 4085.49  165.28
   2   1   3 4281.47  166.38
  -2  -1   3 4261.97  165.78
  -3   1   3  225.98    9.60
   3  -1   3  248.48   18.30
  -3   1   3  215.38    9.70
   3  -1   3  237.08   10.30
   3  -1   3  217.68   17.20
   3  -1   3  236.48   10.00
   3   1  -3  227.68   10.10
  -3  -1  -3  231.78   10.00
   3   1  -3  215.58   10.10
   3  -1   3  204.28   21.40
  -3  -1  -3  229.58   10.10
   3   1   3  198.68   16.50
   3  -1  -3  222.38   10.10
   3   1   3  234.08   10.50
  -3   1  -3  222.88    9.90
   3   1   3  230.88    9.90
   3   1   3  234.38   17.90
  -3  -1   3  194.78   16.00
  -3  -1   3  198.38   16.30
   3   1   3  227.98   17.30
  -3  -1   3  228.08   10.10
   3   1   3  224.68   10.10
  -3   1  -3  223.08   10.10
  -3  -1   3  214.98   16.80
   4  -1   3  107.49   16.20
   4  -1   3   90.79   15.40
  -4   1   3   91.19    5.30
   4   1  -3   97.89    5.90
   4   1  -3  100.19    6.00
   4  -1   3   86.99    5.60
  -4   1   3   95.99    5.50
  -4  -1  -3  103.19    5.90
  -4  -1  -3  101.59    5.70
   4  -1   3   92.49    5.60
   4  -1   3  126.69   17.60
   4   1  -3   93.89    6.00
   4  -1   3  101.29    5.90
  -4  -1   3   82.49   13.90
  -4  -1   3   88.29   14.30
   4   1   3   86.29   14.50
   4  -1  -3  104.59   17.60
  -4   1  -3  110.19    6.10
   4   1   3   94.89   15.40
   4  -1  -3  102.39    6.00
  -4  -1   3   98.49   14.80
  -4   1  -3   98.09    5.70
   4   1   3   94.09    5.60
  -4  -1   3   88.79    5.30
   4   1   3   97.99    5.70
   4   1   3   98.39   16.10
   4   1   3  108.59    6.00
   4  -1  -3   97.29    5.80
   4  -1  -3   96.69    5.90
  -4  -1   3   93.09    5.60
   5   1  -3  368.16   17.30
  -5   1   3  368.06   15.30
  -5  -1  -3  383.36   17.40
   5   1  -3  393.16   15.60
   5   1  -3  365.26   17.30
   5  -1   3  329.57   33.90
   5  -1   3  380.86   17.20
   5  -1   3  401.86   38.80
  -5  -1  -3  359.76   15.00
   5  -1   3  385.66   15.50
   5  -1   3  378.66   15.40
   5  -1   3  372.66   17.30
  -5  -1  -3  372.96   16.90
   5  -1   3  435.86   32.90
   5   1  -3  390.26   17.70
   5  -1   3  401.96   17.20
  -5  -1   3  365.66   16.90
   5   1   3  433.66   32.80
  -5   1  -3  375.16   16.90
  -5   1  -3  355.26   17.10
  -5  -1   3  353.46   16.50
   5  -1  -3  381.96   15.50
   5  -1  -3  374.26   17.50
   5   1   3  387.66   32.00
   5   1   3  346.77   16.80
   5   1   3  375.76   17.30
   5   1   3  374.16   36.50
   5   1   3  372.76   17.00
   5  -1  -3  380.56   17.30
   5  -1  -3  394.86   17.50
   5   1   3  388.36   15.50
  -5   1  -3  374.76   15.00
  -5  -1   3  405.76   15.50
   5   1   3  377.46   15.40
   6  -1   3   52.59    5.80
   6  -1   3   62.29   17.40
  -6   1   3   57.49    3.70
   6   1  -3   65.69    6.60
   6  -1   3   58.49    3.70
   6  -1   3   61.09    6.40
   6   1  -3   57.29    6.10
   6  -1   3   80.29   20.20
   6   1  -3   54.49    6.20
   6   1  -3   57.99    3.90
  -6  -1  -3   56.49    6.20
   6   1  -3   60.09    4.00
   6  -1   3   78.59   19.50
  -6  -1  -3   52.19    3.70
  -6  -1  -3   57.19    3.40
  -6  -1  -3   62.99    6.30
   6  -1   3   65.29    3.90
   6   1   3   62.19   19.60
   6  -1  -3   58.29    4.20
   6   1   3   54.49    5.80
  -6   1  -3   59.49    3.80
   6  -1  -3   64.09    6.40
   6   1   3   60.29   18.30
   6   1   3   51.79    3.70
   6  -1  -3   64.09    6.60
  -6  -1   3   56.59    3.70
  -6   1  -3   58.39    3.40
   6  -1  -3   60.29    4.00
   6  -1  -3   46.80    5.70
  -6   1  -3   63.29    6.00
   6   1   3   65.19    6.40
   6   1   3   62.09    3.80
  -7  -1  -3   25.00    2.30
   7  -1   3   25.20    2.70
   7  -1   3   31.70   22.10
   7  -1   3   21.20   17.50
   7  -1   3   26.70    4.30
   7   1  -3   22.80    4.50
   7   1  -3   18.50    4.10
   7   1  -3   32.40    5.00
   7   1  -3   25.80    2.90
   7   1  -3   28.40    3.00
   7  -1   3   26.90    4.90
  -7   1   3   30.10    2.90
   7  -1   3   23.00    2.60
  -7  -1  -3   28.60    2.90
   7   1   3   38.60    5.10
  -7   1  -3   26.90    2.30
   7   1   3   37.10   15.90
   7   1   3   24.40    4.50
   7   1   3   28.80    2.90
   7   1   3   33.40   17.70
   7  -1  -3   29.40    3.10
  -7   1  -3   26.50    2.80
   7   1   3   25.90    2.70
  -7  -1   3   27.70    2.60
   7  -1  -3   25.20    3.00
   7  -1  -3   17.50    4.20
   7  -1  -3   26.10    4.80
   7  -1  -3   36.30    5.40
   7   1   3   22.40   16.00
   8   1  -3    8.20    1.60
   8   1  -3    8.70    1.90
  -8   1   3    7.10    1.60
  -8  -1  -3    7.30    1.60
  -8  -1  -3    9.40    1.20
  -8   1   3    9.50    1.70
   8  -1   3    6.10    1.50
   8  -1   3   10.90    1.80
  -8  -1   3    9.60    1.70
   8   1   3   10.40    1.70
   8  -1  -3   10.60    1.80
   8  -1  -3    7.70    1.60
   8   1   3   11.40    1.90
  -8   1  -3    9.10    1.70
   9  -1   3    3.20    1.10
   9   1  -3    3.50    1.10
   9  -1   3    2.70    1.00
  -9  -1  -3    5.00    1.30
   9  -1   3    2.70    1.00
   9   1  -3    1.60    0.90
  -9   1   3    5.50    1.80
  -9   1   3    3.30    1.20
  -9   1  -3    3.50    1.20
   9   1   3    4.20    1.00
   9   1   3    3.40    1.10
  -9  -1   3    2.40    1.10
   9   1   3    3.20    1.10
   9  -1  -3    4.10    1.40
   9  -1  -3    3.20    1.30
  -9  -1   3    4.00    1.10
 -10   1   3    2.60    0.70
  10  -1   3    3.40    0.70
  10   1  -3    2.10    0.90
  10  -1  -3    1.90    0.70
 -10  -1   3    2.00    0.90
  10   1   3    1.50    0.60
 -10  -1   3    2.20    0.60
   0   2  -3    3.40    0.70
   0   2  -3    4.00    0.70
   0  -2  -3    4.10    0.30
   0  -2   3    3.40    0.70
   0  -2   3    2.30    0.60
   0  -2   3    1.70    1.70
   0  -2   3    4.50    2.10
   1  -2   3  929.11   39.40
   1  -2   3  807.92   36.90
   1  -2   3  951.60   38.10
  -1  -2  -3  871.51   32.20
   1  -2   3  851.81   32.30
  -1  -2   3  782.22   36.60
  -1  -2   3  867.51   32.30
  -1  -2   3  808.22   36.90
  -1  -2   3  914.21   32.40
   1  -2  -3  867.91   32.00
  -1   2  -3  823.22   32.30
  -1  -2   3  803.42   36.90
   1  -2  -3  807.22   32.10
   2  -2   3 9265.77  360.26
   2  -2   3 9346.36  360.56
  -2  -2   3 9331.97  359.76
  -2  -2   3 9999.00  360.76
   3   2  -3  516.15   20.70
  -3   2   3  516.15   20.00
   3   2  -3  514.15   20.90
   3  -2   3  491.45   20.70
   3  -2   3  530.05   20.70
   3  -2   3  455.15   29.00
   3  -2   3  549.65   30.40
   3  -2   3  518.85   20.60
   3   2  -3  518.35   20.80
  -3  -2   3  517.15   20.60
   3  -2  -3  525.85   20.60
   3   2   3  468.55   28.80
  -3  -2   3  517.35   20.40
  -3  -2   3  503.05   29.80
   3   2   3  515.35   20.70
   3   2   3  481.95   29.60
   3  -2  -3  491.25   20.60
   3  -2  -3  522.65   20.80
  -3  -2   3  524.15   29.70
  -3   2  -3  496.85   20.70
  -3   2  -3  481.55   20.40
  -3  -2   3  517.75   29.80
   3   2   3  500.45   20.30
   3   2   3  488.65   29.10
   4  -2   3  415.96   30.00
   4   2  -3  410.26   18.10
  -4  -2  -3  435.56   17.90
   4  -2   3  403.76   17.80
   4  -2   3  451.65   18.20
   4   2  -3  445.86   18.20
   4  -2   3  416.36   29.20
  -4   2   3  415.06   17.40
   4  -2   3  422.06   29.70
   4  -2   3  398.86   17.70
   4   2  -3  419.46   18.30
  -4  -2  -3  436.06   18.10
  -4   2   3  388.26   17.10
   4   2   3  367.26   27.80
  -4  -2   3  384.06   28.40
  -4   2  -3  420.16   18.00
  -4  -2   3  393.76   28.40
  -4   2  -3  429.26   17.80
  -4  -2   3  415.16   17.60
   4  -2  -3  410.26   18.10
   4   2   3  438.66   29.50
   4  -2  -3  417.76   17.90
  -4  -2   3  404.46   28.80
   4   2   3  432.56   18.10
   4   2   3  416.46   17.80
   4   2   3  366.66   28.40
   4   2   3  411.96   17.60
   4  -2  -3  430.46   18.10
  -4  -2   3  416.46   17.80
   5   2  -3   73.49    5.70
   5   2  -3  108.19   20.80
   5  -2   3   80.19    5.60
  -5   2   3   74.29    4.10
  -5  -2  -3   73.99    5.60
   5  -2   3   80.69    4.30
   5  -2   3   70.39    5.50
   5  -2   3   69.49    5.50
   5  -2   3   57.49   14.80
   5  -2   3   71.59   15.90
  -5  -2  -3   68.69    3.90
   5  -2   3  117.49   19.30
   5  -2   3   73.49    4.20
  -5  -2  -3   77.89    5.40
   5   2  -3   79.19    5.90
   5   2  -3   73.09    4.30
   5   2  -3   80.09    5.80
  -5   2  -3   76.79    5.60
   5   2   3   78.59    5.50
   5   2   3   70.19    4.10
   5   2   3   74.99    4.10
   5  -2  -3   84.49    6.00
  -5  -2   3   76.79    5.40
   5   2   3   63.39    5.40
   5   2   3   99.99   18.10
   5   2   3   65.79   15.20
   5   2   3   88.09   17.30
  -5   2  -3   72.39    3.80
   5  -2  -3   78.39    4.30
   5  -2  -3   72.19    5.40
   5   2   3   80.49    5.70
  -5  -2   3   78.29    4.30
   5  -2  -3   76.89    5.60
  -5   2  -3   78.99    5.30
  -5  -2   3   73.79    5.60
   6  -2   3   46.00   16.80
   6   2  -3   36.60    3.20
   6   2  -3   35.00    4.90
  -6  -2  -3   43.50    5.40
   6  -2   3   37.20    2.90
   6  -2   3   34.40    4.60
   6   2  -3   35.00    3.00
   6  -2   3   67.49   18.70
  -6  -2  -3   39.80    4.90
  -6  -2  -3   37.60    2.70
   6  -2   3   27.50   14.90
  -6   2   3   40.00    2.90
   6   2  -3   45.50    5.70
  -6  -2  -3   35.60    3.00
   6  -2   3   45.70    3.20
   6  -2   3   38.20    5.10
   6   2  -3   38.90    4.90
   6   2   3   43.70   14.30
  -6   2  -3   40.50    2.70
   6   2   3   20.50   11.50
   6  -2  -3   41.20    5.10
   6  -2  -3   40.80    5.20
  -6   2  -3   34.90    4.80
   6   2   3   33.60   18.10
  -6   2  -3   42.00    3.20
  -6   2  -3   32.10    4.70
   6   2   3   42.10    5.00
   6   2   3   38.20    3.10
   6  -2  -3   36.00    3.00
   6  -2  -3   36.90    5.10
  -6  -2   3   32.10    2.90
   6   2   3   40.10    5.00
   6   2   3   43.50    3.10
   6  -2  -3   37.80    3.50
   7  -2   3   65.39    4.20
   7   2  -3   70.29    4.40
   7  -2   3   50.69    6.20
   7   2  -3   62.09    4.30
  -7   2   3   71.29    4.10
  -7  -2  -3   63.59    4.20
   7  -2   3   64.49    4.20
  -7  -2  -3   53.99    6.80
  -7  -2  -3   70.89    7.30
   7  -2   3   98.49   24.00
   7  -2   3   72.89    7.20
  -7  -2  -3   65.89    3.80
   7   2  -3   72.19    7.90
   7   2  -3   65.39    7.10
  -7   2  -3   63.89    3.50
   7   2   3  110.79   26.00
   7  -2  -3   67.59    4.40
  -7   2  -3   64.19    4.20
   7  -2  -3   67.69    7.10
   7   2   3   68.59    6.90
   7  -2  -3   71.89    4.40
   7   2   3   60.79    4.10
   7  -2  -3   68.39    7.30
   7   2   3   66.79    4.10
   7   2   3   66.89   20.20
   7   2   3   61.79    7.00
  -7  -2   3   68.49    4.20
   7  -2  -3   69.89    7.70
   8   2  -3   27.60    2.70
  -8  -2  -3   32.10    2.80
  -8   2   3   27.80    2.70
   8   2  -3   36.80    3.10
  -8  -2  -3   33.00    2.20
   8  -2   3   30.90    2.80
  -8   2   3   31.40    2.60
   8  -2   3   27.40    2.60
   8   2   3   28.20    2.50
  -8  -2   3   32.50    2.80
  -8   2  -3   32.00    2.90
   8  -2  -3   30.80    2.80
   8  -2  -3   33.00    3.10
   8   2   3   22.30    2.50
  -9   2   3    5.70    1.30
   9  -2   3    4.70    1.20
   9  -2   3    4.00    1.20
   9   2  -3    3.50    1.10
   9   2  -3    5.60    1.20
  -9  -2  -3    2.90    1.00
   9  -2   3    4.40    1.00
   9   2   3    4.30    1.30
   9   2   3    5.00    1.40
  -9  -2   3    3.50    1.00
   9  -2  -3    4.80    1.30
  -9   2  -3    5.00    1.20
  -9  -2   3    3.20    1.10
   9   2   3    3.50    1.00
   9  -2  -3    3.40    1.00
  10  -2   3    2.50    1.00
  10   2  -3    3.30    0.70
 -10   2   3    5.10    0.90
  10   2   3    3.70    0.70
 -10  -2   3    3.60    0.70
  10  -2  -3    3.40    0.70
   0  -3  -3   65.69    3.00
   0  -3   3   59.59    3.00
   0   3   3   58.69    3.90
   0  -3   3   64.29    7.20
   0   3   3   63.89    3.90
   0   3   3   64.29    3.90
   0  -3   3   63.99    7.50
   0  -3  -3   61.99    2.60
   0  -3   3   60.09    3.10
   0   3  -3   57.89    3.10
   0   3  -3   54.79    2.90
   0  -3   3   61.29    7.20
   0  -3   3   56.59    3.00
   1  -3   3 1549.94   64.09
   1  -3   3 1461.35   63.59
   1  -3   3 1620.84   64.29
  -1  -3   3 1419.56   63.19
  -1  -3   3 1609.14   64.29
  -1  -3   3 1599.94   64.09
   1   3   3 1517.95   61.29
   2  -3   3 7469.95  305.57
   2  -3   3 7235.88  305.07
   2  -3   3 8592.34  306.37
  -2  -3   3 8080.29  305.47
  -2  -3   3 8074.49  305.27
  -2  -3   3 8470.55  306.27
   3  -3   3  208.38    9.70
   3   3  -3  185.48    9.10
  -3  -3  -3  184.78    8.60
   3  -3   3  199.68   19.90
   3  -3   3  210.98   20.40
   3  -3   3  186.58    8.90
  -3  -3  -3  181.68    8.80
   3   3  -3  192.38    9.00
   3   3  -3  199.88    9.10
   3  -3   3  194.68    8.90
   3   3   3  192.78    8.80
  -3  -3   3  170.98   18.30
   3   3   3  190.88    8.50
   3  -3  -3  193.58    8.90
  -3  -3   3  168.88   17.70
  -3  -3   3  183.48   18.80
  -3   3  -3  192.68    8.70
  -3  -3   3  197.28    8.90
   3   3   3  186.68    8.70
   3  -3  -3  192.78    8.80
  -3  -3   3  191.98    8.70
   3  -3  -3  172.58    8.70
   4  -3   3  480.25   33.00
  -4  -3  -3  496.95   21.00
   4  -3   3  433.86   32.30
   4  -3   3  462.95   20.80
  -4  -3  -3  481.25   20.70
   4   3  -3  501.25   21.20
  -4   3   3  468.45   20.80
   4   3  -3  513.55   21.40
   4   3  -3  527.25   21.20
   4  -3   3  501.15   20.90
   4  -3   3  478.85   32.80
   4  -3   3  498.65   21.10
  -4  -3   3  505.75   20.70
  -4  -3   3  478.45   32.60
  -4  -3   3  465.35   32.50
   4   3   3  520.95   20.90
  -4  -3   3  501.75   20.90
   4   3   3  503.45   21.00
  -4   3  -3  503.45   20.80
   4   3   3  478.75   35.30
   4  -3  -3  501.75   20.90
   4   3   3  573.44   35.30
   4  -3  -3  516.65   21.10
  -4  -3   3  485.55   32.90
   4  -3  -3  477.35   21.00
   4   3   3  508.75   32.90
   5  -3   3   44.80    3.10
   5  -3   3   40.80   12.50
   5  -3   3   43.50    4.90
   5   3  -3   44.90    5.40
   5  -3   3   35.20    4.20
   5   3  -3   37.60    5.80
  -5  -3  -3   47.20    4.80
   5  -3   3   35.00   11.80
   5   3  -3   51.79    5.20
   5  -3   3   43.30   12.70
  -5  -3  -3   45.70    5.00
   5   3   3   56.19   14.60
   5   3   3   37.60    4.40
   5  -3  -3   28.30    4.00
  -5  -3   3   41.50    3.20
   5   3   3   36.80    2.90
  -5   3  -3   39.90    4.50
  -5   3  -3   41.00    4.40
   5  -3  -3   42.50    4.70
   5  -3  -3   45.10    7.20
   5   3   3   46.00    6.90
  -5   3  -3   38.30    2.90
   5   3   3   82.59   16.80
   5   3   3   46.80   12.90
   5  -3  -3   47.20    3.30
   6   3  -3   78.79    6.60
   6  -3   3   80.39   21.40
  -6  -3  -3   77.99    6.20
  -6  -3  -3   67.79    4.50
   6  -3   3   74.39    6.20
   6   3  -3   69.29    4.40
   6  -3   3   79.59    4.50
   6  -3   3   74.79    4.40
   6  -3   3   90.69   21.70
  -6  -3  -3   72.89    4.00
   6   3  -3   70.09    4.40
  -6  -3  -3   77.59    7.50
   6   3  -3   83.19    6.70
   6  -3   3   82.59    7.30
   6  -3   3   88.19   21.70
  -6   3   3   74.19    4.20
   6   3  -3   77.29    7.30
   6   3   3   78.49    6.10
   6  -3  -3   74.09    6.30
   6  -3  -3   77.19    4.90
   6  -3  -3   85.79    6.60
   6  -3  -3   80.09    7.40
   6   3   3   83.19   19.40
   6   3   3   74.69    6.20
   6  -3  -3   66.69    4.40
   6   3   3   86.29   19.10
  -6   3  -3   74.89    3.90
  -6   3  -3   77.29    7.80
   6   3   3   69.49    4.70
  -6   3  -3   72.69    4.40
  -6  -3   3   64.49    3.50
  -6  -3   3   74.79    4.40
   6   3   3   80.59    4.40
   6   3   3   70.19    4.40
   6   3   3   65.39   17.70
   7  -3   3    5.10    1.50
  -7  -3  -3   15.20    4.80
   7   3  -3    4.00    2.80
   7   3  -3    5.40    1.60
  -7  -3  -3    7.90    1.70
   7  -3   3    6.60    3.00
   7   3  -3    9.10    1.90
  -7  -3  -3    1.10    3.50
  -7   3   3    6.20    1.40
   7  -3   3    7.10    2.90
   7  -3   3    6.60    1.60
  -7  -3  -3    6.50    1.30
   7   3  -3   12.90    3.70
  -7   3   3    5.70    1.60
   7   3   3   11.40   13.90
   7  -3  -3    5.60    3.20
   7   3   3    9.90    3.60
  -7   3  -3    7.90    1.20
   7   3   3    8.70    1.90
   7   3   3   -8.40   11.60
   7  -3  -3    4.20    2.50
   7   3   3   -5.00   13.10
   7   3   3    6.30    2.70
  -7  -3   3    6.10    1.60
   7  -3  -3   16.20    3.80
  -7   3  -3    7.50    1.70
   7   3   3    6.60    1.40
   7  -3  -3    6.40    1.80
   7  -3  -3    7.80    1.70
  -8   3   3   57.19    3.70
   8  -3   3   68.39    4.10
   8   3  -3   57.09    3.80
  -8  -3  -3   55.49    3.90
  -8  -3  -3   59.59    3.20
  -8   3   3   68.09    4.00
   8   3  -3   56.49    3.90
   8  -3   3   67.19    3.90
   8  -3  -3   57.99    3.90
  -8   3  -3   56.29    3.80
   8   3   3   61.59    3.90
  -8  -3   3   54.29    3.80
   8  -3  -3   67.29    4.30
   8   3   3   62.39    3.60
   9  -3   3   24.80    2.10
  -9  -3  -3   23.70    2.20
  -9   3   3   25.10    2.00
   9   3  -3   20.10    1.90
   9   3  -3   22.90    2.20
   9  -3   3   22.90    1.90
   9  -3  -3   19.70    2.00
   9  -3  -3   20.50    2.40
   9   3   3   19.90    2.20
  -9   3  -3   19.30    2.00
  -9  -3   3   17.90    1.90
  -9  -3   3   17.50    1.90
   9   3   3   23.40    2.10
 -10   3   3    0.30    0.60
  10  -3   3    0.80    0.60
  10   3  -3    0.90    0.60
  10   3   3    1.90    0.60
 -10  -3   3    0.20    0.50
  10   3   3    0.90    1.10
  10  -3  -3    1.10    0.80
   0   4   3  438.06   15.10
   0  -4  -3  384.76   15.40
   0  -4   3  420.36   16.10
   0  -4   3  379.26   21.00
   0   4   3  406.46   15.10
   0  -4  -3  386.66   15.40
   0   4  -3  404.46   15.90
   0  -4  -3  384.36   15.40
   0  -4   3  388.36   16.00
   0   4   3  437.46   18.50
   0  -4  -3  380.66   15.50
   0   4   3  412.66   18.30
   0  -4  -3  388.56   15.50
   0   4   3  452.75   19.40
   0   4  -3  420.26   16.10
   0  -4   3  455.75   22.30
  -1  -4  -3  971.90   35.00
   1   4  -3  952.40   35.30
  -1   4   3  941.91   34.60
   1  -4   3  885.01   41.70
   1  -4   3  898.81   35.20
  -1   4   3  933.51   39.10
   1   4  -3  942.71   35.20
  -1   4   3  987.60   39.80
   1  -4   3  850.51   35.10
   1  -4   3  930.11   42.40
   1  -4   3  924.91   35.30
   1   4  -3  970.40   35.40
   1  -4   3  908.21   41.80
   1  -4  -3  900.31   34.80
  -1  -4   3  816.72   40.90
   1   4   3  981.30   39.40
  -1  -4   3  838.62   41.50
   1   4   3  908.41   34.70
   1   4   3  883.01   34.70
  -1  -4   3  862.11   35.10
  -1   4  -3  909.81   35.10
  -1   4  -3  964.20   35.30
  -1  -4   3  883.01   35.00
   1  -4  -3  965.20   34.90
  -1  -4   3  974.20   42.40
   2  -4   3 1806.42   74.79
   2  -4   3 1749.43   74.99
   2  -4   3 1613.34   73.99
  -2  -4   3 1785.02   75.09
  -2  -4   3 1734.63   74.29
  -2  -4   3 1653.53   74.09
   3  -4   3  839.42   33.80
   3  -4   3  857.71   33.80
   3   4  -3  905.01   34.00
   3  -4   3  890.11   45.90
   3   4  -3  853.31   33.90
   3  -4   3  902.91   33.80
   3  -4   3  887.41   45.20
   3   4  -3  788.62   33.90
   3  -4   3  921.71   49.90
  -3  -4  -3  822.12   33.50
  -3  -4  -3  827.52   33.70
  -3  -4   3  866.41   45.00
  -3   4  -3  875.31   33.60
   3  -4  -3  815.82   33.50
   3  -4  -3  824.22   33.60
   3  -4  -3  866.71   33.80
  -3  -4   3  877.11   33.80
  -3   4  -3  844.62   33.70
  -3  -4   3  912.41   45.80
  -3  -4   3  909.21   45.30
   3   4   3  875.21   33.70
  -3  -4   3  895.11   33.70
   3   4   3  853.81   33.20
   3   4   3  825.82   33.40
   4   4  -3  410.96   17.70
  -4  -4  -3  394.96   17.30
   4  -4   3  389.56   17.10
   4  -4   3  383.26   17.30
   4   4  -3  388.26   17.40
   4  -4   3  406.46   17.20
   4  -4   3  415.56   29.90
   4   4  -3  392.96   17.30
  -4  -4  -3  385.96   17.00
   4  -4   3  337.27   28.50
   4  -4   3  400.76   30.10
   4   4   3  391.36   17.10
  -4   4  -3  396.16   16.90
  -4  -4   3  393.36   17.20
   4   4   3  416.46   17.00
   4  -4  -3  408.16   17.20
  -4  -4   3  351.86   28.40
   4   4   3  377.06   16.70
   4  -4  -3  372.36   17.10
  -4  -4   3  377.16   29.40
   4  -4  -3  393.56   17.30
  -4   4  -3  409.26   17.20
  -4  -4   3  370.36   16.80
  -4  -4   3  402.66   29.30
   5  -4   3  123.29    7.60
   5  -4   3  105.29   20.00
  -5  -4  -3  135.69    8.10
   5  -4   3  135.79    6.60
   5   4  -3  129.29    6.30
   5   4  -3  131.09    8.00
   5  -4   3  120.19    6.10
   5  -4   3  131.39   22.40
   5  -4   3  118.49    8.00
  -5   4   3  117.19    5.80
  -5  -4  -3  123.49    7.50
   5  -4   3  126.89    7.70
  -5  -4  -3  121.99    5.80
  -5   4   3  123.29    6.20
   5  -4   3  118.39   21.80
   5   4  -3  114.89    7.70
   5   4  -3  138.59    8.40
  -5  -4   3  126.09    5.50
   5  -4  -3  121.79    7.70
   5   4   3  121.59    6.00
  -5   4  -3  123.89    7.40
   5  -4  -3  130.29    8.00
   5   4   3  120.69    7.60
  -5   4  -3  126.99    5.80
  -5  -4   3  150.68   23.80
  -5  -4   3  135.89   22.30
  -5  -4   3  124.19    7.50
   5   4   3  104.69   18.90
  -5  -4   3  119.69    6.20
  -5   4  -3  131.89    7.80
  -5   4  -3  120.69    6.70
   5   4   3  124.49   20.90
   5   4   3  145.79   22.90
  -5  -4   3  112.19   20.60
   5   4   3  124.59    7.50
   5   4   3  120.79    5.90
  -5  -4   3  122.69    7.80
   6  -4   3   70.19    6.80
  -6   4   3   68.69    4.50
   6  -4   3   53.69   18.50
  -6  -4  -3   72.09    7.00
   6  -4   3   67.39    6.90
   6  -4   3   73.49    7.40
   6   4  -3   66.69    4.30
  -6  -4  -3   70.59    4.30
   6   4  -3   62.29    6.60
   6   4  -3   73.49    7.40
   6  -4   3   78.29   22.90
  -6  -4  -3   65.49    6.50
   6   4  -3   78.59    7.40
   6  -4   3   73.79    4.30
   6   4   3   76.49    6.40
   6   4   3   96.39   20.00
   6   4   3   83.09   18.40
   6  -4  -3   57.39    4.60
   6  -4  -3   65.69    6.50
   6  -4  -3   66.59    6.90
   6   4   3   68.39    4.50
  -6   4  -3   73.99    4.30
  -6  -4   3   67.69    3.50
   6  -4  -3   79.29    7.40
   6   4   3   69.19    6.40
   6   4   3   74.79   18.60
  -6  -4   3   65.49    4.20
  -6   4  -3   82.79    3.80
   6   4   3   70.09    4.10
   6  -4  -3   62.59    4.40
  -7  -4  -3   55.89    3.50
   7   4  -3   52.39    6.50
   7   4  -3   52.99    3.90
  -7   4   3   56.79    4.00
  -7  -4  -3   69.29    7.60
   7   4  -3   64.59    4.20
   7   4  -3   69.09    7.70
  -7   4   3   52.89    3.60
   7  -4   3   53.99    3.90
   7  -4   3   56.29    6.40
   7  -4   3   88.09    7.80
  -7  -4  -3   56.09    3.90
  -7  -4  -3   57.89    7.60
   7  -4   3   58.49    3.90
  -7   4  -3   61.69    3.10
   7   4   3   33.30   17.20
   7   4   3   57.09   17.70
   7  -4  -3   52.39    6.40
   7  -4  -3   57.09    4.00
   7  -4  -3   60.29    4.20
  -7   4  -3   56.79    3.90
  -7  -4   3   52.59    3.80
   7   4   3   58.79    3.90
   7   4   3   67.69    3.90
   7   4   3   65.29   18.70
   7  -4  -3   62.29    7.30
   7   4   3   55.99    6.00
   7  -4  -3   55.19    6.50
   7   4   3   55.59    4.10
   7   4   3   63.19    7.20
   8  -4   3    9.70    1.80
  -8   4   3   10.20    1.80
   8   4  -3    9.40    1.90
   8   4  -3    7.90    1.60
   8  -4   3   10.90    1.70
  -8  -4  -3   12.50    1.90
  -8  -4  -3   10.20    1.30
  -8   4   3    7.50    1.40
   8  -4   3   12.90    2.00
   8   4   3    7.40    1.60
   8  -4  -3   10.30    2.00
   8  -4  -3    9.70    1.70
  -8  -4   3   13.60    2.00
  -8   4  -3   13.10    2.00
   8   4   3   10.50    1.50
   9   4  -3   15.20    1.60
  -9  -4  -3   18.20    1.80
  -9   4   3   17.90    1.80
   9  -4   3   15.80    1.60
   9   4  -3   18.50    2.00
   9  -4   3   14.70    1.60
   9   4   3   14.30    1.70
  -9  -4   3   13.90    1.70
  -9  -4   3   13.80    1.70
   9  -4  -3   16.10    1.70
   9   4   3   14.20    1.90
   9  -4  -3   14.60    1.90
 -10   4   3   26.80    2.30
  10   4  -3   23.00    1.60
  10   4   3   24.90    2.00
  10   4   3   21.50    1.80
 -10  -4   3   29.30    1.70
 -10   4  -3   24.40    1.80
   0   5   3   17.20    3.70
   0  -5   3   14.40    4.40
   0  -5   3   15.60    1.80
   0  -5   3   17.50    4.70
   0  -5  -3   15.60    1.20
   0  -5  -3   16.10    1.60
   0  -5   3   12.60    4.00
   0   5  -3   17.90    1.80
   0   5   3   16.70    3.50
   0  -5  -3   17.20    1.40
   0  -5   3   21.50    2.00
   0   5   3   16.50    3.90
   0   5  -3   18.40    1.90
   0  -5  -3   16.10    1.30
   0  -5   3   21.00    2.10
   1  -5   3  199.48   14.40
  -1   5   3  178.18   11.90
  -1   5   3  177.08   12.80
   1  -5   3  168.28    7.80
  -1  -5  -3  170.48    7.40
   1  -5   3  187.68   14.00
   1   5  -3  176.08    7.90
   1  -5   3  180.58    7.80
   1  -5   3  194.58   14.00
   1   5  -3  187.38    8.10
   1  -5   3  170.48    7.80
   1   5  -3  185.98    7.80
   1   5   3  173.78   11.60
  -1  -5   3  209.28   14.50
  -1  -5   3  171.68    7.90
  -1   5  -3  178.68    7.70
   1  -5  -3  164.38    7.40
   1  -5  -3  181.98    7.40
   1  -5  -3  185.88    7.50
  -1  -5   3  161.08    7.60
   1   5   3  171.08    7.30
   1  -5  -3  181.48    7.50
   1   5   3  174.48    7.30
  -1  -5   3  182.78   14.00
  -1   5  -3  169.88    7.80
  -1  -5   3  196.38   13.90
   1  -5  -3  174.48    7.40
  -1  -5   3  172.78    7.80
   2   5  -3 1270.87   49.00
   2   5  -3 1241.88   49.30
   2  -5   3 1361.66   59.89
   2  -5   3 1374.26   60.19
   2  -5   3 1276.87   49.10
   2  -5   3 1301.77   59.19
   2   5  -3 1260.27   49.20
   2   5  -3 1269.27   49.30
   2  -5   3 1265.77   49.00
  -2  -5  -3 1348.27   49.20
   2   5   3 1328.57   48.90
  -2  -5   3 1320.27   59.39
  -2  -5   3 1295.47   59.09
  -2  -5   3 1259.97   49.10
   2  -5  -3 1207.78   48.80
  -2  -5   3 1340.17   59.79
   2   5   3 1293.17   48.70
  -2   5  -3 1266.57   48.90
  -2   5  -3 1302.77   49.10
  -2  -5   3 1197.18   48.90
   3  -5   3  995.80   39.00
  -3  -5  -3  982.80   38.80
   3   5  -3  970.90   39.20
   3  -5   3 1011.10   38.80
   3  -5   3  972.10   38.90
  -3  -5  -3  986.70   38.60
   3   5  -3 1020.60   39.10
   3  -5   3 1019.60   51.89
   3   5  -3  960.00   39.00
   3  -5   3  919.91   50.09
  -3  -5   3 1088.09   52.19
  -3  -5   3 1061.29   52.49
   3   5   3  995.50   38.70
   3  -5  -3  957.70   38.70
  -3  -5   3  985.40   39.00
   3   5   3  935.81   38.40
  -3   5  -3 1041.10   39.00
  -3  -5   3  994.50   50.99
  -3  -5   3 1004.60   38.80
   3  -5  -3  997.40   38.80
  -3   5  -3 1035.60   38.70
   3  -5  -3  967.70   38.60
   4  -5   3  365.26   16.70
   4  -5   3  385.06   30.00
   4   5  -3  374.16   17.10
   4  -5   3  369.76   29.90
  -4  -5  -3  383.56   16.50
   4  -5   3  381.46   16.60
  -4  -5  -3  368.66   16.70
   4   5  -3  384.36   16.90
   4  -5   3  332.87   27.60
   4  -5   3  366.16   16.60
   4   5  -3  395.16   16.90
  -4   5  -3  376.66   16.60
  -4  -5   3  400.46   30.20
  -4  -5   3  385.66   16.80
  -4  -5   3  384.36   29.50
   4   5   3  376.36   16.50
   4  -5  -3  361.06   16.50
  -4  -5   3  341.07   28.50
   4   5   3  379.96   16.30
  -4   5  -3  342.77   16.10
   4  -5  -3  379.86   16.70
  -4  -5   3  362.16   16.90
   4  -5  -3  393.06   16.70
   5   5  -3  119.49    6.00
  -5   5   3  118.79    5.70
   5   5  -3  114.39    7.70
  -5  -5  -3  120.49    5.60
   5  -5   3  123.69    7.60
  -5  -5  -3  117.79    7.90
   5  -5   3  126.39   23.30
   5  -5   3  111.29    5.80
   5  -5   3  120.79    7.70
   5  -5   3  127.49    7.60
   5   5  -3  125.99    7.90
  -5   5   3  125.49    6.10
   5  -5   3  104.19   21.60
   5  -5   3  112.39   20.70
   5   5  -3  123.89    8.00
   5  -5   3  103.09    5.70
   5   5   3  105.49    5.70
   5  -5  -3  122.99    7.50
  -5  -5   3   97.79   19.60
  -5   5  -3  116.49    5.30
  -5  -5   3  125.49    7.90
   5   5   3  115.99    7.40
   5   5   3   92.49   18.50
  -5  -5   3  119.89    5.90
   5   5   3  131.09   21.70
   5   5   3  126.59   21.20
   5  -5  -3  116.19    5.90
  -5  -5   3   85.39   18.80
  -5   5  -3  129.39    7.70
  -5   5  -3  127.89    7.40
  -5  -5   3  120.29   21.40
   5  -5  -3  123.09    7.60
  -5  -5   3  120.29    7.40
   5   5   3   97.19    6.50
   5  -5  -3  128.19    7.70
   5   5   3  100.59    6.80
  -5  -5   3  120.19    5.30
  -5   5  -3  120.99    5.90
  -6  -5  -3  114.29    6.10
  -6  -5  -3  114.69    8.50
  -6   5   3  112.69    6.10
   6  -5   3  125.29    6.20
  -6  -5  -3  120.19    5.80
  -6  -5  -3  128.29    8.30
   6   5  -3  105.89    8.30
  -6   5   3  115.79    5.80
   6   5  -3  113.59    8.10
   6   5  -3  122.69    6.30
   6  -5   3  131.39    8.50
   6  -5   3  100.79    8.20
   6   5  -3  115.89    8.70
   6   5  -3  118.39    8.30
   6  -5   3  112.79    8.00
   6  -5  -3  113.39    6.60
  -6   5  -3  115.29    5.30
   6  -5  -3  119.09    8.30
   6   5   3  113.79    7.70
   6   5   3  113.79   21.70
   6   5   3  127.49    6.50
   6   5   3  123.79    8.40
   6  -5  -3  114.89    8.30
   6   5   3  122.49   23.50
   6   5   3  124.39    6.30
   6   5   3  114.59    6.10
   6   5   3  100.99   21.70
  -6  -5   3  125.49    6.80
   6  -5  -3  107.59    6.30
   6  -5  -3  120.39    8.30
   6   5   3  110.19    6.00
  -6  -5   3  117.19    5.30
   7  -5   3    6.40    1.70
  -7   5   3    6.30    1.70
  -7  -5  -3    6.10    1.70
  -7  -5  -3    4.40    3.60
   7   5  -3    5.70    1.70
   7   5  -3    5.10    3.10
  -7   5   3    5.10    1.40
   7   5  -3    7.00    1.50
   7  -5   3    5.00    1.40
   7   5  -3    4.60    2.80
  -7  -5  -3    4.40    1.20
  -7  -5  -3    8.10    4.20
   7  -5   3    2.20    2.50
   7  -5   3    4.20    2.80
   7   5   3  -14.30   10.70
   7  -5  -3    8.30    3.20
   7   5   3   23.70   15.30
  -7   5  -3    5.00    1.40
   7  -5  -3    9.00    3.30
   7  -5  -3    9.90    3.30
   7  -5  -3    2.50    1.30
   7   5   3    5.20    1.50
   7   5   3    7.90    1.80
   7   5   3    9.10    2.80
   7   5   3   15.00   14.20
  -7  -5   3    7.30    1.70
   7  -5  -3    4.80    1.60
   7   5   3    3.80    1.30
   8   5  -3   60.29    4.00
  -8   5   3   59.89    3.70
   8  -5   3   64.89    4.00
  -8  -5  -3   58.89    4.00
  -8   5   3   65.29    5.30
   8   5  -3   64.39    4.00
  -8  -5  -3   69.79    3.40
   8  -5  -3   65.89    5.50
  -8   5  -3   62.19    3.90
   8   5   3   62.49    3.50
   8  -5  -3   68.79    4.10
   8   5   3   63.89    4.00
  -8  -5   3   64.99    4.00  -9  -5  -3   29.30    3.30
   9  -5   3   24.60    2.10
   9  -5   3   28.40    2.00
   9   5  -3   28.30    2.00
   9   5  -3   23.90    2.10
  -9  -5   3   25.60    2.20
   9   5   3   23.10    2.30
   9   5   3   23.30    2.10
   9  -5  -3   27.70    2.10
   0   6   3  123.99    5.20
   0  -6   3  149.19   14.60
   0  -6   3  122.39    5.90
   0  -6  -3  126.99    5.70
   0  -6   3  151.98   14.70
   0   6  -3  116.29    5.80
   0   6   3  144.29    9.90
   0   6   3  141.49   10.00
   0   6   3  131.79    9.70
   0  -6  -3  128.19    5.60
   0   6  -3  121.49    6.00
   0  -6   3  163.28   15.70
   0  -6   3  121.59    6.00
   0  -6  -3  112.89    5.50
   0  -6  -3  124.59    5.50
   0  -6  -3  125.59    5.60
   0  -6   3  125.19    6.10
   0   6   3  123.99    5.30
   1   6  -3  341.67   14.20
   1  -6   3  384.36   14.50
   1  -6   3  335.97   14.20
  -1   6   3  361.66   19.90
   1   6  -3  354.76   14.20
  -1  -6  -3  331.17   13.70
   1  -6   3  395.16   22.90
   1  -6   3  383.46   22.70
   1   6  -3  336.67   14.30
   1  -6   3  365.46   22.20
   1  -6   3  350.96   14.20
  -1  -6   3  343.47   14.30
  -1   6  -3  321.87   14.10
  -1  -6   3  334.67   14.20
   1   6   3  374.66   19.90
  -1   6  -3  330.47   14.00
   1   6   3  340.27   13.60
  -1  -6   3  333.87   21.90
   1  -6  -3  317.27   13.70
   1  -6  -3  344.07   13.70
  -1  -6   3  306.97   21.10
  -1  -6   3  328.67   21.40
   1   6   3  343.07   13.50
   1  -6  -3  341.37   13.80
  -1  -6   3  339.77   14.20
   2  -6   3  295.87   12.60
   2  -6   3  328.17   22.40
   2   6  -3  275.57   12.50
   2   6  -3  290.47   12.40
   2  -6   3  329.67   21.70
   2   6  -3  291.87   12.70
   2  -6   3  291.37   21.10
  -2  -6  -3  284.37   12.20
   2  -6   3  280.17   12.40
   2   6  -3  292.27   12.80
  -2   6   3  260.67   19.50
   2  -6   3  280.07   12.50
  -2  -6  -3  297.07   12.10
   2  -6  -3  282.37   12.20
   2  -6  -3  281.67   12.10
  -2   6  -3  297.77   12.50
   2   6   3  283.17   12.00
  -2  -6   3  287.67   12.30
  -2  -6   3  341.27   22.70
  -2   6  -3  285.37   12.20
   2  -6  -3  285.17   12.70
  -2  -6   3  289.97   12.50
   2   6   3  278.97   12.10
  -2  -6   3  312.37   22.00
  -2  -6   3  308.47   21.30
   3  -6   3   17.60    7.40
   3  -6   3   29.50    3.40
   3  -6   3   23.90    9.30
   3   6  -3   32.40    3.60
   3   6  -3   30.80    3.50
   3  -6   3   25.00    8.20
   3  -6   3   31.50    3.40
   3  -6   3   28.20    3.20
  -3  -6  -3   29.80    3.00
  -3  -6  -3   32.50    3.40
  -3  -6   3   32.40    8.90
  -3   6  -3   29.70    3.20
   3  -6  -3   33.20    3.30
  -3  -6   3   33.00    3.50
  -3  -6   3   31.90    9.00
  -3  -6   3   31.70    3.30
   3  -6  -3   35.30    3.50
   3   6   3   29.20    3.10
  -3   6  -3   29.40    3.10
   3   6   3   38.80    3.40
   3  -6  -3   28.90    3.00
  -3  -6   3   31.90    9.30
   4  -6   3  375.16   30.20
   4   6  -3  353.76   16.00
   4  -6   3  382.76   15.90
   4  -6   3  358.36   15.90
   4  -6   3  369.46   35.60
   4   6  -3  344.57   16.20
   4   6  -3  349.57   16.10
   4  -6   3  376.86   29.50
   4  -6   3  339.17   15.90
  -4  -6  -3  371.06   16.10
  -4  -6  -3  361.36   15.70
   4   6   3  355.16   15.40
  -4  -6   3  331.37   15.50
   4  -6  -3  346.67   15.80
  -4   6  -3  320.27   15.30
  -4  -6   3  365.16   34.80
  -4   6  -3  331.57   15.60
   4  -6  -3  329.07   15.60
   4  -6  -3  360.36   15.70
  -4  -6   3  394.66   30.80
  -4  -6   3  336.77   15.90
   4   6   3  333.87   15.60
  -4  -6   3  367.06   29.70
  -5  -6  -3   72.89    5.60
   5  -6   3   78.79    4.20
   5  -6   3   71.19    5.70
   5  -6   3   75.39    5.80
   5  -6   3   44.60   16.10
   5   6  -3   65.79    4.10
  -5   6   3   66.39    3.80
   5  -6   3   69.29    4.10
   5   6  -3   79.89    6.30
  -5  -6  -3   67.39    5.70
  -5  -6  -3   67.29    3.80
   5  -6   3   68.09    5.60
   5   6  -3   65.19    6.40
   5  -6   3   64.49   18.80
  -5   6   3   71.69    4.30
  -5   6   3   66.39    5.00
   5   6  -3   76.39    6.00
   5   6   3   68.19   16.00
   5  -6  -3   66.59    6.30
  -5   6  -3   69.69    3.60
   5   6   3   72.59   17.00
  -5  -6   3   74.89   17.80
   5   6   3   64.99    4.70
  -5   6  -3   65.59    4.00
  -5  -6   3   70.39    5.70
   5  -6  -3   75.19    5.70
   5   6   3   49.90   13.80
   5  -6  -3   69.29    4.20
  -5  -6   3   65.49    4.10
   5   6   3   70.79    5.30
  -5  -6   3   80.39   18.70
  -5  -6   3   84.49   20.10
  -5  -6   3   69.69    3.60
   5   6   3   67.19    4.00
  -5   6  -3   67.49    5.50
   5   6   3   71.19    5.70
  -5  -6   3   62.29    6.40
  -5   6  -3   73.09    5.80
   5   6   3   64.59    3.90
   5  -6  -3   85.39    6.00
   6   6  -3   10.30    1.90
   6  -6   3    4.00    2.40
   6   6  -3    4.60    3.50
  -6  -6  -3    8.00    2.00
  -6  -6  -3    7.70    1.50
  -6  -6  -3    3.40    2.80
   6   6  -3    6.80    2.70
   6  -6   3   14.90    3.60
   6  -6   3   14.40    4.10
  -6   6   3    7.20    1.50
   6  -6   3    6.30    1.70
   6  -6   3    8.60    1.70
  -6  -6  -3    7.10    2.60
   6   6  -3    8.70    2.70
   6   6  -3   10.60    2.00
   6   6   3    7.30    1.60
   6   6   3   13.80    9.20
  -6  -6   3   10.20    1.40
   6   6   3    5.50    2.90
   6   6   3   -1.20    9.00
  -6  -6   3    7.20    1.70
  -6   6  -3    8.30    1.60
   6  -6  -3    7.60    2.70
   6   6   3    7.80    1.70
   6   6   3    6.80    1.80
   6   6   3    3.80    9.10
   6  -6  -3   10.30    1.90
   6  -6  -3   13.50    3.30
   6  -6  -3    9.50    2.90
   6   6   3   12.70    3.00
   7   6  -3   11.20    1.90
  -7  -6  -3    9.60    4.70
  -7  -6  -3    7.00    1.40
  -7   6   3   12.90    1.90
   7   6  -3   10.00    3.60
  -7   6   3   10.40    1.90
  -7  -6  -3   10.70    1.90
   7   6  -3   11.00    2.00
   7   6  -3   14.10    3.60
  -7  -6  -3   10.40    4.30
   7  -6   3   11.30    3.30
   7  -6   3   13.00    2.00
   7  -6   3    8.90    1.70
   7  -6   3   13.00    3.90
   7   6   3    6.70    1.80
   7  -6  -3   11.90    3.50
   7  -6  -3    7.50    1.90
   7   6   3    9.40    1.60
   7   6   3    8.60    2.90
   7   6   3    8.20   13.50
   7  -6  -3    7.90    1.60
   7   6   3   26.50   12.70
   7  -6  -3   13.20    3.50
  -7   6  -3   12.00    2.00
  -7  -6   3    9.30    1.70
   7   6   3   16.60   13.60
   7  -6  -3   13.70    3.70
   7   6   3   10.70    1.90
   8  -6   3   78.99    4.40
   8  -6   3   77.29    4.30
  -8  -6  -3   79.89    4.60
  -8   6   3   72.49    4.10
   8   6  -3   76.29    4.50
  -8  -6  -3   80.89    3.80
  -8  -6   3   79.89    4.50
   8   6   3   76.59    4.50
   8  -6  -3   72.39    4.60
   8  -6  -3   70.89    4.40
   8   6   3   81.29    4.50
  -9  -6  -3   14.20    1.50
   9   6  -3   12.70    1.60
  -9   6   3   16.00    1.80
   9  -6   3   18.70    1.80
   9  -6   3   14.70    1.50
   9   6  -3   19.20    1.60
   9   6   3   16.00    1.60
   9  -6  -3   11.70    1.40
   9   6   3   12.20    1.70
  -9  -6   3   15.10    1.60
   0  -7   3   92.19    5.00
   0  -7   3  102.89   13.00
   0   7  -3   95.79    4.90
   0  -7  -3   90.79    4.60
   0  -7  -3   89.59    4.50
   0   7   3  101.99   10.90
   0  -7   3   84.89    4.90
   0  -7   3   75.69   11.30
   0  -7   3   97.99   13.00
   0   7   3   90.29    4.30
   0   7   3  118.59   11.70
   0   7   3  101.09   10.80
   0   7  -3   95.59    5.10
   0  -7   3   87.39    4.80
   0   7   3   88.99    4.20
   0  -7  -3  102.19    4.60
  -1  -7  -3   74.99    3.80
   1   7  -3   75.89    4.40
   1  -7   3   77.99   11.80
   1  -7   3   69.59    4.60
   1  -7   3   64.19   10.70
   1   7  -3   73.59    4.20
  -1   7   3   60.39    8.80
  -1   7   3   70.89    9.60
   1   7  -3   66.19    4.10
   1   7  -3   70.59    4.30
  -1   7   3   69.49    9.20
   1  -7   3   65.89   11.00
   1  -7   3   72.79    4.10
  -1  -7  -3   68.09    3.80
  -1  -7   3   75.49    4.60
   1   7   3   58.09   13.60
  -1  -7   3   64.29    4.00
   1  -7  -3   67.39    3.80
   1  -7  -3   59.99    3.60
  -1   7  -3   67.39    3.90
   1   7   3   66.89    3.50
  -1   7  -3   65.99    4.00
  -1  -7   3   60.89   10.30
   1   7   3   65.09    3.60
   1   7   3   65.19    9.50
  -1  -7   3   58.09   10.40
  -1  -7   3   77.39   11.50
   1  -7  -3   60.89    3.60
   2  -7   3   69.69    4.50
  -2  -7  -3   74.49    4.20
   2   7  -3   72.79    4.70
   2  -7   3   81.39    5.10
   2  -7   3   68.19   12.40
  -2   7   3   83.69   12.20
   2  -7   3   73.59   12.30
   2  -7   3   59.89   11.10
   2   7  -3   81.59    4.80
   2   7  -3   71.59    4.60
[truncated: 1,928,246 more chars]
